# Supplementary material for: Vegetative compatibility groups partition variation in the virulence of Verticillium dahliae on strawberry
Source: PLoS One. 2018 Feb 16;13(2):e0191824. doi: 10.1371/journal.pone.0191824 (PMC5815587; doi:10.1371/journal.pone.0191824)
Supplement: S2 Table — (XLSX) [file pone.0191824.s003.xlsx]

## Sheet: Orthogroup assignment
S2 Table. Orthology tables from newly sequenced V. dahliae strains and existing genomes.
orthogroup1:	12008|g606.t1	JR2|VDAG_JR2_Chr4g05940.p1	Ls17|EGY15830	12253|g4732.t1	12251|g4355.t1	12008|g606.t2	12161|g6325.t1	12158|g6282.t1	VaMs102|EEY19235	VaMs102|EEY22507	JR2|VDAG_JR2_Chr8g00060.p1	Ls17|EGY17122	12161|g5567.t1	12158|g5438.t1	12253|g2856.t1	12251|g4569.t1	12008|g5618.t1	JR2|VDAG_JR2_Chr8g01390.p1	Ls17|EGY17004	12161|g5070.t1	12158|g65.t1	12253|g9462.t1	12251|g188.t1	12008|g5596.t1	VaMs102|EEY22393	Ls17|EGY14215	JR2|VDAG_JR2_Chr3g12560.p1	12253|g6113.t1	12251|g7345.t1	12008|g8053.t1	Ls17|EGY18595	12253|g1739.t1	12251|g2445.t1	12008|g8165.t1	12161|g5774.t1	12158|g5613.t1	JR2|VDAG_JR2_Chr6g10210.p1	VaMs102|EEY21871	12161|g473.t1	12158|g461.t1	VaMs102|EEY23489	VaMs102|EEY23970	12253|g8193.t1	12251|g8981.t1	12161|g8971.t1	12158|g8047.t1	JR2|VDAG_JR2_Chr3g10590.p1	Ls17|EGY14386	JR2|VDAG_JR2_Chr1g28800.p1
orthogroup2:	12161|g2800.t1	12158|g1834.t1	12253|g4238.t1	12251|g2522.t1	12008|g5183.t1	12161|g68.t1	12158|g3400.t1	12253|g171.t1	12251|g367.t1	Ls17|EGY17511	12161|g7531.t1	12158|g7242.t1	JR2|VDAG_JR2_Chr6g03710.p1	12253|g5680.t1	12251|g7168.t1	Ls17|EGY22325	JR2|VDAG_JR2_Chr1g00370.p1	Ls17|EGY19587	12253|g5072.t1	12251|g6676.t1	12008|g6971.t1	JR2|VDAG_JR2_Chr8g00130.p1	JR2|VDAG_JR2_Chr4g12390.p1	12161|g4936.t1	12158|g7038.t1	12253|g2362.t1	12251|g4141.t1	12008|g10168.t1	JR2|VDAG_JR2_Chr1g25950.p1	12253|g3215.t1	12161|g9222.t1	VaMs102|EEY17356	12161|g6115.t1	12158|g8714.t1	VaMs102|EEY22343	Ls17|EGY21482	Ls17|EGY16954	JR2|VDAG_JR2_Chr2g03860.p1	Ls17|EGY20131	12161|g345.t1	12158|g292.t1	12251|g2297.t1	12008|g5823.t1	VaMs102|EEY17131	VaMs102|EEY16737	JR2|VDAG_JR2_Chr8g01910.p1	JR2|VDAG_JR2_Chr4g12110.p1	Ls17|EGY21097	VaMs102|EEY23096
orthogroup3:	12008|g754.t1	JR2|VDAG_JR2_Chr7g02020.p1	12253|g7930.t1	12251|g8737.t1	Ls17|EGY15235	12161|g8576.t1	12158|g8542.t1	VaMs102|EEY21271	JR2|VDAG_JR2_Chr6g07330.p1	Ls17|EGY23134	12161|g4911.t1	12158|g6492.t1	12253|g4012.t1	12251|g2011.t1	12008|g9581.t1	VaMs102|EEY23224	VaMs102|EEY22601	JR2|VDAG_JR2_Chr7g07600.p1	Ls17|EGY14882	12161|g8287.t1	12158|g8212.t1	12253|g6700.t1	12251|g1421.t1	VaMs102|EEY16574	JR2|VDAG_JR2_Chr6g00950.p1	12161|g9298.t1	12158|g9369.t1	12253|g8772.t1	12251|g8796.t1	12008|g8917.t1	VaMs102|EEY19032	Ls17|EGY18468	12161|g6445.t1	12158|g6432.t1	12253|g3942.t1	12251|g6211.t1	JR2|VDAG_JR2_Chr3g07320.p1	JR2|VDAG_JR2_Chr3g13180.p1	12161|g2092.t1	12158|g2450.t1	12253|g3849.t1	12251|g5387.t1	12008|g8031.t1	12161|g1470.t1	12158|g1774.t1	12253|g4177.t1	12251|g1847.t1	12008|g976.t1	VaMs102|EEY21115
orthogroup4:	12008|g56.t1	12253|g6810.t1	12251|g5525.t1	12158|g2342.t1	JR2|VDAG_JR2_Chr4g09760.p1	Ls17|EGY16245	VaMs102|EEY23142	12161|g2185.t1	12161|g2477.t1	12158|g5869.t1	12253|g2571.t1	12251|g3913.t1	12008|g8182.t1	VaMs102|EEY22317	12161|g3742.t1	12158|g3676.t1	JR2|VDAG_JR2_Chr8g02220.p1	Ls17|EGY16928	12253|g2411.t1	12251|g8842.t1	12008|g5431.t1	12161|g8219.t1	12251|g8099.t1	12161|g6529.t1	12158|g6584.t1	12253|g764.t1	12251|g1914.t1	12008|g2958.t1	Ls17|EGY18548	VaMs102|EEY24109	12161|g8807.t1	12158|g5780.t1	12253|g7935.t1	12251|g8729.t1	12008|g2446.t1	JR2|VDAG_JR2_Chr3g08460.p1	JR2|VDAG_JR2_Chr1g18200.p1	12161|g5520.t1	12158|g5645.t1	12253|g8301.t1	12251|g8954.t1	JR2|VDAG_JR2_Chr1g15480.p1	Ls17|EGY13471	12158|g8282.t1	12253|g8055.t1	JR2|VDAG_JR2_Chr6g10710.p1	Ls17|EGY20441	Ls17|EGY13723	12253|g6636.t1
orthogroup5:	12008|g273.t1	12253|g8761.t1	12251|g4960.t1	Ls17|EGY18800	12161|g3631.t1	12158|g5840.t1	JR2|VDAG_JR2_Chr4g08030.p1	12161|g67.t1	12158|g3428.t1	12253|g172.t1	12251|g366.t1	JR2|VDAG_JR2_Chr1g05550.p1	VaMs102|EEY17858	Ls17|EGY17512	12251|g2346.t1	12253|g4439.t1	12008|g190.t1	Ls17|EGY15798	12161|g3903.t1	12158|g1934.t1	JR2|VDAG_JR2_Chr4g06250.p1	JR2|VDAG_JR2_Chr2g00010.p1	Ls17|EGY22260	12161|g5494.t1	12158|g3850.t1	12253|g3427.t1	12251|g5093.t1	12008|g3205.t1	JR2|VDAG_JR2_Chr6g03020.p1	12161|g4245.t1	12158|g4137.t1	12161|g568.t1	12158|g725.t1	JR2|VDAG_JR2_Chr5g03420.p1	JR2|VDAG_JR2_Chr4g02070.p1	12251|g1372.t1	12251|g38.t1	12008|g4102.t1	12253|g1963.t1	Ls17|EGY16400	Ls17|EGY19018	12161|g2312.t1	12158|g2559.t1	12253|g6641.t1	12251|g7783.t1	12008|g10298.t1	JR2|VDAG_JR2_Chr4g05460.p1	Ls17|EGY15878	12253|g1314.t1
orthogroup6:	JR2|VDAG_JR2_Chr2g04500.p1	12161|g405.t1	12158|g353.t1	12253|g6896.t1	12251|g3953.t1	12008|g5801.t1	JR2|VDAG_JR2_Chr7g00840.p1	Ls17|EGY15347	12161|g1515.t1	12158|g1232.t1	12253|g1842.t1	12251|g3349.t1	12008|g8694.t1	Ls17|EGY20073	VaMs102|EEY23802	JR2|VDAG_JR2_Chr2g03500.p1	12161|g6018.t1	12158|g5873.t1	12253|g3286.t1	12251|g4896.t1	12008|g5776.t1	JR2|VDAG_JR2_Chr8g10460.p1	Ls17|EGY22039	12161|g8139.t1	12158|g2193.t1	12253|g7684.t1	12251|g3810.t1	12008|g7650.t1	12161|g1048.t1	12158|g2828.t1	12253|g1435.t1	12161|g871.t1	12158|g2288.t1	JR2|VDAG_JR2_Chr2g00600.p1	12253|g52.t1	12251|g305.t1	12008|g8248.t1	JR2|VDAG_JR2_Chr1g10200.p1	Ls17|EGY18047	12253|g8252.t1	12251|g1625.t1	12008|g5918.t1	VaMs102|EEY22303	JR2|VDAG_JR2_Chr8g02390.p1	Ls17|EGY16913	12253|g2760.t1	12251|g4551.t1	12008|g5428.t1	Ls17|EGY16095
orthogroup7:	JR2|VDAG_JR2_Chr1g00310.p1	VaMs102|EEY17350	Ls17|EGY19594	12253|g5751.t1	12008|g6934.t1	12161|g7609.t1	12158|g7483.t1	VaMs102|EEY19636	JR2|VDAG_JR2_Chr4g00860.p1	Ls17|EGY16517	12253|g513.t1	12251|g550.t1	12008|g3882.t1	12161|g2731.t1	12158|g1198.t1	VaMs102|EEY16570	JR2|VDAG_JR2_Chr4g10490.p1	12161|g269.t1	12158|g272.t1	12253|g4631.t1	12251|g1548.t1	12008|g6573.t1	Ls17|EGY16178	VaMs102|EEY22415	12008|g1366.t1	JR2|VDAG_JR2_Chr1g05270.p1	Ls17|EGY17485	12253|g163.t1	12251|g436.t1	12161|g3338.t1	12158|g7100.t1	VaMs102|EEY17830	12161|g5766.t1	12158|g5608.t1	JR2|VDAG_JR2_Chr6g10390.p1	12253|g9403.t1	12251|g2456.t1	12008|g8225.t1	Ls17|EGY18578	JR2|VDAG_JR2_Chr3g13480.p1	12161|g2139.t1	12253|g9610.t1	12008|g8103.t1	12251|g7512.t1	12158|g9634.t1	12161|g2709.t1	VaMs102|EEY19814	12161|g5047.t1	12158|g9294.t1
orthogroup8:	JR2|VDAG_JR2_Chr3g12610.p1	Ls17|EGY14210	12161|g449.t1	12158|g452.t1	12253|g2631.t1	12251|g1833.t1	12008|g8090.t1	VaMs102|EEY23963	12161|g9227.t1	12158|g9256.t1	JR2|VDAG_JR2_Chr6g01880.p1	Ls17|EGY22161	12253|g5159.t1	12251|g6725.t1	JR2|VDAG_JR2_Chr8g00880.p1	Ls17|EGY17048	12161|g920.t1	12158|g99.t1	12253|g339.t1	12251|g119.t1	12008|g5480.t1	VaMs102|EEY22433	VaMs102|EEY20323	12161|g3400.t1	12158|g6510.t1	JR2|VDAG_JR2_Chr5g00190.p1	Ls17|EGY23536	12253|g2307.t1	12251|g8540.t1	12008|g6835.t1	Ls17|EGY19361	12161|g6467.t1	12158|g1466.t1	12253|g9941.t1	12008|g8929.t1	JR2|VDAG_JR2_Chr6g01290.p1	12251|g10047.t1	JR2|VDAG_JR2_Chr1g01440.p1	Ls17|EGY21494	12253|g2329.t1	12251|g5916.t1	12008|g6861.t1	VaMs102|EEY17463	12161|g6570.t1	12158|g6658.t1	VaMs102|EEY16566	VaMs102|EEY23835	JR2|VDAG_JR2_Chr7g00460.p1	Ls17|EGY15384
orthogroup9:	12008|g200.t1	JR2|VDAG_JR2_Chr4g04720.p1	Ls17|EGY15944	12161|g2537.t1	12158|g9395.t1	12253|g6299.t1	12251|g7532.t1	VaMs102|EEY19350	JR2|VDAG_JR2_Chr7g09750.p1	Ls17|EGY15081	12161|g7868.t1	12158|g8070.t1	12253|g2170.t1	12251|g1044.t1	12008|g9192.t1	VaMs102|EEY22799	JR2|VDAG_JR2_Chr4g12420.p1	Ls17|EGY21485	12161|g4955.t1	12158|g7032.t1	12253|g2365.t1	12251|g4136.t1	12008|g10176.t1	JR2|VDAG_JR2_Chr7g00050.p1	Ls17|EGY15428	12161|g7834.t1	12158|g9437.t1	12253|g9075.t1	12251|g10068.t1	12008|g9540.t1	JR2|VDAG_JR2_Chr7g02340.p1	Ls17|EGY15208	12253|g5632.t1	12251|g1756.t1	12008|g768.t1	VaMs102|EEY21247	Ls17|EGY23449	12253|g6646.t1	12251|g7789.t1	12008|g10288.t1	JR2|VDAG_JR2_Chr5g11700.p1	Ls17|EGY19442	12251|g9788.t1	12008|g7371.t1	12161|g9844.t1	12158|g9833.t1	12253|g10269.t1	12161|g2376.t1	12158|g2614.t1
orthogroup10:	12008|g400.t1	12008|g10382.t1	12008|g10327.t1	12008|g9847.t1	12008|g9637.t1	12008|g8897.t1	12008|g7710.t1	12008|g8844.t1	12008|g7158.t1	12008|g6088.t1	12008|g10391.t1	12008|g10414.t1	12008|g8371.t1	12008|g10402.t1	12008|g10459.t1	12008|g2745.t1	12161|g9915.t1	12008|g10364.t1	12008|g9292.t1	12008|g7053.t1	12008|g10443.t1	12008|g10430.t1	12008|g10409.t1	12008|g10407.t1	12008|g10019.t1	12008|g9514.t1	12008|g9122.t1	12008|g8218.t1	12008|g3631.t1	12008|g10043.t1	12008|g4236.t1	12008|g6665.t1	12161|g2177.t1	12008|g10193.t1	12008|g3254.t1	12008|g10133.t1	12008|g6059.t1	12008|g10177.t1	12008|g10420.t1	12008|g10367.t1	12008|g10275.t1	12008|g9443.t1	12008|g3174.t1	12008|g10438.t1	12008|g7655.t1	12008|g10289.t1	12008|g10461.t1	12008|g10448.t1	12008|g10444.t1
orthogroup11:	JR2|VDAG_JR2_Chr1g06100.p1	Ls17|EGY17565	12161|g128.t1	12158|g405.t1	12253|g6629.t1	12251|g267.t1	VaMs102|EEY17906	12251|g4940.t1	JR2|VDAG_JR2_Chr8g11170.p1	Ls17|EGY22103	12161|g6350.t1	12158|g5556.t1	12253|g3334.t1	12008|g7702.t1	VaMs102|EEY20284	Ls17|EGY22139	JR2|VDAG_JR2_Chr6g01650.p1	12161|g3855.t1	12158|g6271.t1	12253|g3557.t1	12251|g3573.t1	VaMs102|EEY16543	VaMs102|EEY22169	12161|g6243.t1	12158|g6167.t1	JR2|VDAG_JR2_Chr8g03960.p1	Ls17|EGY20627	12253|g3712.t1	12251|g5217.t1	12008|g8603.t1	Ls17|EGY23023	12161|g5115.t1	12158|g4970.t1	12253|g2387.t1	12251|g4255.t1	12008|g4736.t1	JR2|VDAG_JR2_Chr3g01700.p1	12251|g9956.t1	JR2|VDAG_JR2_Chr1g20960.p1	Ls17|EGY13982	12161|g9612.t1	12158|g9307.t1	12253|g10109.t1	VaMs102|EEY14941	JR2|VDAG_JR2_Chr7g05360.p1	Ls17|EGY15550	12253|g10101.t1	12251|g9965.t1	12008|g660.t1
orthogroup12:	12008|g265.t1	JR2|VDAG_JR2_Chr4g09970.p1	12253|g6936.t1	12251|g8006.t1	12161|g7747.t1	12158|g7638.t1	VaMs102|EEY23125	12253|g3559.t1	12251|g3568.t1	12158|g5913.t1	12161|g3876.t1	JR2|VDAG_JR2_Chr6g01740.p1	JR2|VDAG_JR2_Chr1g28180.p1	12161|g3166.t1	12158|g2748.t1	JR2|VDAG_JR2_Chr1g22580.p1	Ls17|EGY16883	12251|g8217.t1	12008|g8835.t1	12253|g7293.t1	JR2|VDAG_JR2_Chr1g27670.p1	Ls17|EGY21252	12161|g4415.t1	12158|g4342.t1	12253|g2440.t1	12251|g4302.t1	Ls17|EGY16228	VaMs102|EEY16248	VaMs102|EEY15107	VaMs102|EEY16551	Ls17|EGY22147	12161|g7432.t1	12158|g7355.t1	12251|g8743.t1	12253|g7942.t1	JR2|VDAG_JR2_Chr1g00660.p1	Ls17|EGY19552	12253|g5415.t1	12251|g4439.t1	12161|g5932.t1	12158|g3027.t1	JR2|VDAG_JR2_Chr1g27330.p1	12161|g4423.t1	12158|g4368.t1	12253|g1997.t1	12251|g3225.t1	Ls17|EGY21222	VaMs102|EEY16166	VaMs102|EEY16198
orthogroup13:	JR2|VDAG_JR2_Chr8g11110.p1	Ls17|EGY22097	12161|g6359.t1	12158|g5555.t1	12253|g3328.t1	12251|g4942.t1	12008|g7658.t1	VaMs102|EEY20278	12253|g4039.t1	12251|g498.t1	12161|g3036.t1	12158|g2212.t1	JR2|VDAG_JR2_Chr4g12140.p1	Ls17|EGY16024	VaMs102|EEY22924	VaMs102|EEY19852	Ls17|EGY21681	12161|g9362.t1	12158|g9429.t1	12253|g8991.t1	12251|g7396.t1	Ls17|EGY20166	JR2|VDAG_JR2_Chr2g03460.p1	12161|g6020.t1	12158|g5875.t1	12253|g3284.t1	12251|g4893.t1	Ls17|EGY23250	12161|g137.t1	12158|g6249.t1	12253|g4934.t1	12251|g5415.t1	12008|g9203.t1	VaMs102|EEY23343	JR2|VDAG_JR2_Chr1g22830.p1	Ls17|EGY16860	12253|g2336.t1	12251|g3937.t1	12008|g8825.t1	Ls17|EGY21191	12161|g8592.t1	12158|g8678.t1	12253|g7726.t1	12251|g6198.t1	JR2|VDAG_JR2_Chr6g08630.p1	VaMs102|EEY16135	JR2|VDAG_JR2_Chr1g26970.p1	12161|g8278.t1	12158|g8172.t1
orthogroup14:	VaMs102|EEY17034	JR2|VDAG_JR2_Chr2g04890.p1	12253|g7221.t1	12251|g8211.t1	12008|g5723.t1	12161|g1310.t1	12158|g1660.t1	Ls17|EGY18545	12161|g2473.t1	12158|g5865.t1	12253|g4426.t1	12251|g6435.t1	12008|g8190.t1	JR2|VDAG_JR2_Chr6g10740.p1	VaMs102|EEY16130	JR2|VDAG_JR2_Chr1g26920.p1	Ls17|EGY21186	12161|g9716.t1	12158|g9560.t1	12253|g9716.t1	12251|g9781.t1	12008|g5335.t1	VaMs102|EEY17631	JR2|VDAG_JR2_Chr8g01200.p1	JR2|VDAG_JR2_Chr1g03250.p1	12161|g2077.t1	12158|g5338.t1	12253|g5426.t1	12251|g7011.t1	12008|g4323.t1	Ls17|EGY17022	12161|g910.t1	12158|g85.t1	12253|g327.t1	12251|g178.t1	12008|g5482.t1	Ls17|EGY17292	12161|g261.t1	12158|g283.t1	JR2|VDAG_JR2_Chr4g10860.p1	12253|g1137.t1	12251|g2192.t1	12008|g6616.t1	Ls17|EGY13898	JR2|VDAG_JR2_Chr1g19980.p1	12253|g4172.t1	12251|g5702.t1	JR2|VDAG_JR2_Chr1g29700.p1	12161|g7142.t1
orthogroup15:	JR2|VDAG_JR2_Chr6g10570.p1	12161|g2445.t1	12158|g6910.t1	Ls17|EGY18562	12253|g2555.t1	12251|g3888.t1	12008|g8121.t1	VaMs102|EEY23517	Ls17|EGY16922	12158|g3672.t1	JR2|VDAG_JR2_Chr8g02280.p1	12008|g5542.t1	12161|g1312.t1	12158|g1687.t1	12253|g7219.t1	12251|g8209.t1	12008|g5725.t1	JR2|VDAG_JR2_Chr2g04910.p1	VaMs102|EEY21667	JR2|VDAG_JR2_Chr4g10900.p1	Ls17|EGY16139	12161|g331.t1	12158|g279.t1	12253|g1112.t1	12251|g2173.t1	12008|g6612.t1	VaMs102|EEY21448	Ls17|EGY20253	12161|g5013.t1	12158|g6415.t1	12253|g5091.t1	12251|g8194.t1	12008|g9026.t1	12161|g769.t1	12158|g2977.t1	12253|g2771.t1	12251|g4527.t1	12161|g9326.t1	Ls17|EGY19445	12161|g3746.t1	12253|g8846.t1	12251|g9718.t1	12158|g9402.t1	JR2|VDAG_JR2_Chr5g11730.p1	VaMs102|EEY21388	JR2|VDAG_JR2_Chr1g07110.p1	12251|g7415.t1	12253|g7895.t1	12158|g4684.t1
orthogroup16:	12008|g924.t1	JR2|VDAG_JR2_Chr7g05610.p1	Ls17|EGY15528	12253|g1003.t1	12251|g3786.t1	12161|g3791.t1	12158|g647.t1	VaMs102|EEY20942	12161|g5645.t1	12158|g5498.t1	12251|g5242.t1	JR2|VDAG_JR2_Chr1g09730.p1	Ls17|EGY18004	12253|g7181.t1	VaMs102|EEY14447	JR2|VDAG_JR2_Chr1g15610.p1	12253|g2948.t1	12251|g4088.t1	12161|g2811.t1	12158|g4631.t1	Ls17|EGY13483	JR2|VDAG_JR2_Chr1g02400.p1	Ls17|EGY17212	12161|g3563.t1	12158|g4724.t1	12253|g2965.t1	12251|g4016.t1	VaMs102|EEY17555	VaMs102|EEY19976	JR2|VDAG_JR2_Chr3g03130.p1	Ls17|EGY22890	12253|g1688.t1	12251|g2752.t1	12161|g629.t1	12158|g545.t1	VaMs102|EEY15167	VaMs102|EEY15441	JR2|VDAG_JR2_Chr2g05340.p1	Ls17|EGY19989	12253|g9876.t1	12251|g10021.t1	12161|g9010.t1	12158|g9043.t1	JR2|VDAG_JR2_Chr8g07740.p1	Ls17|EGY21804	12253|g5944.t1	12251|g637.t1	12161|g6917.t1	12158|g1744.t1
orthogroup17:	12008|g346.t1	JR2|VDAG_JR2_Chr4g05660.p1	Ls17|EGY15856	12253|g1321.t1	12251|g6535.t1	12158|g2545.t1	12161|g2344.t1	12161|g921.t1	12158|g12.t1	JR2|VDAG_JR2_Chr8g00650.p1	Ls17|EGY17071	12253|g310.t1	12251|g200.t1	VaMs102|EEY22453	VaMs102|EEY19261	Ls17|EGY22369	12161|g2248.t1	12158|g2332.t1	12253|g943.t1	12251|g2793.t1	JR2|VDAG_JR2_Chr4g03530.p1	12253|g7346.t1	12251|g8296.t1	12008|g411.t1	Ls17|EGY19341	12161|g6459.t1	12158|g1431.t1	12253|g4861.t1	12251|g6572.t1	12008|g8946.t1	12161|g7884.t1	12158|g7794.t1	12253|g4083.t1	12251|g3796.t1	12008|g7688.t1	JR2|VDAG_JR2_Chr6g04210.p1	JR2|VDAG_JR2_Chr8g10170.p1	Ls17|EGY22015	JR2|VDAG_JR2_Chr6g01080.p1	JR2|VDAG_JR2_Chr6g01120.p1	Ls17|EGY19345	12253|g4878.t1	12251|g6576.t1	12008|g8949.t1	12008|g5499.t1	12161|g6479.t1	12158|g1440.t1	VaMs102|EEY20190	VaMs102|EEY16501
orthogroup18:	JR2|VDAG_JR2_Chr6g07440.p1	Ls17|EGY23147	12161|g4933.t1	12158|g6494.t1	12253|g4013.t1	12251|g2023.t1	VaMs102|EEY16463	VaMs102|EEY18817	12008|g1208.t1	12251|g421.t1	12158|g3397.t1	JR2|VDAG_JR2_Chr1g05610.p1	Ls17|EGY17518	VaMs102|EEY17864	JR2|VDAG_JR2_Chr6g00700.p1	Ls17|EGY19306	12161|g2504.t1	12158|g4616.t1	12253|g4108.t1	12251|g5953.t1	12008|g8904.t1	JR2|VDAG_JR2_Chr5g01070.p1	12253|g7660.t1	12251|g8764.t1	12008|g6772.t1	Ls17|EGY23622	12161|g8673.t1	12158|g8631.t1	JR2|VDAG_JR2_Chr5g09600.p1	12161|g5263.t1	12158|g7661.t1	12253|g7991.t1	12251|g8814.t1	12008|g1639.t1	VaMs102|EEY23473	JR2|VDAG_JR2_Chr3g01650.p1	Ls17|EGY23029	12161|g5118.t1	12158|g4953.t1	12251|g4265.t1	12008|g4735.t1	Ls17|EGY14524	12253|g2380.t1	JR2|VDAG_JR2_Chr1g28930.p1	12253|g2692.t1	12251|g1289.t1	12008|g6356.t1	12161|g1785.t1	12158|g1882.t1
orthogroup19:	12008|g703.t1	JR2|VDAG_JR2_Chr7g04230.p1	Ls17|EGY15661	12161|g1491.t1	12158|g1760.t1	12253|g6925.t1	12251|g5698.t1	VaMs102|EEY21077	12253|g3381.t1	12251|g3149.t1	12161|g5757.t1	12158|g6009.t1	Ls17|EGY14494	JR2|VDAG_JR2_Chr5g09900.p1	12161|g3975.t1	12158|g2791.t1	12251|g8315.t1	12253|g7259.t1	Ls17|EGY21511	12161|g6586.t1	12158|g6656.t1	12253|g2317.t1	12251|g5915.t1	JR2|VDAG_JR2_Chr1g01250.p1	VaMs102|EEY18767	Ls17|EGY22978	VaMs102|EEY23805	Ls17|EGY15352	JR2|VDAG_JR2_Chr2g10370.p1	JR2|VDAG_JR2_Chr2g10890.p1	12251|g10243.t1	12008|g9762.t1	12253|g10267.t1	12008|g9770.t1	Ls17|EGY20832	Ls17|EGY20872	Ls17|EGY23441	12253|g10266.t1	12251|g10242.t1	JR2|VDAG_JR2_Chr3g02150.p1	12161|g4363.t1	12158|g954.t1	Ls17|EGY18407	12253|g9869.t1	12251|g6181.t1	12161|g1522.t1	12158|g1229.t1	12253|g1818.t1	12251|g3352.t1
orthogroup20:	12008|g1429.t1	12161|g18.t1	12158|g433.t1	12253|g386.t1	12251|g219.t1	JR2|VDAG_JR2_Chr1g06240.p1	Ls17|EGY17581	JR2|VDAG_JR2_Chr1g26990.p1	Ls17|EGY21193	12253|g7722.t1	12251|g6200.t1	12008|g5308.t1	12161|g8594.t1	12158|g8676.t1	JR2|VDAG_JR2_Chr6g00510.p1	12161|g1850.t1	12158|g1984.t1	12253|g128.t1	12251|g1109.t1	12008|g9921.t1	Ls17|EGY19290	VaMs102|EEY16137	VaMs102|EEY17921	JR2|VDAG_JR2_Chr2g10560.p1	JR2|VDAG_JR2_Chr8g00330.p1	Ls17|EGY17099	12161|g5569.t1	12158|g5430.t1	12251|g4574.t1	12008|g5385.t1	12253|g2846.t1	VaMs102|EEY16958	12251|g6596.t1	VaMs102|EEY22483	12008|g9730.t1	VaMs102|EEY16447	12253|g5009.t1	12161|g3649.t1	12158|g4311.t1	Ls17|EGY22535	12253|g9688.t1	12251|g7106.t1	12008|g5027.t1	JR2|VDAG_JR2_Chr6g06100.p1	VaMs102|EEY22364	JR2|VDAG_JR2_Chr8g01690.p1	Ls17|EGY16975	12253|g7571.t1	12251|g3713.t1
orthogroup21:	12008|g262.t1	JR2|VDAG_JR2_Chr1g24580.p1	12008|g10331.t1	12008|g10304.t1	12008|g10063.t1	12008|g9870.t1	12008|g9363.t1	12008|g9086.t1	12008|g8531.t1	12008|g8448.t1	12008|g7706.t1	12008|g7730.t1	12008|g6641.t1	12008|g6107.t1	12008|g5787.t1	12008|g3750.t1	12008|g429.t1	12008|g9421.t1	12008|g8930.t1	12008|g455.t1	12008|g68.t1	12008|g8930.t2	12008|g6107.t2	12008|g10437.t1	12008|g5212.t1	12008|g10209.t1	12008|g9269.t1	12008|g10310.t1	12008|g10293.t1	12253|g10273.t1	12251|g10235.t1	12008|g10318.t1	12008|g10221.t1	12008|g9270.t1	12251|g10266.t1	12008|g10292.t1	12251|g10285.t1	12008|g10212.t2	12251|g10265.t1	12251|g10273.t1	12008|g10211.t1	12008|g10212.t1	12253|g10323.t1	12253|g8915.t1	12008|g10330.t1	12008|g9737.t1	12008|g9741.t1	12008|g8211.t1	12008|g430.t1
orthogroup22:	JR2|VDAG_JR2_Chr7g07770.p1	Ls17|EGY14897	12253|g8213.t1	12251|g8996.t1	12161|g8984.t1	12158|g8986.t1	12008|g1176.t1	JR2|VDAG_JR2_Chr1g07370.p1	12253|g4142.t1	12251|g6018.t1	12161|g5710.t1	12158|g8303.t1	Ls17|EGY17689	VaMs102|EEY18039	JR2|VDAG_JR2_Chr5g04040.p1	Ls17|EGY18958	VaMs102|EEY21461	12008|g4447.t1	VaMs102|EEY22616	Ls17|EGY23646	JR2|VDAG_JR2_Chr5g01350.p1	12253|g8109.t1	12251|g8647.t1	12008|g6731.t1	12161|g9685.t1	12158|g8746.t1	12161|g804.t1	12158|g4241.t1	12253|g661.t1	12251|g1324.t1	12008|g6235.t1	Ls17|EGY17344	JR2|VDAG_JR2_Chr1g03820.p1	12161|g1399.t1	12158|g1524.t1	12253|g1403.t1	12251|g2865.t1	12008|g4354.t1	VaMs102|EEY17689	12008|g2711.t1	JR2|VDAG_JR2_Chr1g19330.p1	12253|g9340.t1	12251|g831.t1	12161|g3844.t1	12158|g3729.t1	Ls17|EGY13832	VaMs102|EEY18038	12161|g4758.t1	12158|g4603.t1
orthogroup23:	12008|g2051.t1	12161|g5313.t1	12253|g625.t1	12251|g1227.t1	VaMs102|EEY18437	Ls17|EGY22653	JR2|VDAG_JR2_Chr8g06250.p1	Ls17|EGY21692	12161|g8959.t1	12158|g8964.t1	12253|g8130.t1	12251|g7386.t1	12008|g7449.t1	VaMs102|EEY19863	JR2|VDAG_JR2_Chr1g01180.p1	Ls17|EGY19502	12158|g6784.t1	12253|g4468.t1	12251|g5872.t1	12008|g6990.t1	12161|g6825.t1	JR2|VDAG_JR2_Chr5g00590.p1	12253|g1902.t1	12251|g2068.t1	12008|g6686.t1	Ls17|EGY23576	12161|g5343.t1	12158|g5227.t1	VaMs102|EEY20367	JR2|VDAG_JR2_Chr5g03950.p1	Ls17|EGY18967	12253|g700.t1	12251|g1359.t1	12008|g6127.t1	12161|g761.t1	12158|g4259.t1	JR2|VDAG_JR2_Chr6g04870.p1	12253|g6479.t1	12251|g8026.t1	12008|g5071.t1	VaMs102|EEY16846	12161|g5604.t1	12158|g5421.t1	VaMs102|EEY21470	12253|g5119.t1	Ls17|EGY21411	12161|g4051.t1	12158|g3881.t1	12251|g3862.t1
orthogroup24:	12008|g3146.t1	JR2|VDAG_JR2_Chr6g02880.p1	12251|g9309.t1	Ls17|EGY22247	12253|g1446.t1	12161|g9815.t1	12158|g3862.t1	VaMs102|EEY16657	12158|g1405.t1	12253|g1669.t1	12251|g3263.t1	12008|g5097.t1	JR2|VDAG_JR2_Chr6g05350.p1	12161|g4114.t1	VaMs102|EEY16885	Ls17|EGY22467	JR2|VDAG_JR2_Chr4g10170.p1	12253|g2526.t1	12251|g1562.t1	12008|g6629.t1	12161|g295.t1	12158|g203.t1	JR2|VDAG_JR2_Chr8g02130.p1	VaMs102|EEY22325	12161|g294.t1	12158|g244.t1	JR2|VDAG_JR2_Chr4g10230.p1	12253|g2541.t1	12251|g1564.t1	12008|g6627.t1	12158|g3665.t1	VaMs102|EEY23108	12253|g2436.t1	12251|g5538.t1	12008|g5440.t1	12161|g2114.t1	12158|g2438.t1	12253|g7802.t1	12008|g8038.t1	JR2|VDAG_JR2_Chr3g13430.p1	JR2|VDAG_JR2_Chr2g02460.p1	12158|g5402.t1	12251|g6852.t1	12008|g8965.t1	Ls17|EGY16203	VaMs102|EEY23887	12161|g3718.t1	VaMs102|EEY23418	12251|g7517.t1
orthogroup25:	12008|g331.t1	12253|g4289.t1	12251|g5863.t1	JR2|VDAG_JR2_Chr4g05110.p1	Ls17|EGY15912	12161|g2533.t1	12158|g3469.t1	VaMs102|EEY19315	VaMs102|EEY15630	JR2|VDAG_JR2_Chr7g05250.p1	Ls17|EGY15561	12253|g6962.t1	12251|g3293.t1	12008|g869.t1	12161|g3095.t1	12158|g629.t1	12251|g2647.t2	Ls17|EGY19794	12161|g2401.t1	12158|g3541.t1	12253|g4992.t1	12251|g2647.t1	VaMs102|EEY20976	VaMs102|EEY17121	Ls17|EGY20121	12161|g386.t1	12158|g363.t1	JR2|VDAG_JR2_Chr2g03960.p1	12253|g1078.t1	12251|g2291.t1	12008|g5816.t1	JR2|VDAG_JR2_Chr2g10470.p1	JR2|VDAG_JR2_Chr6g09870.p1	12253|g3023.t1	12251|g4697.t1	12008|g8151.t1	12161|g5210.t1	12158|g5049.t1	Ls17|EGY23363	VaMs102|EEY23457	Ls17|EGY21438	12161|g4033.t1	12158|g3876.t1	12253|g3537.t1	12251|g3854.t1	12008|g10418.t1	JR2|VDAG_JR2_Chr1g29520.p1	VaMs102|EEY16376	VaMs102|EEY23800
orthogroup26:	VaMs102|EEY23772	JR2|VDAG_JR2_Chr7g01200.p1	Ls17|EGY15313	12161|g1942.t1	12158|g5367.t1	12253|g2813.t1	12251|g3029.t1	12008|g8684.t1	VaMs102|EEY15228	Ls17|EGY16756	12161|g2913.t1	12158|g4087.t1	JR2|VDAG_JR2_Chr1g23960.p1	12253|g3057.t1	12251|g3441.t1	12008|g8423.t1	VaMs102|EEY18880	12008|g2614.t1	12161|g5525.t1	12158|g5638.t1	JR2|VDAG_JR2_Chr1g18260.p1	12253|g8642.t1	12251|g2032.t1	Ls17|EGY13728	VaMs102|EEY14693	JR2|VDAG_JR2_Chr8g02550.p1	Ls17|EGY16897	12253|g2754.t1	12251|g4541.t1	12008|g5534.t1	12161|g7088.t1	12158|g9629.t1	VaMs102|EEY22289	JR2|VDAG_JR2_Chr3g09990.p1	Ls17|EGY17847	12253|g4318.t1	12251|g6750.t1	12008|g2871.t1	12161|g4270.t1	12158|g8503.t1	Ls17|EGY22381	12253|g951.t1	JR2|VDAG_JR2_Chr6g04350.p1	12251|g5805.t1	12008|g3132.t1	12161|g2225.t1	12158|g2311.t1	VaMs102|EEY16802	12008|g1775.t1
orthogroup27:	VaMs102|EEY22048	12253|g774.t1	Ls17|EGY20421	JR2|VDAG_JR2_Chr3g08660.p1	JR2|VDAG_JR2_Chr6g09720.p1	Ls17|EGY23350	12253|g8919.t1	12251|g9901.t1	12008|g9724.t1	12161|g209.t1	12158|g161.t1	VaMs102|EEY23447	12161|g8588.t1	12158|g9442.t1	12251|g1900.t1	12008|g2898.t1	VaMs102|EEY15744	JR2|VDAG_JR2_Chr2g08720.p1	Ls17|EGY19686	12253|g8738.t1	12251|g9353.t1	12008|g3799.t1	12161|g9243.t1	12158|g9274.t1	VaMs102|EEY18963	JR2|VDAG_JR2_Chr3g00630.p1	Ls17|EGY21530	12161|g7315.t1	12158|g8340.t1	12253|g6986.t1	12251|g8053.t1	Ls17|EGY16093	12161|g1122.t1	12158|g813.t1	12253|g1434.t1	12251|g2080.t1	12008|g6472.t1	JR2|VDAG_JR2_Chr1g11610.p1	Ls17|EGY18162	12161|g2665.t1	12158|g2729.t1	12253|g2716.t1	12251|g4453.t1	12008|g5890.t1	JR2|VDAG_JR2_Chr4g11380.p1	VaMs102|EEY22999	JR2|VDAG_JR2_Chr2g03010.p1	Ls17|EGY20212	12253|g3264.t1
orthogroup28:	12008|g578.t1	JR2|VDAG_JR2_Chr4g04450.p1	Ls17|EGY15970	12253|g6821.t1	12251|g2488.t1	12158|g3561.t1	12161|g3517.t1	VaMs102|EEY19374	JR2|VDAG_JR2_Chr1g22350.p1	12253|g1281.t1	12251|g2657.t1	12161|g3175.t1	12158|g2735.t1	12161|g1109.t1	12158|g800.t1	JR2|VDAG_JR2_Chr4g11560.p1	Ls17|EGY16076	12253|g3361.t1	12251|g503.t1	12008|g6608.t1	JR2|VDAG_JR2_Chr5g01660.p1	Ls17|EGY23677	12253|g3154.t1	12251|g4840.t1	12008|g6810.t1	VaMs102|EEY20465	12161|g1972.t1	12158|g3626.t1	VaMs102|EEY16554	VaMs102|EEY23029	JR2|VDAG_JR2_Chr4g11050.p1	Ls17|EGY16126	12161|g1099.t1	12158|g766.t1	12253|g8619.t1	12251|g2111.t1	12008|g6498.t1	JR2|VDAG_JR2_Chr6g01770.p1	Ls17|EGY22150	12253|g3545.t1	12251|g3565.t1	12161|g3852.t1	12158|g5902.t1	Ls17|EGY14113	VaMs102|EEY15084	Ls17|EGY15994	12253|g4555.t1	12251|g6129.t1	12008|g10346.t1
orthogroup29:	12008|g93.t1	12008|g10213.t1	12008|g426.t1	12253|g6640.t1	12251|g7793.t1	12008|g10294.t1	12251|g10251.t1	12008|g9186.t1	12008|g8884.t1	12008|g10301.t1	12253|g9482.t1	12251|g9770.t1	12008|g10300.t1	12253|g5284.t1	12251|g6888.t1	12251|g10283.t1	12253|g10346.t1	12161|g4388.t1	12158|g4202.t1	12008|g432.t1	12253|g10341.t1	12161|g9046.t1	VaMs102|EEY24045	VaMs102|EEY23991	12253|g6138.t1	12251|g7430.t1	12253|g8916.t1	12251|g9427.t1	12008|g434.t1	12251|g7428.t1	12253|g6135.t1	VaMs102|EEY24035	12253|g4863.t1	12161|g9659.t1	12158|g6356.t1	12253|g6637.t1	12251|g7792.t1	12161|g5667.t1	12158|g8829.t1	12253|g5283.t1	12251|g6899.t1	12008|g427.t1	12251|g10250.t1	12008|g1618.t1	12008|g3120.t1	12008|g4417.t1	12253|g10274.t1	12251|g10248.t1	Ls17|EGY23444
orthogroup30:	12008|g1485.t1	JR2|VDAG_JR2_Chr1g04240.p1	Ls17|EGY17387	12253|g6068.t1	12251|g906.t1	12161|g6724.t1	12158|g6743.t1	VaMs102|EEY17733	VaMs102|EEY20741	12161|g5927.t1	12158|g3028.t1	JR2|VDAG_JR2_Chr1g00680.p1	12253|g5412.t1	12251|g4429.t1	12008|g6873.t1	JR2|VDAG_JR2_Chr1g21680.p1	Ls17|EGY14047	12253|g1263.t1	12251|g3058.t1	Ls17|EGY19549	12008|g3492.t1	12161|g2855.t1	12158|g2520.t1	VaMs102|EEY23474	12158|g5343.t1	VaMs102|EEY15260	Ls17|EGY18376	12161|g6054.t1	12158|g912.t1	JR2|VDAG_JR2_Chr3g06090.p1	12253|g7029.t1	12251|g4523.t1	12008|g4848.t1	12161|g9203.t1	12158|g9212.t1	12253|g8939.t1	12251|g6371.t1	12008|g8357.t1	JR2|VDAG_JR2_Chr1g24410.p1	VaMs102|EEY15009	Ls17|EGY16714	12161|g5473.t1	VaMs102|EEY17393	VaMs102|EEY18375	Ls17|EGY20852	JR2|VDAG_JR2_Chr5g02430.p1	12008|g1905.t1	JR2|VDAG_JR2_Chr5g07050.p1	Ls17|EGY14750
orthogroup31:	12008|g1680.t1	JR2|VDAG_JR2_Chr5g10150.p1	12251|g9779.t1	12253|g9783.t1	12158|g9598.t1	12161|g9638.t1	Ls17|EGY16764	VaMs102|EEY15220	Ls17|EGY19819	JR2|VDAG_JR2_Chr2g07190.p1	12161|g2410.t1	12158|g3516.t1	12253|g5661.t1	12251|g2641.t1	12008|g3688.t1	Ls17|EGY14469	12161|g8935.t1	12158|g7558.t1	12253|g8658.t1	12251|g9298.t1	12008|g5951.t1	JR2|VDAG_JR2_Chr2g06950.p1	Ls17|EGY19840	12251|g5432.t1	VaMs102|EEY15584	Ls17|EGY22026	JR2|VDAG_JR2_Chr8g10310.p1	12253|g4072.t1	12251|g3816.t1	12008|g7668.t1	12161|g7887.t1	12158|g7790.t1	12161|g4994.t1	12158|g1052.t1	12008|g3865.t1	Ls17|EGY14468	12161|g1090.t1	12158|g784.t1	12251|g2108.t1	12008|g6486.t1	12253|g7678.t1	VaMs102|EEY18883	Ls17|EGY18114	12253|g1433.t1	VaMs102|EEY14055	VaMs102|EEY15605	VaMs102|EEY20202	Ls17|EGY14467	JR2|VDAG_JR2_Chr1g11000.p1
orthogroup32:	12008|g266.t1	JR2|VDAG_JR2_Chr4g08020.p1	12161|g3622.t1	12158|g5841.t1	12251|g4961.t1	12253|g8760.t1	Ls17|EGY18799	VaMs102|EEY19043	VaMs102|EEY21586	12161|g5741.t1	12158|g6018.t1	Ls17|EGY14482	12253|g3386.t1	12251|g3123.t1	12008|g1895.t1	JR2|VDAG_JR2_Chr5g10020.p1	12253|g4966.t1	12251|g10178.t1	12158|g9915.t1	12161|g8402.t1	VaMs102|EEY20134	JR2|VDAG_JR2_Chr8g09520.p1	12008|g9891.t1	VaMs102|EEY22043	JR2|VDAG_JR2_Chr3g08720.p1	Ls17|EGY20417	12161|g8147.t1	12158|g7979.t1	12253|g777.t1	12251|g9673.t1	12008|g2893.t1	12161|g9142.t1	12158|g9166.t1	12253|g8442.t1	12251|g9188.t1	Ls17|EGY21957	JR2|VDAG_JR2_Chr6g00410.p1	Ls17|EGY19281	12161|g1880.t1	12158|g1987.t1	12253|g94.t1	12251|g1076.t1	12008|g9950.t1	12161|g5586.t1	12158|g5415.t1	JR2|VDAG_JR2_Chr6g05030.p1	12253|g10211.t1	12251|g9917.t1	12008|g4949.t1
orthogroup33:	12008|g4558.t1	JR2|VDAG_JR2_Chr7g07620.p1	Ls17|EGY14884	12161|g8289.t1	12158|g8214.t1	12253|g6699.t1	12251|g1428.t1	VaMs102|EEY22603	VaMs102|EEY23104	VaMs102|EEY22926	Ls17|EGY16205	12253|g2539.t1	12251|g1566.t1	12008|g6621.t1	JR2|VDAG_JR2_Chr4g10210.p1	JR2|VDAG_JR2_Chr1g12240.p1	Ls17|EGY18217	12253|g3861.t1	JR2|VDAG_JR2_Chr4g10770.p1	Ls17|EGY16150	12253|g1136.t1	12251|g2184.t1	12008|g6519.t1	12158|g256.t1	12161|g5544.t1	12158|g8105.t1	12251|g5180.t1	12008|g7172.t1	12161|g6073.t1	12158|g8420.t1	JR2|VDAG_JR2_Chr8g08980.p1	Ls17|EGY21908	12253|g7587.t1	12251|g7849.t1	12008|g7835.t1	12161|g254.t1	12008|g4558.t2	VaMs102|EEY20089	VaMs102|EEY16575	VaMs102|EEY23054	JR2|VDAG_JR2_Chr1g28130.p1	12253|g8089.t1	12251|g8619.t1	12008|g6288.t2	12161|g8691.t1	12158|g8650.t1	VaMs102|EEY14160	VaMs102|EEY16241	Ls17|EGY21297
orthogroup34:	12008|g1168.t1	JR2|VDAG_JR2_Chr1g05350.p1	Ls17|EGY17493	12253|g197.t1	12251|g437.t1	12161|g9565.t1	12158|g7107.t1	VaMs102|EEY17839	12253|g174.t1	12251|g407.t1	12008|g1400.t1	12161|g73.t1	12158|g3422.t1	Ls17|EGY17506	VaMs102|EEY17853	VaMs102|EEY22381	Ls17|EGY16993	JR2|VDAG_JR2_Chr3g01880.p1	Ls17|EGY23006	12253|g6413.t1	12251|g5621.t1	12008|g4770.t1	12161|g5981.t1	12158|g1635.t1	VaMs102|EEY18790	12161|g135.t1	12158|g6247.t1	JR2|VDAG_JR2_Chr6g08610.p1	12253|g4932.t1	12251|g5419.t1	12008|g9243.t1	Ls17|EGY23248	VaMs102|EEY23341	JR2|VDAG_JR2_Chr1g05480.p1	VaMs102|EEY15278	JR2|VDAG_JR2_Chr1g24600.p1	Ls17|EGY16699	12161|g4316.t1	12158|g7338.t1	12253|g1218.t1	12251|g2409.t1	12008|g5214.t1	12161|g5078.t1	12158|g8.t1	12253|g6235.t1	12251|g127.t1	12008|g5456.t1	12008|g8444.t1	JR2|VDAG_JR2_Chr8g01500.p1
orthogroup35:	12008|g1773.t1	JR2|VDAG_JR2_Chr5g06930.p1	Ls17|EGY14760	12253|g3103.t1	12251|g1164.t1	VaMs102|EEY20751	12161|g4648.t1	12158|g5993.t1	JR2|VDAG_JR2_Chr4g10760.p1	Ls17|EGY16151	12253|g1133.t1	12251|g2183.t1	12008|g6518.t1	VaMs102|EEY23055	12161|g255.t1	12158|g255.t1	12161|g6089.t1	12158|g8428.t1	JR2|VDAG_JR2_Chr8g09020.p1	12253|g7586.t1	12251|g7845.t1	12008|g7831.t1	VaMs102|EEY20094	Ls17|EGY21912	12161|g409.t1	12158|g320.t1	JR2|VDAG_JR2_Chr2g04270.p1	Ls17|EGY20094	12253|g3652.t1	12251|g5350.t1	12008|g5804.t1	VaMs102|EEY17097	VaMs102|EEY23768	Ls17|EGY15309	12161|g1940.t1	12158|g5370.t1	12253|g2817.t1	12251|g3042.t1	12008|g8680.t1	JR2|VDAG_JR2_Chr7g01250.p1	JR2|VDAG_JR2_Chr2g06040.p1	12161|g6179.t1	12158|g2099.t1	12253|g6272.t1	12251|g5054.t1	12008|g7896.t1	VaMs102|EEY22929	Ls17|EGY19920	VaMs102|EEY15507
orthogroup36:	12008|g377.t1	12253|g6799.t1	12251|g5516.t1	12161|g2201.t1	12158|g2373.t1	JR2|VDAG_JR2_Chr4g09670.p1	Ls17|EGY16253	VaMs102|EEY23150	JR2|VDAG_JR2_Chr2g03140.p1	JR2|VDAG_JR2_Chr3g05340.p1	12253|g607.t1	12251|g1237.t1	12161|g6892.t1	12158|g6860.t1	JR2|VDAG_JR2_Chr1g23250.p1	12253|g2781.t1	12008|g8810.t1	12161|g954.t1	12158|g898.t1	JR2|VDAG_JR2_Chr8g08960.p1	12161|g6076.t1	12158|g8427.t1	Ls17|EGY21906	VaMs102|EEY17204	Ls17|EGY16818	Ls17|EGY22691	Ls17|EGY20200	12253|g7582.t1	12251|g7851.t1	12008|g7833.t1	12253|g3266.t1	12251|g4716.t1	12251|g1688.t1	12161|g3468.t1	12158|g3353.t1	12008|g5764.t1	JR2|VDAG_JR2_Chr2g13170.p1	Ls17|EGY16618	12161|g8464.t1	12158|g8387.t1	12251|g5938.t1	12008|g9803.t1	12253|g4358.t1	VaMs102|EEY15171	VaMs102|EEY20087	VaMs102|EEY18471	VaMs102|EEY15356	12008|g2025.t1	VaMs102|EEY15170
orthogroup37:	VaMs102|EEY23405	JR2|VDAG_JR2_Chr6g09290.p1	12161|g225.t1	12158|g102.t1	12253|g7243.t1	12251|g712.t1	JR2|VDAG_JR2_Chr1g24890.p1	Ls17|EGY16673	12161|g5444.t1	12158|g3907.t1	12253|g1187.t1	12251|g2402.t1	VaMs102|EEY18620	JR2|VDAG_JR2_Chr3g03710.p1	12161|g5824.t1	12158|g5670.t1	12253|g9134.t1	12251|g7049.t1	JR2|VDAG_JR2_Chr4g04210.p1	Ls17|EGY15991	12161|g2303.t1	12158|g2401.t1	12253|g9992.t1	12251|g10072.t1	VaMs102|EEY17520	JR2|VDAG_JR2_Chr1g02050.p1	Ls17|EGY17180	12161|g4322.t1	12158|g6121.t1	12253|g3451.t1	12251|g4225.t1	JR2|VDAG_JR2_Chr3g01820.p1	Ls17|EGY23011	12161|g5985.t1	12158|g1638.t1	12253|g8534.t1	12251|g5632.t1	VaMs102|EEY18796	12008|g242.t1	12008|g4722.t1	12008|g9678.t1	Ls17|EGY22833	Ls17|EGY23310	VaMs102|EEY19397	12008|g4366.t1	12008|g2269.t1	12008|g5371.t1	VaMs102|EEY15302
orthogroup38:	12008|g1477.t1	JR2|VDAG_JR2_Chr1g06450.p1	Ls17|EGY17600	12161|g43.t1	12158|g375.t1	12253|g376.t1	12251|g233.t1	VaMs102|EEY17943	JR2|VDAG_JR2_Chr6g10400.p1	Ls17|EGY18577	12253|g9400.t1	12251|g2450.t1	12008|g8220.t1	12161|g5763.t1	12158|g5605.t1	VaMs102|EEY23504	12161|g1222.t1	12158|g985.t1	JR2|VDAG_JR2_Chr1g16590.p1	Ls17|EGY13578	12253|g747.t1	12251|g2554.t1	12008|g2695.t1	VaMs102|EEY14538	JR2|VDAG_JR2_Chr1g26230.p1	Ls17|EGY21125	12161|g9307.t1	12158|g4429.t1	12253|g8789.t1	12251|g9378.t1	12008|g5233.t1	12161|g9914.t1	12158|g9893.t1	JR2|VDAG_JR2_Chr5g04590.p1	Ls17|EGY18904	12253|g3494.t1	12008|g6212.t1	12251|g4787.t1	VaMs102|EEY21407	VaMs102|EEY14877	JR2|VDAG_JR2_Chr1g20250.p1	Ls17|EGY13916	VaMs102|EEY16073	12161|g2557.t1	12158|g2676.t1	12253|g1757.t1	12008|g3529.t1	12251|g4396.t1
orthogroup39:	12008|g2982.t1	12253|g6050.t1	12251|g7803.t1	12161|g9111.t1	12158|g8729.t1	Ls17|EGY14354	VaMs102|EEY21838	JR2|VDAG_JR2_Chr3g10920.p1	VaMs102|EEY18795	JR2|VDAG_JR2_Chr3g01830.p1	Ls17|EGY23010	12161|g5986.t1	12158|g1639.t1	12253|g8535.t1	12251|g5625.t1	12008|g4721.t1	Ls17|EGY20366	12161|g6164.t1	12158|g5937.t1	12253|g7695.t1	12251|g8542.t1	12008|g6165.t1	JR2|VDAG_JR2_Chr1g29580.p1	Ls17|EGY21444	12161|g7149.t1	12158|g5503.t1	12253|g2890.t1	12251|g4639.t1	12008|g10270.t1	JR2|VDAG_JR2_Chr5g05160.p1	VaMs102|EEY16382	JR2|VDAG_JR2_Chr6g06250.p1	Ls17|EGY22548	12253|g7275.t1	12251|g7119.t1	12008|g4913.t1	12161|g3661.t1	12158|g4317.t1	JR2|VDAG_JR2_Chr7g10050.p1	Ls17|EGY20603	12253|g4829.t1	12251|g5158.t1	12008|g9962.t1	VaMs102|EEY16969	12161|g4176.t1	12158|g6454.t1	VaMs102|EEY22826	VaMs102|EEY17279
orthogroup40:	12008|g3513.t1	JR2|VDAG_JR2_Chr1g21910.p1	Ls17|EGY14070	12251|g3066.t1	12158|g2505.t1	12161|g2843.t1	12253|g1235.t1	VaMs102|EEY16316	JR2|VDAG_JR2_Chr1g28900.p1	Ls17|EGY21374	12161|g1779.t1	12158|g1879.t1	12253|g5258.t1	12251|g1278.t1	12008|g6290.t1	12253|g9468.t1	JR2|VDAG_JR2_Chr8g10500.p1	Ls17|EGY22043	12008|g7594.t1	12158|g2197.t1	12251|g9761.t1	12161|g2614.t1	12161|g353.t1	12158|g354.t1	JR2|VDAG_JR2_Chr2g04470.p1	12253|g6895.t1	12251|g3952.t1	12008|g5800.t1	Ls17|EGY20075	VaMs102|EEY17074	12161|g811.t1	12158|g2263.t1	12253|g48.t1	12251|g325.t1	12008|g8326.t1	JR2|VDAG_JR2_Chr2g00660.p1	Ls17|EGY19182	VaMs102|EEY23673	VaMs102|EEY20223	12161|g5422.t1	12158|g3938.t1	JR2|VDAG_JR2_Chr1g25020.p1	Ls17|EGY16661	12253|g1207.t1	12251|g2433.t1	12008|g5125.t1	VaMs102|EEY22428	VaMs102|EEY15313
orthogroup41:	12008|g6580.t1	JR2|VDAG_JR2_Chr4g11280.p1	12161|g1085.t1	12158|g786.t1	12253|g1418.t1	12251|g2101.t1	Ls17|EGY16103	VaMs102|EEY23009	12161|g930.t1	12253|g311.t1	12008|g5527.t1	VaMs102|EEY22454	JR2|VDAG_JR2_Chr8g00640.p1	Ls17|EGY17072	12158|g13.t1	12251|g172.t1	VaMs102|EEY15367	Ls17|EGY16604	12161|g9027.t1	12158|g8405.t1	12253|g4363.t1	12251|g5930.t1	12008|g9795.t1	JR2|VDAG_JR2_Chr2g13290.p1	JR2|VDAG_JR2_Chr2g00580.p1	12161|g821.t1	12158|g2290.t1	12253|g57.t1	12251|g336.t1	12008|g8243.t1	VaMs102|EEY23679	Ls17|EGY19189	VaMs102|EEY23761	JR2|VDAG_JR2_Chr7g01330.p1	Ls17|EGY15301	12161|g1905.t1	12158|g5354.t1	12253|g2833.t1	12251|g3043.t1	12008|g8621.t1	JR2|VDAG_JR2_Chr1g13750.p1	Ls17|EGY18351	12161|g6854.t1	12158|g8693.t1	12253|g8319.t1	12251|g4595.t1	12008|g9291.t1	VaMs102|EEY14282
orthogroup42:	12008|g647.t1	12161|g6655.t1	12251|g5999.t1	JR2|VDAG_JR2_Chr7g03280.p1	12158|g3814.t1	12253|g1540.t1	VaMs102|EEY21159	Ls17|EGY15125	12161|g5043.t1	12158|g9295.t1	12253|g3680.t1	12251|g6151.t1	VaMs102|EEY16122	JR2|VDAG_JR2_Chr1g26840.p1	VaMs102|EEY18875	12253|g7575.t1	12251|g3707.t1	Ls17|EGY16977	Ls17|EGY21179	12251|g2104.t1	12161|g5093.t1	12158|g25.t1	JR2|VDAG_JR2_Chr4g11290.p1	Ls17|EGY16102	12161|g1084.t1	12158|g787.t1	12253|g1419.t1	JR2|VDAG_JR2_Chr3g01010.p1	Ls17|EGY23094	VaMs102|EEY22366	VaMs102|EEY23008	JR2|VDAG_JR2_Chr5g03130.p1	12161|g530.t1	12158|g738.t1	12253|g4948.t1	12251|g6459.t1	12008|g9358.t1	VaMs102|EEY21549	JR2|VDAG_JR2_Chr8g01670.p1	Ls17|EGY19048	VaMs102|EEY14314	12008|g5466.t1	12008|g5323.t1	12008|g6579.t1
orthogroup43:	12161|g1351.t1	12158|g1530.t1	JR2|VDAG_JR2_Chr1g04170.p1	12253|g3591.t1	12251|g4481.t1	12008|g4157.t1	Ls17|EGY17076	12161|g926.t1	12158|g21.t1	12253|g313.t1	12251|g196.t1	12008|g5411.t1	12161|g771.t1	12158|g2978.t1	JR2|VDAG_JR2_Chr1g09040.p1	Ls17|EGY14447	12253|g4413.t1	12251|g6098.t1	12008|g1130.t1	JR2|VDAG_JR2_Chr5g04180.p1	12253|g685.t1	12251|g1339.t1	12008|g6136.t1	12161|g9800.t1	12158|g5114.t1	Ls17|EGY17380	VaMs102|EEY17726	VaMs102|EEY15838	JR2|VDAG_JR2_Chr8g00600.p1	JR2|VDAG_JR2_Chr2g12860.p1	VaMs102|EEY18191	Ls17|EGY18946	VaMs102|EEY21449	VaMs102|EEY22936	VaMs102|EEY15975	12008|g9786.t1	12253|g211.t1	12251|g2124.t1	Ls17|EGY21018	VaMs102|EEY22460	12158|g1611.t1	12161|g3296.t1	12161|g3282.t1	12158|g1589.t1
orthogroup44:	12008|g3273.t1	JR2|VDAG_JR2_Chr6g04140.p1	Ls17|EGY22362	12253|g934.t1	12251|g2767.t1	12161|g2237.t1	12158|g2323.t1	VaMs102|EEY16781	Ls17|EGY16466	12253|g7050.t1	12251|g8961.t1	12008|g3918.t1	12161|g8037.t1	12158|g1207.t1	12161|g9818.t1	12158|g9177.t1	12253|g9935.t1	12251|g7854.t1	12008|g7799.t1	JR2|VDAG_JR2_Chr8g08910.p1	JR2|VDAG_JR2_Chr4g01380.p1	VaMs102|EEY20075	Ls17|EGY21902	JR2|VDAG_JR2_Chr6g06660.p1	12253|g4907.t1	12251|g3997.t1	12008|g5111.t1	12161|g1290.t1	12158|g1659.t1	Ls17|EGY18650	Ls17|EGY22589	VaMs102|EEY19584	JR2|VDAG_JR2_Chr4g01870.p1	12161|g6197.t1	12158|g6038.t1	12253|g868.t1	12008|g4126.t1	12251|g76.t1	Ls17|EGY16419	VaMs102|EEY17011	Ls17|EGY21901	VaMs102|EEY19535
orthogroup45:	Ls17|EGY22196	JR2|VDAG_JR2_Chr6g02250.p1	JR2|VDAG_JR2_Chr4g00960.p1	Ls17|EGY16505	12161|g8756.t1	12158|g6991.t1	12253|g9957.t1	12251|g8577.t1	12008|g4381.t1	JR2|VDAG_JR2_Chr3g10490.p1	12253|g9905.t1	12251|g10037.t1	12161|g6635.t1	12158|g6682.t1	VaMs102|EEY21834	JR2|VDAG_JR2_Chr3g10970.p1	Ls17|EGY14350	12161|g9109.t1	12158|g8732.t1	12253|g6056.t1	12251|g7802.t1	Ls17|EGY14395	12008|g3909.t1	Ls17|EGY17150	VaMs102|EEY17493	12253|g550.t1	12158|g1174.t1	VaMs102|EEY19625	12161|g2739.t1	12008|g3003.t1	12008|g2819.t1	12251|g553.t1	JR2|VDAG_JR2_Chr1g01710.p1	VaMs102|EEY21879	VaMs102|EEY21216	12161|g1682.t1	12251|g3824.t1	12008|g3285.t1	12158|g1152.t1	12253|g1347.t1	VaMs102|EEY16606
orthogroup46:	VaMs102|EEY17008	JR2|VDAG_JR2_Chr6g06630.p1	Ls17|EGY22586	12253|g4494.t1	12251|g3605.t1	12008|g4930.t1	12161|g1295.t1	12158|g1675.t1	12161|g383.t1	12158|g349.t1	Ls17|EGY20117	12253|g1077.t1	12251|g2284.t1	12008|g5693.t1	VaMs102|EEY22854	VaMs102|EEY17117	12161|g8560.t1	12158|g8518.t1	JR2|VDAG_JR2_Chr7g10350.p1	Ls17|EGY20575	12253|g7406.t1	12251|g8359.t1	12008|g9992.t1	Ls17|EGY19359	12253|g9943.t1	JR2|VDAG_JR2_Chr6g01260.p1	12161|g6469.t1	12158|g1464.t1	12251|g10048.t1	12008|g8931.t1	12008|g6366.t1	12253|g1979.t1	12251|g3201.t1	Ls17|EGY21231	12158|g4382.t1	12161|g4433.t1	JR2|VDAG_JR2_Chr1g27450.p1	VaMs102|EEY16175	JR2|VDAG_JR2_Chr2g04010.p1	VaMs102|EEY16515	JR2|VDAG_JR2_Chr2g04000.p1
orthogroup47:	12008|g243.t1	JR2|VDAG_JR2_Chr4g04330.p1	Ls17|EGY15980	12253|g4576.t1	12251|g2471.t1	12161|g3530.t1	12158|g3553.t1	VaMs102|EEY19385	12161|g1666.t1	12158|g1145.t1	12253|g1339.t1	12251|g3834.t1	JR2|VDAG_JR2_Chr6g02500.p1	Ls17|EGY22218	12161|g4375.t1	12253|g5507.t1	12251|g6178.t1	12158|g917.t1	VaMs102|EEY16631	JR2|VDAG_JR2_Chr4g11580.p1	12253|g3367.t1	12251|g509.t1	12008|g6602.t1	12161|g1119.t1	12158|g794.t1	JR2|VDAG_JR2_Chr3g06360.p1	Ls17|EGY16074	JR2|VDAG_JR2_Chr8g01530.p1	Ls17|EGY16990	12253|g6237.t1	12008|g5564.t1	VaMs102|EEY22378	12251|g129.t1	12161|g5095.t1	12158|g56.t1	VaMs102|EEY18411	Ls17|EGY18400	12008|g2279.t1	12008|g3236.t1	VaMs102|EEY22978	JR2|VDAG_JR2_Chr3g06370.p1
orthogroup48:	12008|g127.t1	12253|g3702.t1	12251|g9348.t1	12161|g4884.t1	12158|g4866.t1	JR2|VDAG_JR2_Chr4g08960.p1	Ls17|EGY18889	VaMs102|EEY18217	VaMs102|EEY14132	JR2|VDAG_JR2_Chr1g11970.p1	Ls17|EGY18191	12161|g9284.t1	12158|g9342.t1	12253|g8469.t1	12251|g4755.t1	JR2|VDAG_JR2_Chr1g08620.p1	Ls17|EGY17811	12161|g7161.t1	12158|g3147.t1	12253|g1845.t1	12251|g6785.t1	VaMs102|EEY18155	JR2|VDAG_JR2_Chr3g04070.p1	12161|g1711.t1	12158|g1575.t1	12253|g1596.t1	12251|g3111.t1	Ls17|EGY22800	VaMs102|EEY18587	JR2|VDAG_JR2_Chr3g05690.p1	Ls17|EGY22658	12161|g5314.t1	12158|g1383.t1	12253|g641.t1	12251|g1248.t1	VaMs102|EEY18442	12008|g1346.t1	12008|g7257.t1	12008|g2097.t1	12008|g2106.t1
orthogroup49:	12008|g168.t1	JR2|VDAG_JR2_Chr4g06820.p1	Ls17|EGY15746	12161|g2029.t1	12158|g2020.t1	12253|g466.t1	12251|g994.t1	VaMs102|EEY19151	JR2|VDAG_JR2_Chr3g10940.p1	Ls17|EGY14352	12253|g6054.t1	12251|g7800.t1	12161|g9107.t1	12158|g8734.t1	VaMs102|EEY21836	JR2|VDAG_JR2_Chr1g04560.p1	12161|g4147.t1	12158|g4041.t1	12253|g884.t1	12251|g953.t1	Ls17|EGY17419	JR2|VDAG_JR2_Chr1g18580.p1	12161|g7015.t1	12158|g5956.t1	12253|g7766.t1	12251|g6874.t1	Ls17|EGY13760	VaMs102|EEY17765	VaMs102|EEY14720	JR2|VDAG_JR2_Chr1g17900.p1	12251|g3743.t1	12161|g1412.t1	12158|g4286.t1	12253|g2481.t1	Ls17|EGY13693	VaMs102|EEY14655	12008|g1305.t1	12008|g2980.t1	12008|g2413.t1	12008|g2367.t1
orthogroup50:	12008|g217.t1	JR2|VDAG_JR2_Chr4g06500.p1	Ls17|EGY15775	12161|g7580.t1	12158|g1914.t1	12253|g5458.t1	12251|g2318.t1	VaMs102|EEY19179	12161|g84.t1	12158|g3416.t1	12253|g151.t1	12251|g384.t1	JR2|VDAG_JR2_Chr1g05760.p1	VaMs102|EEY17877	Ls17|EGY19274	12253|g124.t1	12251|g1074.t1	12008|g9918.t1	12161|g1855.t1	12158|g1975.t1	VaMs102|EEY16430	JR2|VDAG_JR2_Chr6g00340.p1	Ls17|EGY17533	JR2|VDAG_JR2_Chr3g01050.p1	Ls17|EGY23090	12161|g3503.t1	12158|g3463.t1	12253|g3608.t1	12251|g5130.t1	12008|g4675.t1	VaMs102|EEY18872	Ls17|EGY17194	12161|g8988.t1	12253|g8224.t1	12251|g8984.t1	12008|g4374.t1	12158|g9003.t1	JR2|VDAG_JR2_Chr1g02220.p1	VaMs102|EEY17536	12008|g1110.t1
orthogroup51:	Ls17|EGY18976	12161|g785.t1	12158|g4239.t1	12253|g678.t1	12251|g1319.t1	12008|g6224.t1	JR2|VDAG_JR2_Chr5g03880.p1	VaMs102|EEY21479	VaMs102|EEY18638	JR2|VDAG_JR2_Chr3g03560.p1	Ls17|EGY22850	12161|g601.t1	12253|g3770.t1	12251|g4116.t1	12158|g565.t1	12161|g5925.t1	12158|g2997.t1	12253|g8097.t1	12251|g5659.t1	Ls17|EGY19541	JR2|VDAG_JR2_Chr1g00760.p1	VaMs102|EEY17401	JR2|VDAG_JR2_Chr2g07760.p1	12161|g6369.t1	12158|g6345.t1	12253|g3915.t1	12251|g5484.t1	VaMs102|EEY14428	JR2|VDAG_JR2_Chr1g15400.p1	Ls17|EGY13464	12161|g7540.t1	12158|g5796.t1	12253|g5566.t1	12251|g8155.t1	Ls17|EGY19764	VaMs102|EEY15661	12008|g6960.t1	12008|g2334.t1	12008|g3839.t1	12008|g2451.t1
orthogroup52:	VaMs102|EEY16093	JR2|VDAG_JR2_Chr1g26460.p1	Ls17|EGY21146	12161|g4637.t1	12158|g4437.t1	12253|g1617.t1	12251|g3192.t1	12008|g5176.t1	JR2|VDAG_JR2_Chr4g03040.p1	12253|g8269.t1	12251|g9044.t1	12008|g10369.t1	Ls17|EGY16012	12161|g2293.t1	12158|g2384.t1	VaMs102|EEY19417	JR2|VDAG_JR2_Chr7g03440.p1	Ls17|EGY15113	12253|g1544.t1	12251|g6011.t1	12008|g1073.t1	VaMs102|EEY21148	12161|g6669.t1	12158|g3805.t1	Ls17|EGY15158	JR2|VDAG_JR2_Chr7g02940.p1	12161|g9488.t1	12158|g9486.t1	12253|g9208.t1	12251|g9573.t1	12008|g1013.t1	VaMs102|EEY20544	JR2|VDAG_JR2_Chr5g09370.p1	Ls17|EGY14545	12161|g4525.t1	12158|g4073.t1	12253|g5313.t1	12251|g1924.t1	VaMs102|EEY21195	12008|g1951.t1
orthogroup53:	12008|g809.t1	JR2|VDAG_JR2_Chr7g02840.p1	12161|g8431.t1	12158|g7953.t1	12253|g7956.t1	12251|g3674.t1	VaMs102|EEY21204	Ls17|EGY15167	VaMs102|EEY15217	JR2|VDAG_JR2_Chr1g23830.p1	Ls17|EGY16767	12253|g3043.t1	12251|g3414.t1	12008|g8435.t1	12161|g2900.t1	12158|g4074.t1	Ls17|EGY18625	JR2|VDAG_JR2_Chr3g05860.p1	Ls17|EGY18355	12161|g9057.t1	12158|g8621.t1	12253|g9837.t1	12251|g4035.t1	VaMs102|EEY19522	JR2|VDAG_JR2_Chr4g02020.p1	Ls17|EGY16405	12253|g866.t1	12251|g35.t1	12161|g4225.t1	12158|g4158.t1	JR2|VDAG_JR2_Chr5g08180.p1	Ls17|EGY14655	12253|g5969.t1	12251|g7913.t1	VaMs102|EEY20643	12161|g9122.t1	12158|g8148.t1	12008|g1754.t1	12008|g4105.t1	12008|g4749.t1
orthogroup54:	Ls17|EGY19449	12161|g9324.t1	12158|g9398.t1	12253|g8842.t1	12251|g9721.t1	12008|g7321.t1	JR2|VDAG_JR2_Chr2g03880.p1	Ls17|EGY20129	12253|g1097.t1	12251|g2295.t1	12008|g5821.t1	12161|g346.t1	12158|g296.t1	VaMs102|EEY17129	VaMs102|EEY21676	JR2|VDAG_JR2_Chr4g01820.p1	Ls17|EGY16423	12161|g6210.t1	12158|g6028.t1	12253|g1178.t1	12251|g75.t1	12008|g4119.t1	12161|g7105.t1	12158|g7072.t1	Ls17|EGY16635	12253|g6505.t1	12251|g6519.t1	12008|g5239.t1	VaMs102|EEY15339	JR2|VDAG_JR2_Chr2g09980.p1	Ls17|EGY23513	12161|g8523.t1	12158|g8800.t1	12251|g5011.t1	12008|g9464.t1	VaMs102|EEY15830	12253|g6754.t1	VaMs102|EEY19539	JR2|VDAG_JR2_Chr5g11760.p1
orthogroup55:	12008|g937.t1	Ls17|EGY15218	12251|g7806.t1	JR2|VDAG_JR2_Chr7g02170.p1	12253|g4608.t1	12158|g8162.t1	12161|g8268.t1	VaMs102|EEY21257	Ls17|EGY19235	12161|g868.t1	12251|g6320.t1	12158|g6319.t1	12253|g4754.t1	12008|g8235.t1	JR2|VDAG_JR2_Chr2g00090.p1	VaMs102|EEY23725	12253|g711.t1	JR2|VDAG_JR2_Chr1g16740.p1	Ls17|EGY13591	12161|g1165.t1	12158|g1015.t1	12251|g2565.t1	VaMs102|EEY14552	Ls17|EGY21968	12251|g9865.t1	JR2|VDAG_JR2_Chr8g09630.p1	12158|g9656.t1	12253|g9614.t1	12008|g9878.t1	12161|g9796.t1	VaMs102|EEY20146	12008|g2510.t1	JR2|VDAG_JR2_Chr1g16750.p1	Ls17|EGY13592	12161|g1166.t1	12158|g972.t1	12253|g710.t1	12251|g2564.t1	12008|g2511.t1
orthogroup56:	12008|g985.t1	JR2|VDAG_JR2_Chr7g02710.p1	12161|g2351.t1	12158|g2618.t1	12253|g6587.t1	12251|g1731.t1	Ls17|EGY15178	VaMs102|EEY21219	12161|g272.t1	12158|g257.t1	JR2|VDAG_JR2_Chr4g10700.p1	Ls17|EGY16157	12253|g1122.t1	12251|g2181.t1	VaMs102|EEY23060	JR2|VDAG_JR2_Chr3g11730.p1	12251|g3628.t1	12008|g9408.t1	12161|g1258.t1	12158|g2568.t1	12253|g2085.t1	VaMs102|EEY15251	12161|g8613.t1	12158|g8603.t1	Ls17|EGY16723	12253|g7504.t1	12251|g6363.t1	12008|g8415.t1	JR2|VDAG_JR2_Chr1g24310.p1	Ls17|EGY14292	JR2|VDAG_JR2_Chr5g00400.p1	12253|g6791.t1	12251|g6075.t1	12161|g3394.t1	12158|g5218.t1	Ls17|EGY23554	12008|g6634.t1	12008|g6848.t1	VaMs102|EEY20343
orthogroup57:	12161|g379.t1	12158|g287.t1	12253|g1080.t1	12251|g2294.t1	12008|g5834.t1	12158|g5476.t1	JR2|VDAG_JR2_Chr7g01450.p1	12253|g6003.t1	12251|g7468.t1	12008|g8670.t1	12161|g1926.t1	JR2|VDAG_JR2_Chr6g07390.p1	Ls17|EGY23141	12161|g4913.t1	12158|g6489.t1	12253|g4028.t1	12251|g2021.t1	12008|g9588.t1	VaMs102|EEY23231	Ls17|EGY15289	JR2|VDAG_JR2_Chr3g13450.p1	Ls17|EGY14133	12161|g2106.t1	12253|g7810.t1	12251|g7514.t1	12008|g8040.t1	VaMs102|EEY23885	JR2|VDAG_JR2_Chr4g12150.p1	12161|g3040.t1	12158|g2211.t1	12253|g4036.t1	12251|g499.t1	12008|g6558.t1	Ls17|EGY16023	VaMs102|EEY22923	JR2|VDAG_JR2_Chr2g04150.p1	Ls17|EGY20104	VaMs102|EEY17107	VaMs102|EEY23749
orthogroup58:	12008|g1291.t1	JR2|VDAG_JR2_Chr1g08420.p1	Ls17|EGY17792	12161|g8197.t1	12158|g3130.t1	12253|g1865.t1	12251|g6452.t1	VaMs102|EEY18136	JR2|VDAG_JR2_Chr1g21740.p1	12161|g2853.t1	12158|g2477.t1	12253|g1269.t1	12008|g3486.t1	12251|g3052.t1	VaMs102|EEY15015	Ls17|EGY14054	VaMs102|EEY19410	JR2|VDAG_JR2_Chr4g03110.p1	Ls17|EGY16005	12253|g4557.t1	12251|g6138.t1	12008|g10334.t1	12161|g2269.t1	12158|g2418.t1	JR2|VDAG_JR2_Chr1g27500.p1	12161|g8437.t1	12158|g6414.t1	12253|g10116.t1	12251|g10145.t1	12008|g6465.t1	JR2|VDAG_JR2_Chr3g02530.p1	Ls17|EGY22944	12161|g5615.t1	12158|g4527.t1	12251|g7137.t1	12008|g4645.t1	12253|g5643.t1	VaMs102|EEY18733	VaMs102|EEY16180
orthogroup59:	12008|g4000.t1	Ls17|EGY16595	12161|g3678.t1	12158|g3602.t1	12253|g4677.t1	12251|g6310.t1	VaMs102|EEY19716	JR2|VDAG_JR2_Chr4g00020.p1	VaMs102|EEY23373	JR2|VDAG_JR2_Chr6g08970.p1	Ls17|EGY23280	12161|g181.t1	12158|g169.t1	12253|g5875.t1	12251|g765.t1	12008|g9241.t1	VaMs102|EEY21729	Ls17|EGY14238	12161|g440.t1	12158|g455.t1	12253|g5688.t1	12251|g7376.t1	12008|g8020.t1	JR2|VDAG_JR2_Chr3g12300.p1	12158|g520.t1	JR2|VDAG_JR2_Chr3g12940.p1	Ls17|EGY14180	12253|g6745.t1	12251|g1813.t1	12008|g8054.t1	12161|g464.t1	12161|g4247.t1	12158|g4139.t1	JR2|VDAG_JR2_Chr4g02050.p1	Ls17|EGY16402	12253|g831.t1	12251|g32.t1	12008|g4104.t1	VaMs102|EEY23931
orthogroup60:	12008|g71.t1	VaMs102|EEY22880	Ls17|EGY23809	12253|g6840.t1	12251|g9402.t1	JR2|VDAG_JR2_Chr4g03250.p1	JR2|VDAG_JR2_Chr6g02830.p1	Ls17|EGY22242	12253|g10201.t1	12251|g10216.t1	12008|g8541.t1	JR2|VDAG_JR2_Chr8g04190.p1	JR2|VDAG_JR2_Chr1g26250.p1	12161|g8248.t1	12158|g9383.t1	Ls17|EGY20895	Ls17|EGY21127	12161|g9303.t1	12158|g4424.t1	12253|g8787.t1	12251|g9379.t1	VaMs102|EEY16075	12253|g8218.t1	12251|g2593.t1	VaMs102|EEY15839	VaMs102|EEY15760	12161|g9049.t1	12158|g9085.t1	Ls17|EGY20510	JR2|VDAG_JR2_Chr8g03270.p1	Ls17|EGY19670	JR2|VDAG_JR2_Chr2g08850.p1	12008|g3298.t1	VaMs102|EEY16654	12008|g5229.t1	12008|g9079.t1	12253|g7062.t1	12251|g5366.t1
orthogroup61:	Ls17|EGY22192	12253|g1349.t1	12251|g3839.t1	12161|g1679.t1	12158|g1157.t1	VaMs102|EEY16602	VaMs102|EEY20300	12161|g8225.t1	JR2|VDAG_JR2_Chr7g10460.p1	Ls17|EGY20563	12253|g8056.t1	12251|g8105.t1	JR2|VDAG_JR2_Chr8g11350.p1	Ls17|EGY22120	12253|g3327.t1	12251|g4949.t1	12008|g7621.t1	12158|g8277.t1	JR2|VDAG_JR2_Chr6g02210.p1	12161|g5522.t1	12158|g5642.t1	12253|g8303.t1	12251|g8959.t1	JR2|VDAG_JR2_Chr3g12990.p1	12161|g2100.t1	12251|g7198.t1	12253|g8959.t1	Ls17|EGY14176	12158|g2458.t1	12008|g8060.t1	Ls17|EGY13725	VaMs102|EEY14690	VaMs102|EEY24108	12008|g3276.t1	12008|g2617.t1	JR2|VDAG_JR2_Chr1g18220.p1	VaMs102|EEY23928	12008|g9958.t1
orthogroup62:	12008|g3281.t1	JR2|VDAG_JR2_Chr6g02300.p1	Ls17|EGY22201	12253|g1362.t1	12251|g3828.t1	12161|g1648.t1	12158|g1114.t1	VaMs102|EEY16611	VaMs102|EEY23733	12158|g1114.t2	VaMs102|EEY14896	JR2|VDAG_JR2_Chr1g20460.p1	Ls17|EGY13936	12161|g2570.t1	12158|g2679.t1	12253|g8731.t1	12251|g5973.t1	12008|g3455.t1	JR2|VDAG_JR2_Chr6g05900.p1	Ls17|EGY22516	12253|g3980.t1	12251|g1154.t1	12008|g5015.t1	12161|g8894.t1	12158|g8927.t1	JR2|VDAG_JR2_Chr2g13240.p1	Ls17|EGY16611	12253|g4366.t1	12251|g5925.t1	12008|g9830.t1	VaMs102|EEY15361	12161|g3669.t1	12158|g9142.t1	VaMs102|EEY16936	12161|g3670.t1	12158|g9141.t1	12008|g9830.t2
orthogroup63:	12008|g1169.t1	JR2|VDAG_JR2_Chr1g05360.p1	Ls17|EGY17494	12253|g196.t1	12251|g432.t1	12161|g30.t1	12158|g3390.t1	VaMs102|EEY17840	JR2|VDAG_JR2_Chr1g13450.p1	12161|g4918.t1	12158|g7491.t1	12253|g10190.t1	12251|g5839.t1	12008|g9307.t1	Ls17|EGY18328	JR2|VDAG_JR2_Chr8g09450.p1	Ls17|EGY21950	12253|g4984.t1	12251|g6652.t1	12008|g9860.t1	12161|g8397.t1	12158|g3162.t1	VaMs102|EEY20127	VaMs102|EEY18669	JR2|VDAG_JR2_Chr2g07340.p1	Ls17|EGY19805	12161|g2420.t1	12158|g3526.t1	12253|g5001.t1	12251|g2618.t1	12008|g3680.t1	VaMs102|EEY14259	VaMs102|EEY17841	VaMs102|EEY15620	VaMs102|EEY14261	Ls17|EGY22880
orthogroup64:	12008|g2824.t1	JR2|VDAG_JR2_Chr3g08420.p1	12161|g6545.t1	12158|g6576.t1	12253|g756.t1	12251|g1910.t1	Ls17|EGY20445	12253|g5010.t1	12251|g6594.t1	12008|g9739.t1	Ls17|EGY23737	JR2|VDAG_JR2_Chr2g10590.p1	VaMs102|EEY20037	Ls17|EGY21862	12161|g7450.t1	12158|g9614.t1	12253|g6345.t1	12251|g7603.t1	12008|g7812.t1	VaMs102|EEY15388	JR2|VDAG_JR2_Chr6g06990.p1	Ls17|EGY22622	12161|g3933.t1	12158|g1057.t1	12253|g1581.t1	12008|g4953.t1	12251|g2883.t1	VaMs102|EEY15614	Ls17|EGY19811	12158|g3537.t1	12253|g9198.t1	12251|g2620.t1	12008|g3804.t1	JR2|VDAG_JR2_Chr2g07280.p1	VaMs102|EEY22071	JR2|VDAG_JR2_Chr8g08480.p1
orthogroup65:	12008|g5819.t1	JR2|VDAG_JR2_Chr2g03900.p1	12253|g1089.t1	12251|g2288.t1	12161|g351.t1	12158|g335.t1	Ls17|EGY20127	VaMs102|EEY17127	12158|g7351.t1	12161|g7424.t1	JR2|VDAG_JR2_Chr1g28250.p1	12253|g7944.t1	12251|g8742.t1	12008|g6351.t1	JR2|VDAG_JR2_Chr5g04420.p1	VaMs102|EEY16254	Ls17|EGY21308	12161|g775.t1	12158|g2959.t1	Ls17|EGY18921	12253|g3504.t1	12251|g4798.t1	12008|g6163.t2	VaMs102|EEY21424	12008|g6163.t1	12161|g7497.t1	12158|g7848.t1	VaMs102|EEY15716	12251|g4624.t1	12253|g3562.t1	12008|g9650.t1	Ls17|EGY20773	JR2|VDAG_JR2_Chr5g05900.p1	VaMs102|EEY24092	12251|g4798.t2
orthogroup66:	12008|g633.t1	JR2|VDAG_JR2_Chr4g08630.p1	Ls17|EGY18856	12253|g7444.t1	12251|g8410.t1	12161|g3378.t1	12158|g3289.t1	VaMs102|EEY18252	VaMs102|EEY17108	12161|g1581.t1	12158|g3988.t1	12253|g1500.t1	12251|g2834.t1	12008|g9016.t1	JR2|VDAG_JR2_Chr2g02300.p1	Ls17|EGY20275	JR2|VDAG_JR2_Chr2g04250.p1	Ls17|EGY20096	12158|g302.t1	VaMs102|EEY21365	12008|g5810.t1	VaMs102|EEY17100	VaMs102|EEY22248	12161|g365.t1	12253|g3651.t1	12251|g5348.t1	Ls17|EGY20099	JR2|VDAG_JR2_Chr2g04140.p1	Ls17|EGY20105	12253|g3655.t1	12158|g9854.t1	VaMs102|EEY17098	12161|g6338.t1
orthogroup67:	12008|g272.t1	JR2|VDAG_JR2_Chr4g08040.p1	Ls17|EGY18801	12253|g8758.t1	12251|g4963.t1	12161|g9545.t1	12158|g9529.t1	VaMs102|EEY19041	JR2|VDAG_JR2_Chr4g11390.p1	VaMs102|EEY22998	12161|g626.t1	12158|g551.t1	12253|g10217.t1	12251|g9662.t1	12008|g4834.t1	Ls17|EGY16092	JR2|VDAG_JR2_Chr3g02900.p1	12161|g3050.t1	12158|g3046.t1	12253|g2197.t1	12251|g1453.t1	12251|g2081.t1	Ls17|EGY17748	12158|g812.t1	12253|g1440.t1	12008|g6589.t1	JR2|VDAG_JR2_Chr3g10440.p1	Ls17|EGY14400	VaMs102|EEY21883	VaMs102|EEY23295	Ls17|EGY22912	12008|g1223.t1	12161|g1123.t1
orthogroup68:	12008|g401.t1	12253|g3662.t1	12251|g10280.t1	12008|g10458.t1	12008|g10426.t1	12008|g10415.t1	12008|g10403.t1	12008|g10389.t1	12008|g10387.t1	12008|g10368.t1	12008|g10326.t1	12008|g10282.t1	12008|g9844.t1	12008|g9634.t1	12008|g9444.t1	12008|g9315.t1	12008|g8898.t1	12008|g8843.t1	12008|g8370.t1	12008|g7782.t1	12008|g7159.t1	12008|g6089.t1	12008|g3325.t1	JR2|VDAG_JR2_Chr1g23390.p1	JR2|VDAG_JR2_Chr1g29540.p1	JR2|VDAG_JR2_Chr4g12210.p1	JR2|VDAG_JR2_Chr1g13290.p1	12158|g5011.t1	Ls17|EGY14259	VaMs102|EEY24014	Ls17|EGY23749	12008|g1789.t1	12008|g1930.t1
orthogroup69:	12161|g8164.t1	12158|g8080.t1	JR2|VDAG_JR2_Chr2g02900.p1	12253|g6485.t1	12251|g7757.t1	Ls17|EGY20223	JR2|VDAG_JR2_Chr5g09330.p1	12161|g4539.t1	12158|g4052.t1	12253|g5316.t1	12251|g1929.t1	Ls17|EGY14548	VaMs102|EEY20549	Ls17|EGY21481	JR2|VDAG_JR2_Chr4g12380.p1	12161|g4937.t1	12158|g7040.t1	12253|g2361.t1	12251|g4140.t1	12008|g10167.t1	VaMs102|EEY17226	VaMs102|EEY22904	JR2|VDAG_JR2_Chr2g06800.p1	Ls17|EGY19852	12161|g8136.t1	12158|g9784.t1	12253|g6597.t1	12251|g7747.t1	VaMs102|EEY15572	12161|g8136.t2	12008|g1824.t1	12008|g5712.t1	12008|g3737.t1
orthogroup70:	12008|g1859.t1	JR2|VDAG_JR2_Chr5g06600.p1	Ls17|EGY14791	12253|g9520.t1	12251|g9097.t1	12161|g9331.t1	12158|g6937.t1	12253|g9855.t1	12008|g8017.t1	12161|g474.t1	12158|g481.t1	JR2|VDAG_JR2_Chr3g12570.p1	Ls17|EGY14214	12251|g1832.t1	VaMs102|EEY18674	12161|g590.t1	12158|g584.t1	JR2|VDAG_JR2_Chr3g03180.p1	Ls17|EGY22885	12253|g1720.t1	12251|g2734.t1	12008|g2295.t1	JR2|VDAG_JR2_Chr3g01250.p1	Ls17|EGY23071	12161|g3496.t1	12158|g3451.t1	12253|g7425.t1	12251|g8364.t1	12008|g4688.t1	VaMs102|EEY18853	VaMs102|EEY20782	VaMs102|EEY23968	VaMs102|EEY23969
orthogroup71:	JR2|VDAG_JR2_Chr1g28760.p1	12253|g5257.t1	12251|g1302.t1	12008|g6403.t1	VaMs102|EEY16303	Ls17|EGY21361	12161|g1762.t1	12158|g1868.t1	Ls17|EGY16391	12161|g4235.t1	12158|g4151.t1	12253|g838.t1	12251|g106.t1	12008|g3951.t1	VaMs102|EEY19509	JR2|VDAG_JR2_Chr4g10820.p1	Ls17|EGY16145	12253|g1131.t1	12251|g2194.t1	12008|g6620.t1	12161|g282.t1	12158|g281.t1	VaMs102|EEY23049	JR2|VDAG_JR2_Chr4g02150.p1	12161|g8155.t1	12158|g7973.t1	JR2|VDAG_JR2_Chr3g08810.p1	12253|g8239.t1	12251|g8688.t1	12008|g2741.t1	Ls17|EGY20410	VaMs102|EEY22033	JR2|VDAG_JR2_Chr4g02160.p1
orthogroup72:	12008|g2642.t1	JR2|VDAG_JR2_Chr1g15380.p1	12158|g5793.t1	12253|g5564.t1	12251|g8147.t1	Ls17|EGY13462	VaMs102|EEY14426	JR2|VDAG_JR2_Chr2g02860.p1	Ls17|EGY20227	12161|g8162.t1	12158|g8086.t1	12253|g6481.t1	12251|g7753.t1	12008|g5857.t1	12161|g7550.t1	VaMs102|EEY17230	12161|g7549.t1	JR2|VDAG_JR2_Chr4g03120.p1	12253|g4547.t1	12251|g6139.t1	12008|g10343.t1	12161|g2270.t1	12158|g2417.t1	VaMs102|EEY19409	JR2|VDAG_JR2_Chr4g12090.p1	Ls17|EGY16028	12161|g3021.t1	12158|g2215.t1	12253|g4034.t1	12251|g495.t1	12008|g6657.t1	VaMs102|EEY22932	Ls17|EGY16004
orthogroup73:	12008|g3472.t1	JR2|VDAG_JR2_Chr1g21450.p1	12253|g9828.t1	12251|g9999.t1	12161|g6219.t1	12158|g9750.t1	Ls17|EGY14022	VaMs102|EEY14986	Ls17|EGY20877	Ls17|EGY23744	JR2|VDAG_JR2_Chr2g10790.p1	12008|g9743.t1	12253|g5154.t1	12251|g8122.t1	12008|g9461.t1	JR2|VDAG_JR2_Chr2g10120.p1	12008|g10432.t1	12008|g10358.t1	Ls17|EGY18604	JR2|VDAG_JR2_Chr2g09660.p1	JR2|VDAG_JR2_Chr2g11230.p1	12253|g5599.t1	12251|g7164.t1	12008|g10216.t1	12253|g9952.t1	12251|g10053.t1	12253|g10060.t1	12251|g10113.t1	12253|g10155.t1	12251|g10182.t1	12253|g5609.t1	12251|g7156.t1	12008|g10219.t1
orthogroup74:	12008|g375.t1	JR2|VDAG_JR2_Chr4g09700.p1	Ls17|EGY16250	12253|g6803.t1	12161|g2181.t1	12158|g2371.t1	12251|g5518.t1	VaMs102|EEY23147	12161|g256.t1	12158|g254.t1	JR2|VDAG_JR2_Chr4g10750.p1	Ls17|EGY16152	12253|g1134.t1	12008|g6517.t1	12251|g2178.t1	12161|g3099.t1	12158|g625.t1	JR2|VDAG_JR2_Chr7g05290.p1	Ls17|EGY15557	12253|g8928.t1	12251|g3299.t1	12008|g873.t1	VaMs102|EEY20971	VaMs102|EEY23056	JR2|VDAG_JR2_Chr8g01640.p1	12158|g31.t1	12253|g7577.t1	12251|g3710.t1	12008|g5469.t1	12161|g5090.t1	Ls17|EGY16980	VaMs102|EEY22369
orthogroup75:	12008|g2.t1	JR2|VDAG_JR2_Chr4g07090.p1	Ls17|EGY18707	12161|g8661.t1	12158|g8640.t1	12253|g10049.t1	12251|g9870.t1	VaMs102|EEY19127	JR2|VDAG_JR2_Chr4g04430.p1	JR2|VDAG_JR2_Chr5g05780.p1	Ls17|EGY20785	12253|g3569.t1	12251|g4610.t1	12008|g9629.t1	Ls17|EGY15972	12161|g7770.t1	12158|g5906.t1	VaMs102|EEY19376	JR2|VDAG_JR2_Chr5g01500.p1	12253|g7315.t1	12251|g8249.t1	12008|g6815.t1	Ls17|EGY23662	12161|g1990.t1	12158|g8493.t1	VaMs102|EEY20450	VaMs102|EEY24104	12161|g3534.t1	12158|g3575.t1	12253|g4584.t1	12251|g2486.t1	12008|g572.t1
orthogroup76:	JR2|VDAG_JR2_Chr1g19620.p1	VaMs102|EEY14823	Ls17|EGY13860	12161|g4082.t1	12158|g4456.t1	12253|g4218.t1	JR2|VDAG_JR2_Chr1g24090.p1	12161|g2897.t1	12158|g4105.t1	12253|g5062.t1	12251|g3426.t1	12008|g8366.t1	12251|g5788.t1	Ls17|EGY16742	VaMs102|EEY15238	VaMs102|EEY13972	JR2|VDAG_JR2_Chr1g10060.p1	12161|g1024.t1	12158|g2857.t1	12253|g4265.t1	12251|g1611.t1	Ls17|EGY20006	VaMs102|EEY15425	12253|g8574.t1	JR2|VDAG_JR2_Chr2g05180.p1	12161|g7386.t1	12158|g7364.t1	12251|g7985.t1	Ls17|EGY18035	12008|g3429.t1	12008|g5742.t1	12008|g5934.t1
orthogroup77:	12008|g879.t1	JR2|VDAG_JR2_Chr7g03140.p1	Ls17|EGY15138	12161|g9625.t1	12158|g9605.t1	12253|g9494.t1	12251|g2921.t1	VaMs102|EEY21174	12158|g7780.t1	JR2|VDAG_JR2_Chr1g28720.p1	12253|g8489.t1	12251|g1298.t1	12158|g1875.t1	12161|g1747.t1	VaMs102|EEY15055	12161|g7212.t1	12158|g7134.t1	12253|g7742.t1	12251|g9583.t1	12161|g7883.t1	JR2|VDAG_JR2_Chr1g22090.p1	JR2|VDAG_JR2_Chr8g10280.p1	Ls17|EGY14086	Ls17|EGY21355	12253|g4073.t1	12008|g7665.t1	Ls17|EGY22023	VaMs102|EEY20199	12251|g3813.t1	VaMs102|EEY16298	12008|g3442.t1	12008|g6399.t1
orthogroup78:	12008|g978.t1	JR2|VDAG_JR2_Chr7g03960.p1	Ls17|EGY15688	12253|g4182.t1	12251|g1861.t1	12161|g1472.t1	12158|g1764.t1	VaMs102|EEY21104	12161|g6552.t1	12158|g6594.t1	JR2|VDAG_JR2_Chr1g19880.p1	12253|g4160.t1	12251|g5708.t1	VaMs102|EEY14942	12251|g9955.t1	12161|g9613.t1	12158|g9303.t1	12253|g9848.t1	Ls17|EGY13984	Ls17|EGY13888	VaMs102|EEY14849	VaMs102|EEY17677	JR2|VDAG_JR2_Chr1g03690.p1	12158|g1484.t1	12253|g1393.t1	12251|g2859.t1	Ls17|EGY17332	JR2|VDAG_JR2_Chr1g20980.p1	12161|g1371.t1	12008|g3384.t1	12008|g4348.t1	12008|g3434.t1
orthogroup79:	12008|g1367.t1	JR2|VDAG_JR2_Chr1g05290.p1	Ls17|EGY17487	12253|g164.t1	12251|g435.t1	12161|g3337.t1	12158|g7114.t1	VaMs102|EEY17833	JR2|VDAG_JR2_Chr1g21560.p1	12253|g1252.t1	12008|g3619.t1	12161|g7977.t1	12158|g2485.t1	12251|g7047.t1	Ls17|EGY14034	VaMs102|EEY14997	12161|g1914.t1	12158|g5358.t1	12251|g3021.t1	12008|g8630.t1	12253|g2828.t1	12253|g1183.t1	12251|g2391.t1	12008|g5331.t1	12161|g5437.t1	12158|g3937.t1	JR2|VDAG_JR2_Chr1g25100.p1	JR2|VDAG_JR2_Chr7g01140.p1	VaMs102|EEY15320	Ls17|EGY16653	VaMs102|EEY23778	Ls17|EGY15319
orthogroup80:	12008|g1925.t1	JR2|VDAG_JR2_Chr5g08470.p1	Ls17|EGY14626	12161|g1826.t1	12158|g3328.t1	12253|g6015.t1	12251|g4982.t1	VaMs102|EEY20619	JR2|VDAG_JR2_Chr3g02710.p1	Ls17|EGY22929	12253|g9474.t1	12251|g9774.t1	12161|g5609.t1	12158|g4533.t1	12008|g4754.t1	VaMs102|EEY16033	JR2|VDAG_JR2_Chr1g25840.p1	Ls17|EGY21086	12161|g2773.t1	12158|g1794.t1	12253|g4702.t1	12251|g2531.t1	12008|g5137.t1	VaMs102|EEY18718	12161|g3863.t1	12158|g6268.t1	12253|g7702.t1	12251|g3550.t1	12008|g3104.t1	JR2|VDAG_JR2_Chr6g01570.p1	VaMs102|EEY16537	Ls17|EGY22133
orthogroup81:	12008|g3696.t1	12161|g8510.t1	12158|g8455.t1	12253|g7145.t1	12251|g8176.t1	JR2|VDAG_JR2_Chr2g07940.p1	Ls17|EGY19749	VaMs102|EEY15679	JR2|VDAG_JR2_Chr7g09780.p1	Ls17|EGY15084	12161|g7864.t1	12158|g8073.t1	12253|g2173.t1	12251|g1047.t1	12008|g9190.t1	VaMs102|EEY22802	12161|g1053.t1	12158|g2865.t1	JR2|VDAG_JR2_Chr1g10440.p1	Ls17|EGY18069	12253|g8992.t1	12251|g9688.t1	12008|g5906.t1	Ls17|EGY23631	12161|g7825.t1	12158|g7776.t1	JR2|VDAG_JR2_Chr5g01170.p1	12253|g6218.t1	12251|g6242.t1	12008|g6789.t1	VaMs102|EEY14008	VaMs102|EEY20423
orthogroup82:	12008|g3830.t1	JR2|VDAG_JR2_Chr2g07180.p1	12161|g2407.t1	12158|g3518.t1	12253|g5662.t1	12251|g2640.t1	Ls17|EGY19820	VaMs102|EEY15604	JR2|VDAG_JR2_Chr4g01620.p1	Ls17|EGY16442	12161|g6524.t1	12158|g6557.t1	12253|g1143.t1	12251|g61.t1	12008|g3959.t1	VaMs102|EEY19900	JR2|VDAG_JR2_Chr8g06770.p1	Ls17|EGY21730	12161|g9280.t1	12158|g9358.t1	12253|g10072.t1	12251|g3459.t1	12008|g8495.t1	VaMs102|EEY19555	JR2|VDAG_JR2_Chr5g04440.p1	Ls17|EGY18919	12253|g3508.t1	12251|g4800.t1	12008|g6157.t1	12158|g2961.t1	12161|g773.t1	VaMs102|EEY21422
orthogroup83:	VaMs102|EEY15066	VaMs102|EEY18778	Ls17|EGY22992	12161|g5993.t1	12158|g1629.t1	12253|g8461.t1	12251|g9172.t1	12008|g4772.t1	VaMs102|EEY16065	JR2|VDAG_JR2_Chr1g26150.p1	Ls17|EGY21117	12161|g9840.t1	12158|g9824.t1	12253|g10000.t1	12251|g8698.t1	12008|g5187.t1	12161|g9792.t1	12158|g2742.t1	JR2|VDAG_JR2_Chr1g22180.p1	12253|g1301.t1	12251|g2676.t1	VaMs102|EEY17368	12161|g6102.t1	12158|g7898.t1	JR2|VDAG_JR2_Chr1g00460.p1	12253|g5082.t1	12251|g6682.t1	12008|g6949.t1	Ls17|EGY19575	Ls17|EGY14094	12008|g3395.t1
orthogroup84:	12008|g120.t1	12253|g5282.t1	12251|g6898.t1	12161|g5725.t1	VaMs102|EEY24033	12158|g5624.t1	Ls17|EGY23833	JR2|VDAG_JR2_Chr4g03830.p1	12161|g5725.t2	JR2|VDAG_JR2_Chr6g09070.p1	Ls17|EGY23289	12253|g6674.t1	12251|g726.t1	12008|g9681.t1	12161|g249.t1	12158|g178.t1	12161|g7263.t1	12158|g7211.t1	12253|g6331.t1	12251|g2784.t1	Ls17|EGY22349	JR2|VDAG_JR2_Chr6g04010.p1	Ls17|EGY22293	JR2|VDAG_JR2_Chr6g03370.p1	12008|g3351.t1	VaMs102|EEY16766	VaMs102|EEY23382	12158|g7158.t1	JR2|VDAG_JR2_Chr5g02800.p1	12161|g4603.t1	12158|g9521.t1
orthogroup85:	12008|g966.t1	JR2|VDAG_JR2_Chr7g02360.p1	Ls17|EGY15206	12161|g2361.t1	12158|g2616.t1	12251|g1758.t1	12253|g5630.t1	VaMs102|EEY21245	JR2|VDAG_JR2_Chr7g07980.p1	Ls17|EGY14920	12253|g9243.t1	12251|g9597.t1	12161|g9520.t1	12158|g9498.t1	12161|g8960.t1	12158|g7726.t1	12251|g9052.t1	JR2|VDAG_JR2_Chr1g19860.p1	12253|g8864.t1	VaMs102|EEY22639	Ls17|EGY13884	VaMs102|EEY14847	JR2|VDAG_JR2_Chr5g09790.p1	VaMs102|EEY20507	Ls17|EGY14505	12008|g3355.t1	12008|g4462.t1	12161|g8771.t1	12158|g7519.t1	12251|g3140.t1	12253|g6949.t1
orthogroup86:	JR2|VDAG_JR2_Chr7g10130.p1	Ls17|EGY20595	12253|g4836.t1	12251|g5167.t1	12008|g9985.t1	12161|g4167.t1	12158|g6465.t1	JR2|VDAG_JR2_Chr2g03840.p1	Ls17|EGY20133	12161|g349.t1	12158|g294.t1	12251|g2299.t1	12253|g1096.t1	12161|g9168.t1	12158|g9193.t1	12253|g423.t1	12251|g885.t1	JR2|VDAG_JR2_Chr1g14470.p1	VaMs102|EEY22834	12161|g1769.t1	12158|g1860.t1	12253|g2682.t1	12251|g1271.t1	VaMs102|EEY17134	Ls17|EGY13382	12008|g5704.t1	12008|g6346.t1	12008|g7024.t1	VaMs102|EEY16332	Ls17|EGY21391	Ls17|EGY21390
orthogroup87:	12008|g2705.t1	Ls17|EGY13518	12253|g2573.t1	12251|g2935.t1	JR2|VDAG_JR2_Chr1g15980.p1	12161|g2875.t1	12158|g7818.t1	VaMs102|EEY14481	JR2|VDAG_JR2_Chr1g00850.p1	Ls17|EGY19533	12253|g6879.t1	12251|g5642.t1	12008|g6958.t1	12161|g8389.t1	12158|g3015.t1	12161|g3648.t1	12158|g4325.t1	Ls17|EGY22530	12253|g5234.t1	12251|g1130.t1	12008|g4904.t1	12161|g253.t1	12158|g258.t1	Ls17|EGY16156	VaMs102|EEY17409	JR2|VDAG_JR2_Chr6g06040.p1	12251|g2182.t1	12253|g1123.t1	12008|g6633.t1	JR2|VDAG_JR2_Chr4g10710.p1	VaMs102|EEY16950
orthogroup88:	12161|g1938.t1	12158|g5368.t1	12253|g2815.t1	12251|g3027.t1	12008|g8686.t1	Ls17|EGY15311	JR2|VDAG_JR2_Chr3g13470.p1	Ls17|EGY14130	12253|g9609.t1	12251|g7519.t1	12008|g8039.t1	12161|g2140.t1	12158|g9633.t1	JR2|VDAG_JR2_Chr5g00880.p1	Ls17|EGY23604	12253|g7016.t1	12251|g7636.t1	12008|g6677.t1	VaMs102|EEY20394	12161|g6282.t1	12158|g5179.t1	VaMs102|EEY20395	JR2|VDAG_JR2_Chr5g00890.p1	Ls17|EGY23605	12253|g7019.t1	12251|g7640.t1	12008|g6676.t1	12161|g6283.t1	12158|g5180.t1	VaMs102|EEY23770	JR2|VDAG_JR2_Chr7g01230.p1
orthogroup89:	12008|g3994.t1	JR2|VDAG_JR2_Chr4g02960.p1	12253|g5328.t1	12251|g6627.t1	12158|g2390.t1	12161|g2280.t1	Ls17|EGY16312	VaMs102|EEY19425	Ls17|EGY17308	12253|g7475.t1	12008|g4334.t1	JR2|VDAG_JR2_Chr1g03420.p1	12161|g2055.t1	12158|g5333.t1	12251|g8418.t1	VaMs102|EEY17648	VaMs102|EEY23985	Ls17|EGY14230	12253|g6118.t1	12161|g458.t1	12158|g463.t1	12251|g7334.t1	12008|g8080.t1	JR2|VDAG_JR2_Chr3g12400.p1	12008|g3990.t1	12158|g2391.t1	12253|g5329.t1	Ls17|EGY16311	12251|g6630.t1	VaMs102|EEY19424	JR2|VDAG_JR2_Chr4g02970.p1
orthogroup90:	12008|g382.t1	Ls17|EGY16261	12161|g2210.t1	12158|g2357.t1	12253|g6407.t1	12251|g4272.t1	JR2|VDAG_JR2_Chr4g09590.p1	12251|g3028.t1	JR2|VDAG_JR2_Chr7g01210.p1	Ls17|EGY15312	12161|g1939.t1	12158|g5355.t1	12253|g2812.t1	12008|g8683.t1	12253|g1275.t1	JR2|VDAG_JR2_Chr1g22490.p1	12251|g2674.t1	12161|g3169.t1	12158|g2767.t1	Ls17|EGY16317	12253|g5331.t1	12251|g6632.t1	12161|g2283.t1	12158|g2406.t1	VaMs102|EEY19429	Ls17|EGY14126	VaMs102|EEY23771	VaMs102|EEY15099	12008|g3530.t1	12008|g3991.t1
orthogroup91:	VaMs102|EEY22025	JR2|VDAG_JR2_Chr3g08900.p1	12161|g7706.t1	12158|g7658.t1	12253|g9506.t1	12251|g7697.t1	12008|g2907.t1	JR2|VDAG_JR2_Chr5g00020.p1	Ls17|EGY23519	VaMs102|EEY20305	Ls17|EGY17086	12161|g900.t1	12158|g2799.t1	12253|g7397.t1	12251|g8306.t1	12008|g5404.t1	JR2|VDAG_JR2_Chr8g00490.p1	Ls17|EGY17949	12158|g6512.t1	12251|g9132.t1	JR2|VDAG_JR2_Chr5g00030.p1	12251|g9131.t1	12158|g6522.t1	Ls17|EGY23520	12161|g3418.t1	12161|g3418.t2	12253|g8333.t1	VaMs102|EEY20306	12008|g6703.t1	VaMs102|EEY22470
orthogroup92:	JR2|VDAG_JR2_Chr3g11250.p1	12161|g5194.t1	12158|g2879.t1	12253|g2275.t1	12251|g4876.t1	12008|g2951.t1	VaMs102|EEY20868	JR2|VDAG_JR2_Chr7g06360.p1	Ls17|EGY15459	12161|g4495.t1	12158|g4228.t1	12253|g2500.t1	12251|g3385.t1	12008|g903.t1	Ls17|EGY14329	VaMs102|EEY20881	JR2|VDAG_JR2_Chr7g06220.p1	Ls17|EGY15472	12161|g7511.t1	12158|g7412.t1	12253|g5534.t1	12251|g7077.t1	12008|g1060.t1	12161|g1067.t1	12158|g6157.t1	12253|g797.t1	12251|g1796.t1	VaMs102|EEY18072	VaMs102|EEY21810	12008|g1123.t1
orthogroup93:	12008|g1364.t1	12253|g167.t1	12251|g388.t1	12161|g3344.t1	12158|g7098.t1	VaMs102|EEY17826	Ls17|EGY17482	JR2|VDAG_JR2_Chr4g02950.p1	Ls17|EGY16313	12253|g5321.t1	12251|g6626.t1	12008|g3995.t1	12253|g8828.t1	VaMs102|EEY21635	12161|g2279.t1	12158|g2389.t1	12251|g2110.t1	Ls17|EGY19411	12253|g9398.t1	12251|g9742.t1	12008|g7386.t1	JR2|VDAG_JR2_Chr4g11100.p1	12161|g1102.t1	12158|g775.t1	12008|g6593.t1	12161|g9604.t1	12158|g9462.t1	VaMs102|EEY19426	Ls17|EGY16121	VaMs102|EEY23024
orthogroup94:	12008|g258.t1	12158|g249.t1	12253|g8569.t1	12251|g9513.t1	12158|g6357.t1	JR2|VDAG_JR2_Chr5g02310.p1	Ls17|EGY16224	JR2|VDAG_JR2_Chr4g10030.p1	Ls17|EGY23722	12253|g6814.t1	12251|g7965.t1	Ls17|EGY23756	JR2|VDAG_JR2_Chr4g04110.p1	12161|g9953.t1	VaMs102|EEY24008	JR2|VDAG_JR2_Chr4g04140.p1	VaMs102|EEY22888	12008|g458.t1	12008|g497.t1	12253|g8435.t1	12251|g9121.t1	12008|g496.t1	12161|g9446.t1	12158|g266.t1	12253|g8564.t1	12251|g9514.t1	12158|g6354.t1	12161|g5665.t1	Ls17|EGY20908
orthogroup95:	12008|g1647.t1	JR2|VDAG_JR2_Chr5g08450.p1	12251|g4984.t1	12253|g6008.t1	12161|g1798.t1	12158|g3315.t1	Ls17|EGY14628	12161|g5778.t1	12158|g5617.t1	JR2|VDAG_JR2_Chr6g10280.p1	Ls17|EGY18589	12253|g1730.t1	12251|g2440.t1	12008|g8167.t1	VaMs102|EEY23494	VaMs102|EEY20621	Ls17|EGY21639	JR2|VDAG_JR2_Chr7g09790.p1	12253|g2166.t1	12251|g1011.t1	12008|g9132.t1	12161|g7865.t1	12158|g8072.t1	JR2|VDAG_JR2_Chr8g05560.p1	12161|g6736.t1	12158|g6834.t1	12251|g6048.t1	12253|g6120.t1	12008|g7559.t1
orthogroup96:	12008|g713.t1	JR2|VDAG_JR2_Chr7g05460.p1	12253|g7556.t2	12251|g8447.t2	12161|g3093.t1	12158|g670.t1	VaMs102|EEY20953	Ls17|EGY15541	12253|g7556.t1	12251|g8447.t1	12161|g1314.t1	Ls17|EGY20030	JR2|VDAG_JR2_Chr2g04930.p1	12253|g7218.t1	12251|g8207.t1	12158|g1685.t1	VaMs102|EEY17030	Ls17|EGY18960	12253|g669.t1	12251|g1353.t1	12161|g758.t1	12158|g4262.t1	12253|g669.t2	12251|g1353.t2	VaMs102|EEY21463	12008|g5727.t1	12008|g6123.t1	12008|g6123.t2
orthogroup97:	12158|g16.t1	Ls17|EGY17066	12161|g877.t1	12253|g306.t1	12251|g164.t1	12008|g5495.t1	JR2|VDAG_JR2_Chr8g00700.p1	VaMs102|EEY21179	VaMs102|EEY20263	12161|g2618.t1	12158|g2156.t1	JR2|VDAG_JR2_Chr6g05130.p1	12253|g1664.t1	12008|g5054.t1	12158|g1394.t1	VaMs102|EEY16869	Ls17|EGY22079	JR2|VDAG_JR2_Chr8g10920.p1	VaMs102|EEY22449	Ls17|EGY22446	12251|g3260.t1	12161|g4123.t1	12251|g3259.t1	12161|g4121.t1	12253|g564.t1	12251|g1507.t1	12008|g7639.t1
orthogroup98:	12008|g203.t1	Ls17|EGY15759	12158|g2027.t1	12253|g487.t1	12161|g2040.t1	12251|g979.t1	VaMs102|EEY19163	JR2|VDAG_JR2_Chr4g06690.p1	JR2|VDAG_JR2_Chr3g08730.p1	12161|g8150.t1	12158|g7980.t1	12253|g770.t1	12251|g9675.t1	Ls17|EGY16682	JR2|VDAG_JR2_Chr1g24770.p1	12161|g5433.t1	12158|g3926.t1	12251|g2424.t1	12253|g1213.t1	12008|g5200.t1	Ls17|EGY20416	VaMs102|EEY15293	VaMs102|EEY22041	12008|g2891.t1	JR2|VDAG_JR2_Chr1g24780.p1	Ls17|EGY16681	VaMs102|EEY15294
orthogroup99:	12008|g345.t1	12251|g6529.t1	JR2|VDAG_JR2_Chr4g05630.p1	12161|g2345.t1	12158|g2552.t1	12253|g1324.t1	Ls17|EGY15859	JR2|VDAG_JR2_Chr5g10530.p1	12253|g6396.t2	12251|g8275.t1	VaMs102|EEY19265	12251|g8274.t1	12253|g6395.t1	JR2|VDAG_JR2_Chr6g03410.p1	12161|g8006.t1	12158|g7170.t1	12253|g6396.t1	Ls17|EGY22295	12253|g6247.t1	12251|g7505.t1	12008|g3328.t1	12253|g6240.t1	12251|g7506.t1	12008|g1815.t1	12008|g1815.t2	12008|g1815.t3	12008|g1816.t1
orthogroup100:	12008|g507.t1	JR2|VDAG_JR2_Chr4g04700.p1	12161|g2539.t1	12158|g9396.t1	12253|g6298.t1	12251|g7525.t1	Ls17|EGY15946	VaMs102|EEY19352	Ls17|EGY16469	12253|g497.t1	JR2|VDAG_JR2_Chr4g01330.p1	12251|g529.t1	12161|g8034.t1	12158|g1213.t1	Ls17|EGY18633	12161|g233.t1	12158|g129.t1	JR2|VDAG_JR2_Chr6g08930.p1	12253|g5881.t1	12251|g769.t1	12008|g9234.t1	VaMs102|EEY23371	Ls17|EGY23276	12008|g4132.t1	VaMs102|EEY19588	VaMs102|EEY19587	VaMs102|EEY19589
orthogroup101:	12008|g387.t1	12253|g10148.t1	12251|g10232.t1	12008|g85.t1	12161|g5661.t1	12161|g4615.t1	Ls17|EGY23792	12253|g10329.t1	VaMs102|EEY22867	12008|g139.t1	12251|g10289.t1	12008|g144.t1	12161|g5301.t1	12161|g5300.t1	12158|g5012.t1	12253|g7838.t1	12253|g7838.t2	12251|g8628.t1	12008|g64.t1	12158|g9942.t1	VaMs102|EEY24002	12158|g5014.t1	12158|g6351.t1	12158|g8832.t1	12158|g5754.t1	12161|g3758.t1	12161|g9951.t1
orthogroup102:	12008|g982.t1	JR2|VDAG_JR2_Chr7g05210.p1	12253|g6959.t1	12251|g3281.t2	12161|g3116.t1	12158|g658.t1	Ls17|EGY15565	12253|g6959.t2	12251|g3281.t1	JR2|VDAG_JR2_Chr1g02490.p1	12161|g3581.t1	12158|g4720.t1	12253|g2972.t1	12251|g4011.t1	Ls17|EGY17221	JR2|VDAG_JR2_Chr2g01440.p1	Ls17|EGY19109	12161|g4587.t1	12158|g2931.t1	12253|g7553.t1	12251|g8453.t1	12008|g10016.t1	VaMs102|EEY20980	VaMs102|EEY23594	VaMs102|EEY17564	12008|g4395.t1	VaMs102|EEY23597
orthogroup103:	12008|g1638.t1	12253|g7992.t1	12251|g8815.t1	12161|g5262.t1	12158|g7662.t1	JR2|VDAG_JR2_Chr5g09610.p1	Ls17|EGY14523	VaMs102|EEY20523	JR2|VDAG_JR2_Chr5g01060.p1	12253|g7659.t1	12251|g8763.t1	12008|g6693.t1	12161|g8672.t1	12158|g8627.t1	JR2|VDAG_JR2_Chr2g09300.p1	12251|g4775.t1	12008|g3781.t1	VaMs102|EEY15799	Ls17|EGY23621	12161|g6608.t1	12158|g6627.t1	VaMs102|EEY20412	12253|g4348.t1	Ls17|EGY19633	VaMs102|EEY19815	VaMs102|EEY18412	VaMs102|EEY23477
orthogroup104:	VaMs102|EEY19356	JR2|VDAG_JR2_Chr4g04660.p1	Ls17|EGY15950	JR2|VDAG_JR2_Chr4g11590.p1	12161|g1142.t1	12158|g795.t1	12253|g3364.t1	12251|g510.t1	12008|g6603.t1	12161|g2854.t1	12158|g2521.t1	JR2|VDAG_JR2_Chr1g21690.p1	12253|g1266.t1	Ls17|EGY16073	VaMs102|EEY22977	Ls17|EGY14048	12251|g3055.t1	12008|g3493.t1	VaMs102|EEY15010	12161|g3524.t1	12158|g3567.t1	12253|g8344.t1	12251|g2495.t1	12008|g511.t1	12008|g425.t1	12251|g2483.t1
orthogroup105:	JR2|VDAG_JR2_Chr2g10480.p1	Ls17|EGY15381	JR2|VDAG_JR2_Chr7g00490.p1	12161|g1569.t1	12158|g1258.t1	12253|g1815.t1	12251|g3357.t1	12008|g9560.t1	12253|g3039.t1	12251|g4693.t1	12008|g8142.t1	12161|g5197.t1	12158|g5057.t1	Ls17|EGY23376	JR2|VDAG_JR2_Chr6g09990.p1	JR2|VDAG_JR2_Chr2g05030.p1	Ls17|EGY20021	12253|g8976.t1	12251|g9448.t1	12008|g5792.t1	12161|g7062.t1	12158|g6535.t1	12253|g5018.t1	12251|g6589.t1	JR2|VDAG_JR2_Chr2g10430.p1	VaMs102|EEY23833
orthogroup106:	Ls17|EGY16399	12253|g830.t1	12251|g37.t1	12008|g4099.t1	12161|g4246.t1	12158|g4138.t1	JR2|VDAG_JR2_Chr4g02080.p1	VaMs102|EEY19518	Ls17|EGY23675	12253|g3152.t1	12251|g4852.t1	12008|g6802.t1	12161|g1970.t1	12158|g3624.t1	JR2|VDAG_JR2_Chr5g01650.p1	12161|g7208.t1	12158|g7128.t1	JR2|VDAG_JR2_Chr1g22050.p1	VaMs102|EEY15050	12251|g3059.t1	12008|g3445.t1	12253|g10277.t1	Ls17|EGY14082	12253|g7748.t1	12251|g9581.t1	VaMs102|EEY20463
orthogroup107:	12008|g950.t1	JR2|VDAG_JR2_Chr7g05810.p1	12161|g8701.t1	12158|g9309.t1	12251|g8572.t1	12253|g1021.t1	VaMs102|EEY20922	Ls17|EGY15509	12253|g10178.t1	JR2|VDAG_JR2_Chr3g00690.p1	12008|g10200.t1	12251|g10193.t1	Ls17|EGY22641	VaMs102|EEY16170	VaMs102|EEY17007	12161|g1293.t1	12158|g1676.t1	Ls17|EGY22585	12253|g4495.t1	12251|g3599.t1	JR2|VDAG_JR2_Chr6g06620.p1	VaMs102|EEY18968	JR2|VDAG_JR2_Chr1g27390.p1	Ls17|EGY21226	12008|g4931.t1	JR2|VDAG_JR2_Chr1g27380.p1
orthogroup108:	12008|g3566.t1	JR2|VDAG_JR2_Chr1g19630.p1	Ls17|EGY13861	12161|g4079.t1	12158|g9782.t1	12253|g4213.t1	12251|g5787.t1	VaMs102|EEY14824	12161|g4837.t1	12158|g4762.t1	12253|g2279.t1	12251|g1447.t1	12008|g4441.t1	VaMs102|EEY22588	Ls17|EGY14868	12161|g7957.t1	12158|g7877.t1	12253|g7084.t1	12251|g8469.t1	12008|g4575.t1	JR2|VDAG_JR2_Chr7g07430.p1	Ls17|EGY14906	JR2|VDAG_JR2_Chr7g07860.p1	VaMs102|EEY22626	JR2|VDAG_JR2_Chr7g07870.p1	JR2|VDAG_JR2_Chr7g07440.p1
orthogroup109:	12008|g4938.t1	JR2|VDAG_JR2_Chr6g06920.p1	12158|g1082.t1	12253|g1557.t1	12251|g2906.t1	12161|g3950.t1	Ls17|EGY22614	VaMs102|EEY15395	Ls17|EGY16792	12161|g996.t1	12158|g841.t1	12253|g2996.t1	12251|g4677.t1	12008|g8345.t1	Ls17|EGY18654	JR2|VDAG_JR2_Chr8g10680.p1	12161|g2629.t1	12158|g2172.t1	12253|g561.t1	Ls17|EGY22060	12251|g1504.t1	12008|g7606.t1	VaMs102|EEY20240	VaMs102|EEY15196	JR2|VDAG_JR2_Chr1g23550.p1	JR2|VDAG_JR2_Chr1g23560.p1
orthogroup110:	12008|g612.t1	JR2|VDAG_JR2_Chr4g05910.p1	Ls17|EGY15834	12253|g7867.t1	12251|g4352.t1	12161|g6318.t1	12158|g6291.t1	VaMs102|EEY19239	12158|g4727.t1	12253|g2971.t1	12251|g4006.t1	12008|g4396.t1	JR2|VDAG_JR2_Chr1g02480.p1	Ls17|EGY17220	12161|g3580.t1	12161|g8476.t1	12158|g67.t1	JR2|VDAG_JR2_Chr8g01370.p1	Ls17|EGY17007	12251|g146.t1	12008|g5598.t1	VaMs102|EEY23656	12253|g7363.t1	VaMs102|EEY17563	VaMs102|EEY22396
orthogroup111:	12008|g386.t1	VaMs102|EEY24070	Ls17|EGY23802	12161|g5670.t1	12158|g8831.t1	12253|g10149.t1	12251|g10257.t1	12008|g86.t1	12253|g10292.t1	12251|g10261.t1	12161|g5298.t1	12158|g5009.t1	VaMs102|EEY22893	Ls17|EGY23713	12253|g8459.t1	12251|g9195.t1	12008|g465.t1	12008|g136.t1	Ls17|EGY23821	12161|g4614.t1	12158|g5753.t1	VaMs102|EEY24001	12161|g3753.t1	12158|g3702.t1	12161|g5302.t1
orthogroup112:	12008|g919.t1	JR2|VDAG_JR2_Chr7g01760.p1	Ls17|EGY15260	12161|g6859.t1	12158|g6858.t1	12253|g6853.t1	12251|g7857.t1	VaMs102|EEY21296	12008|g8627.t1	12158|g681.t1	JR2|VDAG_JR2_Chr7g05770.p1	Ls17|EGY15512	12008|g746.t1	VaMs102|EEY20925	12161|g3799.t1	12253|g1026.t1	12251|g3780.t1	12161|g7760.t1	Ls17|EGY20404	JR2|VDAG_JR2_Chr5g05670.p1	12253|g6161.t1	12251|g8670.t1	12008|g6188.t1	VaMs102|EEY17315	12158|g6720.t1
orthogroup113:	VaMs102|EEY23945	JR2|VDAG_JR2_Chr3g12800.p1	Ls17|EGY14194	12161|g487.t1	12158|g473.t1	12253|g2652.t1	12251|g1824.t1	12008|g8097.t1	Ls17|EGY14547	12161|g4523.t1	12253|g5315.t1	12251|g1926.t1	12158|g4045.t1	VaMs102|EEY20548	JR2|VDAG_JR2_Chr5g09350.p1	12161|g9486.t1	12158|g5941.t1	12008|g1625.t1	12008|g2596.t1	12253|g7379.t1	12251|g8326.t1	Ls17|EGY13748	VaMs102|EEY14709	Ls17|EGY17065	JR2|VDAG_JR2_Chr8g00710.p1
orthogroup114:	12008|g845.t1	JR2|VDAG_JR2_Chr7g03890.p1	12253|g4179.t1	12251|g1851.t1	12161|g1474.t1	12158|g1778.t1	Ls17|EGY15695	VaMs102|EEY21111	VaMs102|EEY17125	JR2|VDAG_JR2_Chr2g03920.p1	Ls17|EGY20125	12253|g1075.t1	12251|g2286.t1	12161|g340.t1	12158|g333.t1	12161|g4996.t1	12158|g1054.t1	JR2|VDAG_JR2_Chr2g06920.p1	Ls17|EGY19842	12253|g7677.t1	12251|g5430.t1	VaMs102|EEY15581	12008|g3863.t1	VaMs102|EEY15582	12008|g5817.t1
orthogroup115:	12008|g1617.t1	JR2|VDAG_JR2_Chr5g10360.p1	Ls17|EGY23474	12158|g2957.t1	JR2|VDAG_JR2_Chr5g04380.p1	12253|g8510.t1	12251|g1343.t1	12008|g6161.t1	12161|g781.t1	Ls17|EGY18923	VaMs102|EEY21426	12253|g9316.t1	12251|g9654.t1	Ls17|EGY22528	12161|g3667.t1	12158|g4330.t1	JR2|VDAG_JR2_Chr6g06020.p1	12253|g5238.t1	12251|g1128.t1	12008|g4902.t1	VaMs102|EEY17426	JR2|VDAG_JR2_Chr1g01060.p1	Ls17|EGY19515	VaMs102|EEY16948	JR2|VDAG_JR2_Chr2g11090.p1
orthogroup116:	12008|g2323.t1	Ls17|EGY22763	12253|g2020.t1	12251|g3658.t1	JR2|VDAG_JR2_Chr3g04520.p1	12158|g6379.t1	12161|g8354.t1	VaMs102|EEY18549	JR2|VDAG_JR2_Chr4g11410.p1	12161|g1129.t1	12158|g825.t1	12253|g1438.t1	12251|g2083.t1	12008|g6590.t1	Ls17|EGY16090	VaMs102|EEY22996	12161|g7430.t1	12158|g7356.t1	JR2|VDAG_JR2_Chr1g28190.p1	Ls17|EGY21302	12251|g8746.t1	12008|g6361.t1	12253|g7947.t1	VaMs102|EEY22670	VaMs102|EEY16249
orthogroup117:	Ls17|EGY22901	12008|g2314.t1	12253|g1683.t1	12251|g2738.t1	JR2|VDAG_JR2_Chr3g03010.p1	12161|g585.t1	12158|g592.t1	VaMs102|EEY18692	12161|g6150.t1	12158|g5928.t1	JR2|VDAG_JR2_Chr5g05020.p1	12253|g7278.t1	12251|g8271.t1	12008|g6154.t1	Ls17|EGY20355	JR2|VDAG_JR2_Chr7g09580.p1	12253|g3192.t1	12251|g1014.t1	12008|g9170.t1	12161|g2163.t1	12158|g3105.t1	Ls17|EGY15063	VaMs102|EEY17268	VaMs102|EEY14898	VaMs102|EEY22783
orthogroup118:	12008|g2535.t1	12253|g3487.t1	12251|g795.t1	12161|g3817.t1	12158|g3727.t1	Ls17|EGY13821	VaMs102|EEY14783	JR2|VDAG_JR2_Chr1g19220.p1	JR2|VDAG_JR2_Chr1g19210.p1	12161|g7085.t1	12158|g8019.t1	JR2|VDAG_JR2_Chr8g02420.p1	Ls17|EGY16910	12253|g2761.t1	12251|g4552.t1	12008|g5426.t1	VaMs102|EEY22301	12158|g3540.t1	JR2|VDAG_JR2_Chr2g07290.p1	Ls17|EGY19810	12161|g2423.t1	12253|g9199.t1	12251|g2619.t1	12008|g3816.t1	VaMs102|EEY15615
orthogroup119:	12008|g3069.t1	JR2|VDAG_JR2_Chr6g03140.p1	Ls17|EGY22273	12251|g5081.t1	12161|g5487.t1	12158|g3842.t1	12253|g3424.t1	VaMs102|EEY16685	Ls17|EGY20874	12008|g10355.t1	12008|g9763.t1	Ls17|EGY23438	12008|g9745.t1	12253|g9632.t1	12251|g9923.t1	12008|g10309.t1	12008|g10210.t1	12253|g10215.t1	12251|g10305.t1	12251|g10306.t1	12251|g9642.t1	12008|g9469.t1	Ls17|EGY18609	12253|g10333.t1	12251|g10292.t1
orthogroup120:	12008|g3304.t1	12161|g9050.t1	12158|g9082.t1	12253|g8216.t1	12251|g2591.t1	12161|g2775.t1	12158|g9535.t1	12253|g9832.t1	12008|g5181.t1	Ls17|EGY21114	12251|g10004.t1	JR2|VDAG_JR2_Chr1g26110.p1	Ls17|EGY22240	VaMs102|EEY16061	JR2|VDAG_JR2_Chr6g02800.p1	VaMs102|EEY16652	12161|g5551.t1	12158|g8002.t1	12253|g3874.t1	12251|g5191.t1	12008|g7247.t1	Ls17|EGY18203	JR2|VDAG_JR2_Chr1g12110.p1	VaMs102|EEY14147	JR2|VDAG_JR2_Chr4g03450.p1
orthogroup121:	12008|g4634.t1	12251|g656.t1	Ls17|EGY14986	12158|g8472.t1	12253|g7389.t1	12161|g8489.t1	VaMs102|EEY22709	JR2|VDAG_JR2_Chr7g08760.p1	12251|g8254.t1	12008|g6740.t1	12161|g1954.t1	12158|g8485.t1	12253|g7313.t1	Ls17|EGY23654	VaMs102|EEY20442	JR2|VDAG_JR2_Chr5g01420.p1	JR2|VDAG_JR2_Chr1g27040.p1	12161|g8595.t1	12158|g8679.t1	12251|g6197.t1	12008|g5291.t1	12253|g7725.t1	Ls17|EGY21196	VaMs102|EEY16140	VaMs102|EEY16141
orthogroup122:	12008|g5696.t1	JR2|VDAG_JR2_Chr2g03980.p1	Ls17|EGY20119	12251|g2289.t1	12161|g384.t1	12158|g336.t1	12253|g1076.t1	VaMs102|EEY17119	VaMs102|EEY23948	JR2|VDAG_JR2_Chr7g10370.p1	12158|g8521.t1	12161|g8561.t1	12253|g7405.t1	12251|g8360.t1	12008|g9975.t1	Ls17|EGY20573	VaMs102|EEY22856	12158|g197.t1	Ls17|EGY23323	JR2|VDAG_JR2_Chr6g09400.p1	12253|g6726.t1	12251|g738.t1	12008|g9660.t1	VaMs102|EEY23417	12161|g206.t1
orthogroup123:	VaMs102|EEY19813	Ls17|EGY14193	12161|g484.t1	12158|g474.t1	12253|g2650.t1	12251|g1823.t1	12008|g8098.t1	JR2|VDAG_JR2_Chr3g12810.p1	12008|g1373.t1	Ls17|EGY17836	12253|g4205.t1	12251|g5779.t1	12161|g6131.t1	12158|g4948.t1	VaMs102|EEY18179	VaMs102|EEY23944	Ls17|EGY14546	JR2|VDAG_JR2_Chr5g09360.p1	12161|g4522.t1	12158|g4044.t1	12253|g5314.t1	12251|g1927.t1	12008|g1624.t1	VaMs102|EEY20547
orthogroup124:	JR2|VDAG_JR2_Chr1g04280.p1	Ls17|EGY17391	12161|g6721.t1	12158|g6755.t1	12253|g6073.t1	12251|g938.t1	VaMs102|EEY17737	12253|g8635.t1	VaMs102|EEY20437	JR2|VDAG_JR2_Chr1g18270.p1	Ls17|EGY13729	12251|g2033.t1	12161|g9467.t1	12158|g8747.t1	VaMs102|EEY14694	JR2|VDAG_JR2_Chr5g01380.p1	Ls17|EGY23649	12253|g8112.t1	12251|g8641.t1	12008|g6736.t1	12008|g1483.t1	12008|g2615.t1	12161|g5526.t1	12158|g5639.t1
orthogroup125:	12008|g531.t1	JR2|VDAG_JR2_Chr4g06130.p1	Ls17|EGY15811	12158|g1920.t1	12253|g4451.t1	12251|g2341.t1	12161|g3890.t1	VaMs102|EEY19216	JR2|VDAG_JR2_Chr1g09190.p1	VaMs102|EEY18206	12158|g5124.t1	12251|g6094.t1	Ls17|EGY14461	12253|g4403.t1	12161|g7354.t1	JR2|VDAG_JR2_Chr8g05070.p1	Ls17|EGY21595	12161|g681.t1	12158|g1351.t1	12253|g2164.t1	12251|g3305.t1	12008|g7431.t1	VaMs102|EEY19764	12008|g1399.t1
orthogroup126:	12008|g822.t1	JR2|VDAG_JR2_Chr7g04420.p1	Ls17|EGY15646	12253|g8062.t1	12251|g5695.t1	VaMs102|EEY21060	12158|g3959.t1	12161|g8633.t1	12251|g2702.t1	JR2|VDAG_JR2_Chr1g09400.p1	Ls17|EGY17969	12161|g4003.t1	12158|g5141.t1	12253|g7619.t1	VaMs102|EEY15543	JR2|VDAG_JR2_Chr2g06420.p1	Ls17|EGY19884	12253|g1784.t1	12251|g1669.t1	12161|g6904.t1	12158|g4885.t1	VaMs102|EEY13907	12008|g5870.t1	12008|g7903.t1
orthogroup127:	VaMs102|EEY18083	Ls17|EGY17735	JR2|VDAG_JR2_Chr1g07810.p1	12158|g9099.t1	12161|g1026.t1	12008|g1403.t1	12251|g1484.t1	12253|g2224.t1	VaMs102|EEY23857	Ls17|EGY15407	12161|g7370.t1	12158|g7272.t1	12253|g5366.t1	12251|g6910.t1	12008|g9527.t1	JR2|VDAG_JR2_Chr7g00220.p1	JR2|VDAG_JR2_Chr1g03570.p1	Ls17|EGY17322	12253|g5140.t1	12251|g3668.t1	12008|g4203.t1	12161|g2067.t1	12158|g8117.t1	VaMs102|EEY17663
orthogroup128:	12008|g1253.t1	JR2|VDAG_JR2_Chr1g05000.p1	Ls17|EGY17460	12253|g6356.t1	12251|g391.t1	12161|g3319.t1	12158|g7051.t1	VaMs102|EEY17804	JR2|VDAG_JR2_Chr6g06590.p1	Ls17|EGY22582	12161|g1331.t1	12158|g1668.t1	12253|g4492.t1	12251|g3598.t1	12008|g4928.t1	Ls17|EGY18969	12253|g698.t1	12251|g1351.t1	12008|g6125.t1	12161|g759.t1	12158|g4257.t1	JR2|VDAG_JR2_Chr5g03930.p1	VaMs102|EEY21472	VaMs102|EEY17004
orthogroup129:	12008|g1140.t1	Ls17|EGY17510	12251|g372.t1	12161|g69.t1	12253|g178.t1	12158|g3430.t1	VaMs102|EEY17856	JR2|VDAG_JR2_Chr1g05520.p1	JR2|VDAG_JR2_Chr3g04150.p1	Ls17|EGY22791	12253|g1589.t2	12251|g3108.t1	12008|g2301.t2	12161|g1727.t1	12158|g1581.t1	12253|g1589.t1	12161|g1727.t2	12158|g1581.t2	12251|g3108.t2	12008|g2301.t1	12008|g2301.t3	12161|g1727.t3	12253|g1589.t3	VaMs102|EEY18579
orthogroup130:	12008|g1205.t1	12161|g54.t1	12158|g440.t1	12251|g225.t1	12253|g388.t1	VaMs102|EEY17917	Ls17|EGY17576	JR2|VDAG_JR2_Chr1g06200.p1	JR2|VDAG_JR2_Chr8g02960.p1	Ls17|EGY20540	12253|g8705.t1	12251|g9322.t1	12008|g9106.t1	12161|g6330.t1	12158|g6885.t1	VaMs102|EEY17217	JR2|VDAG_JR2_Chr2g03000.p1	12158|g3378.t1	12253|g3263.t1	12251|g4725.t1	12008|g5630.t1	12161|g3457.t1	Ls17|EGY20213	VaMs102|EEY22246
orthogroup131:	12008|g1430.t1	JR2|VDAG_JR2_Chr1g06230.p1	12161|g17.t1	12158|g434.t1	12253|g389.t1	12251|g218.t1	VaMs102|EEY17920	Ls17|EGY17580	JR2|VDAG_JR2_Chr5g01840.p1	Ls17|EGY23697	12253|g5379.t1	12251|g6939.t1	12008|g6712.t1	12161|g1957.t1	12158|g3617.t1	12161|g6638.t1	12158|g6681.t1	JR2|VDAG_JR2_Chr3g10420.p1	Ls17|EGY14403	12253|g8816.t1	12251|g9205.t1	12008|g2857.t1	VaMs102|EEY20482	VaMs102|EEY21885
orthogroup132:	12008|g1136.t1	12158|g5107.t1	12253|g4414.t1	12251|g6100.t1	JR2|VDAG_JR2_Chr1g09060.p1	Ls17|EGY14449	VaMs102|EEY18193	12161|g7340.t1	12161|g1853.t1	12158|g1989.t1	VaMs102|EEY16432	JR2|VDAG_JR2_Chr6g00360.p1	Ls17|EGY19276	12253|g90.t1	12251|g1072.t1	12008|g9919.t1	12253|g3112.t1	JR2|VDAG_JR2_Chr4g00290.p1	Ls17|EGY16568	12161|g3687.t1	12158|g3592.t1	12251|g5271.t1	12008|g4085.t1	VaMs102|EEY19689
orthogroup133:	12008|g1870.t1	JR2|VDAG_JR2_Chr5g09810.p1	Ls17|EGY14503	12253|g6943.t1	12251|g3136.t1	12161|g8776.t1	12158|g7511.t1	VaMs102|EEY20504	JR2|VDAG_JR2_Chr1g01700.p1	12253|g9958.t1	12251|g8578.t1	12008|g4384.t1	12161|g8907.t1	12158|g7004.t1	VaMs102|EEY20125	VaMs102|EEY17492	12161|g8395.t1	12158|g3164.t1	JR2|VDAG_JR2_Chr8g09430.p1	Ls17|EGY21948	Ls17|EGY17149	12253|g4982.t1	12251|g6658.t1	12008|g9858.t1
orthogroup134:	JR2|VDAG_JR2_Chr1g12360.p1	Ls17|EGY18228	12253|g6535.t1	12251|g7975.t1	12008|g7185.t1	VaMs102|EEY14173	12161|g8422.t1	12158|g8313.t1	JR2|VDAG_JR2_Chr2g13190.p1	12161|g8900.t1	12158|g8931.t1	12253|g4372.t1	12251|g5936.t1	12008|g9822.t1	Ls17|EGY16615	12161|g8558.t1	12158|g8520.t1	VaMs102|EEY22857	JR2|VDAG_JR2_Chr7g10380.p1	Ls17|EGY20572	12253|g7404.t1	12251|g8355.t1	12008|g9978.t1	VaMs102|EEY15357
orthogroup135:	12008|g2110.t1	JR2|VDAG_JR2_Chr3g04120.p1	Ls17|EGY22795	12161|g1726.t1	12158|g1578.t1	12253|g1604.t1	12251|g3107.t1	VaMs102|EEY18582	JR2|VDAG_JR2_Chr2g08680.p1	12253|g1909.t1	12008|g3794.t1	12161|g7274.t1	12158|g7199.t1	12251|g6778.t1	Ls17|EGY19690	VaMs102|EEY15738	12161|g1113.t1	12158|g792.t1	12253|g3345.t1	12251|g478.t1	12008|g6610.t1	VaMs102|EEY22986	JR2|VDAG_JR2_Chr4g11500.p1	Ls17|EGY16082
orthogroup136:	JR2|VDAG_JR2_Chr6g05220.p1	Ls17|EGY22454	12253|g1678.t1	12008|g4987.t1	12251|g3243.t1	12161|g4096.t1	12158|g1366.t1	12161|g1982.t1	12158|g3631.t1	VaMs102|EEY20468	Ls17|EGY23681	12251|g4842.t1	12008|g6806.t1	12253|g3161.t1	Ls17|EGY21396	12253|g2690.t1	12251|g1265.t1	12008|g6282.t1	JR2|VDAG_JR2_Chr1g29100.p1	12161|g1788.t1	12158|g1890.t1	VaMs102|EEY16875	JR2|VDAG_JR2_Chr5g01720.p1	VaMs102|EEY16337
orthogroup137:	12161|g5121.t1	12158|g4968.t1	JR2|VDAG_JR2_Chr3g01490.p1	Ls17|EGY23045	12253|g2391.t1	12251|g4249.t1	12008|g4855.t1	12008|g3879.t1	12253|g4723.t1	12251|g45.t1	12161|g5372.t1	12158|g4828.t1	Ls17|EGY16348	VaMs102|EEY19461	JR2|VDAG_JR2_Chr4g02590.p1	VaMs102|EEY18833	Ls17|EGY22500	12161|g7129.t1	12158|g7445.t1	12253|g2658.t1	12251|g1146.t1	12008|g5009.t1	JR2|VDAG_JR2_Chr6g05710.p1	VaMs102|EEY16917
orthogroup138:	12008|g2034.t1	JR2|VDAG_JR2_Chr3g06960.p1	Ls17|EGY18436	12161|g4557.t1	12158|g4507.t1	12251|g4493.t1	12253|g3308.t1	VaMs102|EEY18337	JR2|VDAG_JR2_Chr4g12160.p1	Ls17|EGY16022	12161|g3041.t1	12158|g2240.t1	12253|g4037.t1	12251|g500.t1	12008|g6566.t1	12253|g4887.t1	JR2|VDAG_JR2_Chr8g06660.p1	Ls17|EGY21720	12161|g6614.t1	12158|g7438.t1	12251|g6382.t1	12008|g8528.t1	VaMs102|EEY19894	VaMs102|EEY22922
orthogroup139:	12008|g2710.t1	JR2|VDAG_JR2_Chr1g19300.p1	Ls17|EGY13829	12253|g3483.t1	12251|g834.t1	12161|g3848.t1	12158|g3730.t1	VaMs102|EEY14793	JR2|VDAG_JR2_Chr4g12170.p1	Ls17|EGY16021	12253|g4041.t1	12251|g501.t1	12008|g6565.t1	12161|g3038.t1	12158|g2241.t1	VaMs102|EEY23667	12253|g11.t1	12251|g333.t1	JR2|VDAG_JR2_Chr2g00720.p1	12008|g8324.t1	Ls17|EGY19176	12161|g846.t1	12158|g2268.t1	VaMs102|EEY22921
orthogroup140:	12008|g2648.t1	JR2|VDAG_JR2_Chr1g18750.p1	Ls17|EGY13776	12253|g7328.t1	12251|g802.t1	12158|g6731.t1	12161|g6681.t1	VaMs102|EEY14734	Ls17|EGY21462	VaMs102|EEY16397	JR2|VDAG_JR2_Chr3g09090.p1	12251|g4631.t1	12008|g10263.t1	12161|g8411.t1	12158|g7459.t1	Ls17|EGY17933	12161|g8920.t1	12158|g5508.t1	12253|g2897.t1	12253|g7893.t1	12251|g8684.t1	12008|g2756.t1	VaMs102|EEY22009	JR2|VDAG_JR2_Chr1g29760.p1
orthogroup141:	12008|g2612.t1	Ls17|EGY13726	12253|g8307.t1	12251|g8958.t1	12161|g5523.t1	12158|g5636.t1	VaMs102|EEY14691	JR2|VDAG_JR2_Chr1g18230.p1	JR2|VDAG_JR2_Chr2g05870.p1	VaMs102|EEY15491	Ls17|EGY19937	12161|g8716.t1	12158|g5568.t1	JR2|VDAG_JR2_Chr8g11020.p1	Ls17|EGY22088	12253|g596.t1	12251|g1543.t1	12008|g7627.t1	VaMs102|EEY20272	12253|g5124.t1	12251|g5044.t1	12008|g7859.t1	12161|g6166.t1	12158|g2106.t1
orthogroup142:	12008|g2492.t1	JR2|VDAG_JR2_Chr1g18160.p1	Ls17|EGY13719	12161|g9929.t1	12158|g9912.t1	12253|g10251.t1	12251|g10225.t1	VaMs102|EEY14684	VaMs102|EEY21843	JR2|VDAG_JR2_Chr3g10870.p1	Ls17|EGY14359	12253|g8381.t1	12251|g9096.t1	12008|g2987.t1	12161|g9428.t1	12158|g9464.t1	JR2|VDAG_JR2_Chr6g05750.p1	Ls17|EGY22502	12253|g3986.t1	12008|g4891.t1	VaMs102|EEY16919	12251|g1151.t1	12161|g7127.t1	12158|g7448.t1
orthogroup143:	12008|g2408.t1	JR2|VDAG_JR2_Chr1g17020.p1	Ls17|EGY13618	12161|g5129.t1	12158|g4784.t1	12253|g6575.t1	12251|g2264.t1	VaMs102|EEY14577	VaMs102|EEY14051	JR2|VDAG_JR2_Chr1g10960.p1	12161|g8941.t1	12158|g7557.t1	12253|g2617.t1	12251|g4209.t1	12008|g6073.t1	Ls17|EGY18111	VaMs102|EEY16024	JR2|VDAG_JR2_Chr1g25730.p1	Ls17|EGY21076	12161|g2789.t1	12158|g1821.t1	12253|g4711.t1	12251|g2516.t1	12008|g5268.t1
orthogroup144:	12008|g2556.t1	12161|g9062.t1	12158|g9057.t1	12253|g8312.t1	12251|g9077.t1	Ls17|EGY13507	VaMs102|EEY14471	JR2|VDAG_JR2_Chr1g15860.p1	JR2|VDAG_JR2_Chr1g00390.p1	12251|g6674.t1	VaMs102|EEY22967	JR2|VDAG_JR2_Chr4g11700.p1	Ls17|EGY16062	12253|g3359.t1	12251|g455.t1	12008|g6510.t1	12161|g1107.t1	12158|g830.t1	12161|g6109.t1	VaMs102|EEY17358	Ls17|EGY19585	12253|g5070.t1	12008|g6973.t1	12158|g8712.t1
orthogroup145:	12008|g3039.t1	JR2|VDAG_JR2_Chr3g09830.p1	Ls17|EGY17865	12253|g4312.t1	12251|g8756.t1	12161|g9130.t1	12158|g8822.t1	VaMs102|EEY21941	12161|g5205.t1	12158|g5054.t1	JR2|VDAG_JR2_Chr6g09910.p1	12253|g3028.t1	12251|g4688.t1	12008|g8156.t1	Ls17|EGY23368	12161|g1552.t1	12158|g1251.t1	12251|g3366.t1	12008|g8639.t1	VaMs102|EEY23810	12253|g1822.t1	JR2|VDAG_JR2_Chr7g00730.p1	Ls17|EGY15356	VaMs102|EEY23462
orthogroup146:	12008|g3150.t1	12253|g6614.t1	12251|g2603.t1	12161|g1643.t1	12158|g1129.t1	Ls17|EGY22228	JR2|VDAG_JR2_Chr6g02630.p1	Ls17|EGY21240	12161|g8445.t1	JR2|VDAG_JR2_Chr1g27550.p1	12158|g6411.t1	12253|g2459.t1	12251|g4314.t1	12008|g6461.t1	VaMs102|EEY15353	Ls17|EGY16621	12253|g6372.t1	12251|g7582.t1	12008|g5353.t1	12161|g8460.t1	12158|g8384.t1	VaMs102|EEY16185	JR2|VDAG_JR2_Chr1g25420.p1	VaMs102|EEY16640
orthogroup147:	12008|g4910.t1	JR2|VDAG_JR2_Chr6g06280.p1	Ls17|EGY22551	12161|g3657.t1	12158|g4316.t1	12253|g7268.t1	12251|g7112.t1	VaMs102|EEY16972	JR2|VDAG_JR2_Chr1g28460.p1	12161|g4702.t1	12158|g4560.t1	12253|g6459.t1	12251|g7715.t1	12008|g6314.t1	Ls17|EGY21329	JR2|VDAG_JR2_Chr2g02420.p1	Ls17|EGY20265	12161|g5023.t1	12158|g5398.t1	12253|g7370.t1	12251|g6844.t1	12008|g8999.t1	VaMs102|EEY16273	VaMs102|EEY21375
orthogroup148:	12008|g5011.t1	JR2|VDAG_JR2_Chr6g05630.p1	Ls17|EGY22492	12161|g9528.t1	12158|g9505.t1	12253|g2654.t1	12251|g1141.t1	VaMs102|EEY16909	VaMs102|EEY15825	12161|g9260.t1	12158|g9282.t1	12253|g6750.t1	12251|g5016.t1	12008|g9487.t1	JR2|VDAG_JR2_Chr2g09940.p1	JR2|VDAG_JR2_Chr8g06470.p1	Ls17|EGY21707	12161|g5286.t1	12158|g5103.t1	12253|g6871.t1	12251|g4371.t1	12008|g8501.t1	Ls17|EGY23509	VaMs102|EEY19880
orthogroup149:	Ls17|EGY14220	12161|g469.t1	12158|g515.t1	12253|g6110.t1	12251|g7342.t1	12008|g8025.t1	JR2|VDAG_JR2_Chr6g07850.p1	Ls17|EGY23182	12161|g6001.t1	12158|g4490.t1	12253|g3753.t1	12251|g4328.t1	12008|g9594.t1	12161|g7040.t1	12158|g6986.t1	12253|g8452.t1	12251|g8867.t1	12008|g7402.t1	Ls17|EGY19469	JR2|VDAG_JR2_Chr5g11940.p1	VaMs102|EEY21696	JR2|VDAG_JR2_Chr3g12500.p1	VaMs102|EEY23272	12008|g10090.t1
orthogroup150:	12008|g5216.t1	JR2|VDAG_JR2_Chr1g24620.p1	Ls17|EGY16697	12161|g4311.t1	12158|g7340.t1	12253|g1195.t1	12251|g2411.t1	VaMs102|EEY15280	12161|g8461.t1	12158|g8374.t1	12253|g6377.t1	12251|g7571.t1	12008|g5182.t1	12253|g9927.t1	12251|g8501.t1	12008|g8447.t1	VaMs102|EEY15352	12161|g4314.t1	12158|g7323.t1	Ls17|EGY16622	JR2|VDAG_JR2_Chr1g24570.p1	Ls17|EGY16701	JR2|VDAG_JR2_Chr1g25410.p1	VaMs102|EEY15276
orthogroup151:	12008|g5255.t1	JR2|VDAG_JR2_Chr1g25530.p1	Ls17|EGY21056	12161|g4731.t1	12158|g6701.t1	12253|g8419.t1	12251|g9106.t1	VaMs102|EEY16004	VaMs102|EEY22257	JR2|VDAG_JR2_Chr8g02840.p1	12253|g4378.t1	12251|g8292.t1	12008|g9068.t1	12161|g7054.t1	12158|g7019.t1	Ls17|EGY20550	Ls17|EGY18257	JR2|VDAG_JR2_Chr1g12700.p1	12253|g8480.t1	12251|g2977.t1	12008|g7206.t1	12161|g9708.t1	12158|g8784.t1	VaMs102|EEY14197
orthogroup152:	12008|g5500.t1	JR2|VDAG_JR2_Chr8g00660.p1	12253|g305.t1	12251|g199.t1	Ls17|EGY17070	12161|g922.t1	12158|g19.t1	VaMs102|EEY22452	VaMs102|EEY19421	12161|g2289.t1	12158|g2386.t1	JR2|VDAG_JR2_Chr2g05020.p1	Ls17|EGY20022	12161|g7076.t1	12158|g6536.t1	12253|g8977.t1	12251|g9449.t1	12008|g5842.t1	Ls17|EGY16016	JR2|VDAG_JR2_Chr4g03000.p1	12253|g8264.t1	12251|g9042.t1	12008|g10378.t1	Ls17|EGY20860
orthogroup153:	12008|g5654.t1	JR2|VDAG_JR2_Chr2g04780.p1	Ls17|EGY20047	12253|g9274.t1	12251|g7834.t1	12161|g1345.t1	12158|g1694.t1	VaMs102|EEY17046	VaMs102|EEY23073	Ls17|EGY16172	12251|g1571.t1	12008|g6661.t1	JR2|VDAG_JR2_Chr4g10550.p1	12158|g210.t1	12253|g4639.t1	12161|g319.t1	12158|g1271.t1	12253|g8206.t1	12251|g3019.t1	12008|g8652.t1	12161|g1546.t1	Ls17|EGY15331	JR2|VDAG_JR2_Chr7g01010.p1	VaMs102|EEY23788
orthogroup154:	12008|g5652.t1	12253|g1066.t1	12251|g2290.t1	12158|g337.t1	12161|g385.t1	JR2|VDAG_JR2_Chr2g03970.p1	Ls17|EGY20120	VaMs102|EEY22853	Ls17|EGY20576	VaMs102|EEY17120	12158|g8519.t1	12161|g8565.t1	12253|g7410.t1	12008|g9991.t1	12251|g8358.t1	Ls17|EGY18046	12253|g8251.t1	12251|g1624.t1	12008|g5919.t1	12161|g1051.t1	12158|g2827.t1	VaMs102|EEY13984	JR2|VDAG_JR2_Chr1g10180.p1	JR2|VDAG_JR2_Chr7g10340.p1
orthogroup155:	12008|g6091.t1	JR2|VDAG_JR2_Chr5g03650.p1	Ls17|EGY18997	12251|g1388.t1	12253|g1959.t1	12161|g556.t1	12158|g742.t1	VaMs102|EEY21500	VaMs102|EEY21408	12161|g745.t1	12158|g2979.t1	12251|g4791.t1	12008|g6211.t1	12253|g3495.t1	Ls17|EGY18905	JR2|VDAG_JR2_Chr5g04580.p1	JR2|VDAG_JR2_Chr5g11740.p1	Ls17|EGY19446	12253|g8845.t1	12251|g9719.t1	12008|g7326.t1	12161|g9329.t1	12158|g9401.t1	VaMs102|EEY21666
orthogroup156:	12008|g6385.t1	JR2|VDAG_JR2_Chr1g28060.p1	Ls17|EGY21290	12253|g9232.t1	12161|g8730.t1	12158|g8707.t1	12251|g8569.t1	VaMs102|EEY16234	JR2|VDAG_JR2_Chr6g00450.p1	Ls17|EGY19284	12253|g97.t1	12251|g1071.t1	12008|g9924.t1	VaMs102|EEY16441	12161|g1881.t1	12158|g1967.t1	JR2|VDAG_JR2_Chr8g05830.p1	12251|g7588.t1	12161|g6625.t1	12158|g7522.t1	12253|g7524.t1	12008|g7552.t1	Ls17|EGY21659	VaMs102|EEY19831
orthogroup157:	12008|g233.t1	JR2|VDAG_JR2_Chr4g08250.p1	Ls17|EGY18820	12161|g6791.t1	12158|g5960.t1	12253|g9656.t1	12251|g4049.t1	VaMs102|EEY18289	JR2|VDAG_JR2_Chr5g09110.p1	Ls17|EGY14568	12161|g4534.t1	12158|g4056.t1	12253|g5622.t1	12251|g3524.t1	12008|g1590.t1	VaMs102|EEY14416	JR2|VDAG_JR2_Chr1g15240.p1	Ls17|EGY13450	12161|g9381.t1	12158|g9415.t1	12253|g9159.t1	12251|g9475.t1	12008|g7087.t1
orthogroup158:	12161|g3710.t1	12158|g3662.t1	Ls17|EGY16934	12253|g2429.t1	12251|g5540.t1	Ls17|EGY19765	12161|g6371.t1	12158|g6334.t1	12253|g3914.t1	12251|g5483.t1	JR2|VDAG_JR2_Chr4g01600.p1	Ls17|EGY16444	12161|g6516.t1	12158|g6543.t1	VaMs102|EEY19557	JR2|VDAG_JR2_Chr8g02150.p1	VaMs102|EEY15660	12253|g1145.t1	12251|g63.t1	VaMs102|EEY22323	12008|g5438.t1	12008|g3833.t1	12008|g4128.t1
orthogroup159:	12008|g780.t1	12253|g5594.t1	12251|g7029.t1	12161|g3124.t1	12158|g610.t1	JR2|VDAG_JR2_Chr7g05130.p1	JR2|VDAG_JR2_Chr5g00820.p1	Ls17|EGY23598	12253|g3173.t1	12251|g2073.t1	12161|g6286.t1	12158|g5185.t1	VaMs102|EEY20388	VaMs102|EEY22330	JR2|VDAG_JR2_Chr8g02080.p1	Ls17|EGY16941	12161|g3711.t1	12158|g3663.t1	12253|g2437.t1	12251|g5533.t1	Ls17|EGY15574	12008|g5556.t1	12008|g6679.t1
orthogroup160:	12008|g1480.t1	JR2|VDAG_JR2_Chr1g06480.p1	Ls17|EGY17603	12161|g46.t1	12158|g424.t1	12253|g366.t1	12251|g245.t1	VaMs102|EEY17946	JR2|VDAG_JR2_Chr1g23330.p1	Ls17|EGY16811	12161|g992.t1	12251|g1703.t1	12253|g2788.t1	VaMs102|EEY15177	JR2|VDAG_JR2_Chr3g01020.p1	Ls17|EGY23093	12161|g3512.t1	12158|g3436.t1	12253|g3604.t1	12251|g5146.t1	12008|g4674.t1	12158|g895.t1	12008|g8848.t1
orthogroup161:	VaMs102|EEY21352	JR2|VDAG_JR2_Chr2g02170.p1	Ls17|EGY20288	12161|g1614.t1	12158|g3982.t1	12253|g1490.t1	12251|g2832.t1	12008|g8976.t1	12161|g4116.t1	12158|g1397.t1	JR2|VDAG_JR2_Chr6g05370.p1	Ls17|EGY22469	12253|g1663.t1	12251|g3247.t1	12008|g4978.t1	JR2|VDAG_JR2_Chr1g23270.p1	Ls17|EGY16816	12161|g987.t1	12158|g891.t1	12253|g2785.t1	12251|g1704.t1	12008|g8812.t1	VaMs102|EEY15172
orthogroup162:	12253|g7010.t1	JR2|VDAG_JR2_Chr5g00940.p1	Ls17|EGY23609	12161|g6299.t1	12158|g5171.t1	12251|g7633.t1	12008|g6779.t1	JR2|VDAG_JR2_Chr8g11210.p1	Ls17|EGY22107	12161|g6353.t1	12158|g5562.t1	12253|g3336.t1	12251|g4945.t1	12008|g7661.t1	12253|g10263.t1	JR2|VDAG_JR2_Chr1g01200.p1	12161|g9930.t1	12158|g9922.t1	12251|g10186.t1	12008|g6918.t1	VaMs102|EEY20400	VaMs102|EEY17467	VaMs102|EEY20288
orthogroup163:	12008|g3894.t1	Ls17|EGY16483	12251|g569.t1	12161|g8931.t1	12158|g1191.t1	12253|g530.t1	JR2|VDAG_JR2_Chr4g01200.p1	VaMs102|EEY19602	Ls17|EGY23456	12253|g6639.t1	12251|g7785.t1	12008|g10296.t1	JR2|VDAG_JR2_Chr5g10680.p1	VaMs102|EEY16168	JR2|VDAG_JR2_Chr1g27350.p1	Ls17|EGY21224	12253|g1994.t1	12251|g3223.t1	12008|g5315.t1	12161|g4437.t1	12158|g4396.t1	Ls17|EGY18658	Ls17|EGY23398
orthogroup164:	12008|g4971.t1	JR2|VDAG_JR2_Chr6g05490.p1	12161|g9600.t1	12158|g8354.t1	12253|g8175.t1	12251|g9754.t1	Ls17|EGY22479	VaMs102|EEY16897	12161|g8554.t1	12158|g9595.t1	12253|g3493.t1	12251|g4797.t1	12008|g6111.t1	VaMs102|EEY21405	Ls17|EGY18902	12253|g9108.t1	12251|g963.t1	12008|g9625.t1	12161|g7494.t1	12158|g9828.t1	Ls17|EGY20761	JR2|VDAG_JR2_Chr5g04610.p1	JR2|VDAG_JR2_Chr5g06010.p1
orthogroup165:	12008|g5569.t1	12161|g5092.t1	12158|g60.t1	12253|g6233.t1	12251|g134.t1	JR2|VDAG_JR2_Chr8g01600.p1	Ls17|EGY16984	VaMs102|EEY22373	JR2|VDAG_JR2_Chr2g01120.p1	Ls17|EGY19139	12161|g8062.t1	12158|g9054.t1	12253|g8121.t1	12251|g7353.t1	12008|g8337.t1	Ls17|EGY18556	12161|g2466.t1	12158|g5855.t1	12253|g2550.t1	12251|g3892.t1	12008|g8114.t1	JR2|VDAG_JR2_Chr6g10630.p1	VaMs102|EEY23523
orthogroup166:	12008|g9460.t1	12253|g5149.t1	12251|g8125.t1	JR2|VDAG_JR2_Chr2g10130.p1	Ls17|EGY18605	12253|g5600.t1	12251|g7161.t1	12008|g10225.t1	JR2|VDAG_JR2_Chr2g11220.p1	Ls17|EGY20875	12008|g9746.t1	JR2|VDAG_JR2_Chr2g10800.p1	12008|g10359.t1	JR2|VDAG_JR2_Chr2g09650.p1	12008|g10359.t2	12253|g10156.t1	12008|g10435.t1	12251|g10183.t1	JR2|VDAG_JR2_Chr2g10140.p1	Ls17|EGY18606	12253|g5143.t1	12251|g8128.t1	12008|g9480.t1
orthogroup167:	12008|g318.t1	12161|g4906.t1	12158|g4876.t1	JR2|VDAG_JR2_Chr4g08680.p1	12253|g8596.t1	12251|g5110.t1	Ls17|EGY18861	JR2|VDAG_JR2_Chr4g08690.p1	Ls17|EGY18862	12253|g8597.t1	12251|g5119.t1	VaMs102|EEY18245	VaMs102|EEY17628	JR2|VDAG_JR2_Chr1g03200.p1	Ls17|EGY17288	12161|g2046.t1	12158|g9011.t1	12253|g8280.t1	12251|g8997.t1	12008|g4327.t1	VaMs102|EEY18247	VaMs102|EEY18246
orthogroup168:	JR2|VDAG_JR2_Chr6g09390.p1	VaMs102|EEY23416	Ls17|EGY23322	JR2|VDAG_JR2_Chr7g10360.p1	Ls17|EGY14198	JR2|VDAG_JR2_Chr3g12750.p1	12253|g2640.t1	12251|g1830.t1	12161|g483.t1	12158|g502.t1	VaMs102|EEY23949	JR2|VDAG_JR2_Chr2g03990.p1	Ls17|EGY20118	12008|g9976.t1	VaMs102|EEY17118	12008|g8101.t1	12008|g5837.t1	Ls17|EGY20574	12253|g1106.t1	12251|g2314.t1	VaMs102|EEY22855	12253|g7402.t1
orthogroup169:	12008|g2667.t1	12253|g2486.t1	12251|g3727.t1	12161|g1444.t1	12158|g4279.t1	JR2|VDAG_JR2_Chr1g18050.p1	Ls17|EGY13708	12161|g1640.t1	12158|g1134.t1	Ls17|EGY22222	12253|g6619.t1	12251|g2598.t1	12008|g3308.t1	VaMs102|EEY16635	VaMs102|EEY14671	JR2|VDAG_JR2_Chr6g02560.p1	Ls17|EGY14398	JR2|VDAG_JR2_Chr3g10460.p1	VaMs102|EEY21881	12008|g2726.t1	12253|g8811.t1	12251|g9209.t1
orthogroup170:	12008|g604.t1	12253|g4736.t1	12251|g4361.t1	12161|g3918.t1	12158|g1946.t1	Ls17|EGY15828	VaMs102|EEY19233	JR2|VDAG_JR2_Chr4g05960.p1	JR2|VDAG_JR2_Chr5g04150.p1	Ls17|EGY18949	VaMs102|EEY21452	12158|g2945.t1	12251|g1330.t2	12008|g6241.t1	12253|g682.t1	12161|g799.t2	12158|g2945.t2	12251|g1330.t1	12008|g6241.t2	12253|g682.t2	12161|g799.t1
orthogroup171:	12008|g384.t1	12008|g92.t1	Ls17|EGY23709	12253|g8458.t1	12251|g9192.t1	12008|g454.t1	Ls17|EGY23770	VaMs102|EEY22897	12253|g10261.t1	12251|g10238.t1	12161|g5668.t1	12158|g8833.t1	VaMs102|EEY24063	12161|g3769.t1	12158|g3721.t1	12161|g3752.t1	12158|g3720.t1	VaMs102|EEY23996	12161|g4617.t1	12253|g10312.t1	12251|g10275.t1
orthogroup172:	JR2|VDAG_JR2_Chr1g03740.p1	Ls17|EGY17337	12158|g1487.t1	12251|g2854.t1	Ls17|EGY20854	12161|g4361.t1	12158|g956.t1	JR2|VDAG_JR2_Chr3g06480.p1	Ls17|EGY18409	12253|g9287.t1	12251|g9796.t1	VaMs102|EEY21746	12008|g2058.t1	12008|g4262.t1	JR2|VDAG_JR2_Chr5g02410.p1	12158|g5340.t1	12161|g1394.t1	12253|g1410.t1	VaMs102|EEY18367	VaMs102|EEY19816	VaMs102|EEY17682
orthogroup173:	VaMs102|EEY17154	Ls17|EGY20150	12161|g8914.t2	12158|g8907.t1	12253|g8165.t2	12008|g5664.t1	JR2|VDAG_JR2_Chr2g03630.p1	12251|g8941.t2	12161|g5593.t1	12158|g5427.t1	12253|g6472.t1	JR2|VDAG_JR2_Chr6g04820.p1	Ls17|EGY22421	12251|g8020.t1	12008|g5074.t1	VaMs102|EEY16842	12008|g5664.t2	12161|g8914.t1	12158|g8907.t2	12253|g8165.t1	12251|g8941.t1
orthogroup174:	12008|g1952.t1	12251|g7271.t1	JR2|VDAG_JR2_Chr5g09390.p1	Ls17|EGY14543	12161|g5265.t1	12158|g8288.t1	12253|g5825.t1	VaMs102|EEY20542	12161|g400.t1	12158|g309.t1	JR2|VDAG_JR2_Chr2g04590.p1	Ls17|EGY20064	12253|g4796.t1	12251|g3966.t1	12008|g5673.t1	VaMs102|EEY17063	VaMs102|EEY22240	12251|g9326.t1	12008|g9100.t1	JR2|VDAG_JR2_Chr8g03020.p1	Ls17|EGY20534
orthogroup175:	Ls17|EGY23453	12253|g6643.t1	12251|g7787.t1	JR2|VDAG_JR2_Chr5g10710.p1	12008|g10297.t1	JR2|VDAG_JR2_Chr1g27370.p1	Ls17|EGY16733	12251|g3423.t1	12008|g8408.t1	12161|g2910.t1	12158|g4077.t1	Ls17|EGY23399	VaMs102|EEY15966	VaMs102|EEY16169	Ls17|EGY21225	JR2|VDAG_JR2_Chr1g24210.p1	JR2|VDAG_JR2_Chr1g24200.p1	12253|g5066.t1	VaMs102|EEY15244	12251|g3224.t1	12253|g1996.t1
orthogroup176:	12008|g2651.t1	12253|g7330.t1	12251|g805.t1	12161|g6672.t1	12158|g6734.t1	JR2|VDAG_JR2_Chr1g18770.p1	Ls17|EGY13778	VaMs102|EEY14739	VaMs102|EEY14740	VaMs102|EEY14741	12008|g2650.t1	12161|g6684.t1	12253|g7329.t1	12251|g804.t1	12158|g6730.t1	VaMs102|EEY14737	12008|g2659.t1	12161|g6682.t1	12253|g7331.t1	12251|g777.t1	VaMs102|EEY14738
orthogroup177:	12008|g3443.t1	12253|g7744.t1	12251|g10078.t1	Ls17|EGY14088	12161|g7214.t1	12158|g7132.t2	JR2|VDAG_JR2_Chr1g22110.p1	12253|g7744.t2	12251|g10078.t2	12008|g3443.t2	12161|g7214.t2	12158|g7132.t1	VaMs102|EEY15056	VaMs102|EEY15599	JR2|VDAG_JR2_Chr2g07120.p1	Ls17|EGY19826	12161|g2431.t1	12158|g3520.t1	12253|g5656.t1	12251|g2630.t1	12008|g3827.t1
orthogroup178:	12008|g4964.t1	JR2|VDAG_JR2_Chr6g06150.p1	Ls17|EGY22539	JR2|VDAG_JR2_Chr2g07500.p1	JR2|VDAG_JR2_Chr8g08920.p1	Ls17|EGY19788	12161|g9575.t1	12158|g9548.t1	12251|g6824.t1	12008|g6300.t1	JR2|VDAG_JR2_Chr1g27960.p1	Ls17|EGY21279	12253|g8229.t1	JR2|VDAG_JR2_Chr3g11810.p1	Ls17|EGY14285	12008|g9393.t1	12008|g3730.t1	12161|g2435.t1	12158|g9027.t1	12253|g8629.t1	12251|g9279.t1
orthogroup179:	12161|g509.t1	12158|g696.t1	JR2|VDAG_JR2_Chr5g03480.p1	Ls17|EGY19011	12253|g1956.t1	12251|g1406.t1	12008|g9324.t1	JR2|VDAG_JR2_Chr6g09180.p1	Ls17|EGY23300	VaMs102|EEY23393	VaMs102|EEY21513	12251|g751.t1	12158|g122.t1	12161|g162.t1	12008|g9711.t1	12253|g6664.t1	12008|g9662.t1	12161|g167.t1	12158|g168.t1	12253|g6669.t1	12251|g744.t1
orthogroup180:	12008|g9470.t1	JR2|VDAG_JR2_Chr2g10170.p1	12253|g5150.t1	12251|g9647.t1	Ls17|EGY18610	JR2|VDAG_JR2_Chr1g29610.p1	Ls17|EGY21447	12161|g7147.t1	12158|g5526.t1	12253|g2903.t1	12251|g4656.t1	12008|g10268.t1	VaMs102|EEY16384	12161|g4953.t1	12158|g7035.t1	JR2|VDAG_JR2_Chr4g12440.p1	Ls17|EGY21487	12253|g2379.t1	12251|g4144.t1	12008|g10172.t1	VaMs102|EEY24055
orthogroup181:	VaMs102|EEY22270	VaMs102|EEY22272	JR2|VDAG_JR2_Chr6g06000.p1	12253|g5232.t1	12251|g1134.t1	12008|g4900.t1	Ls17|EGY22526	12161|g3663.t1	12158|g4328.t1	VaMs102|EEY22271	VaMs102|EEY16946	VaMs102|EEY22273	JR2|VDAG_JR2_Chr7g10250.p1	12253|g9421.t1	12251|g8595.t1	12008|g9993.t1	Ls17|EGY20582	12161|g4187.t1	12158|g8130.t1	VaMs102|EEY22848
orthogroup182:	VaMs102|EEY21508	12253|g2456.t1	12251|g4319.t1	VaMs102|EEY20551	JR2|VDAG_JR2_Chr5g09310.p1	12253|g5303.t1	12251|g1947.t1	12161|g4541.t1	12158|g4047.t1	VaMs102|EEY16252	Ls17|EGY14550	Ls17|EGY21239	12161|g8442.t1	12158|g6412.t1	VaMs102|EEY16184	12008|g1828.t1	12008|g6462.t1	JR2|VDAG_JR2_Chr1g27540.p1	JR2|VDAG_JR2_Chr1g28230.p1	Ls17|EGY21306
orthogroup183:	VaMs102|EEY22356	12008|g5170.t3	JR2|VDAG_JR2_Chr1g27020.p1	12008|g5170.t1	12161|g8596.t1	12158|g8680.t1	12253|g7724.t1	12251|g6196.t1	12008|g5170.t2	Ls17|EGY21195	JR2|VDAG_JR2_Chr8g01780.p1	Ls17|EGY16967	12161|g7184.t1	12158|g7091.t1	12253|g3212.t1	12251|g3694.t1	12008|g5577.t1	VaMs102|EEY16139	12253|g7724.t2	12251|g6196.t2
orthogroup184:	12008|g3111.t1	12253|g1376.t1	12251|g9370.t1	JR2|VDAG_JR2_Chr6g02110.p1	Ls17|EGY22182	12161|g1675.t1	12158|g1119.t1	VaMs102|EEY16593	VaMs102|EEY16956	JR2|VDAG_JR2_Chr2g03220.p1	Ls17|EGY20191	12161|g3447.t1	12158|g3361.t1	12253|g6269.t1	12251|g7534.t1	12008|g5624.t1	12008|g3115.t1	12253|g1375.t1	12251|g9369.t1	VaMs102|EEY17195
orthogroup185:	12008|g3342.t1	12161|g3882.t1	12158|g6274.t1	12251|g3572.t1	JR2|VDAG_JR2_Chr6g01600.p1	12253|g3542.t1	12253|g6140.t1	12251|g7432.t1	VaMs102|EEY24042	JR2|VDAG_JR2_Chr4g03710.p1	12008|g10214.t1	JR2|VDAG_JR2_Chr2g11350.p1	12253|g5604.t1	12251|g7155.t1	JR2|VDAG_JR2_Chr2g10510.p1	Ls17|EGY23850	12253|g5012.t1	12251|g6592.t1	12008|g9773.t1	JR2|VDAG_JR2_Chr2g10700.p1
orthogroup186:	12161|g5557.t1	12008|g5616.t1	JR2|VDAG_JR2_Chr8g00020.p1	Ls17|EGY17126	VaMs102|EEY22511	12161|g1596.t2	JR2|VDAG_JR2_Chr7g07130.p1	12251|g7286.t2	12008|g4493.t1	12158|g6613.t1	12161|g1596.t1	12253|g4513.t1	12251|g7286.t1	12008|g4493.t2	12253|g2854.t1	12251|g4579.t1	Ls17|EGY14841	VaMs102|EEY22559	VaMs102|EEY22560
orthogroup187:	12008|g385.t1	Ls17|EGY23797	VaMs102|EEY24064	12008|g91.t1	Ls17|EGY23771	VaMs102|EEY22896	12251|g9193.t1	12008|g462.t1	12161|g3759.t1	12158|g3714.t1	Ls17|EGY23710	12253|g8457.t1	12253|g10260.t1	12251|g10239.t1	12161|g5660.t1	12158|g8837.t1	Ls17|EGY23760	VaMs102|EEY23997	12253|g10184.t1
orthogroup188:	12008|g669.t1	JR2|VDAG_JR2_Chr7g03180.p1	12161|g9436.t1	12158|g9454.t1	12253|g9089.t1	12251|g9506.t1	Ls17|EGY15134	VaMs102|EEY21169	JR2|VDAG_JR2_Chr8g04930.p1	Ls17|EGY21582	12161|g703.t2	12158|g1306.t1	12253|g2155.t2	12251|g3338.t1	12008|g7513.t1	12161|g703.t1	12158|g1306.t2	12253|g2155.t1	VaMs102|EEY19751
orthogroup189:	12161|g7114.t1	JR2|VDAG_JR2_Chr1g25180.p1	Ls17|EGY16646	VaMs102|EEY15327	12253|g1445.t1	12251|g9305.t1	12008|g3300.t1	JR2|VDAG_JR2_Chr6g02860.p1	Ls17|EGY22245	12161|g9780.t1	12158|g9743.t1	12158|g7080.t1	VaMs102|EEY16655	12253|g6508.t1	12251|g6509.t1	12008|g5357.t1	12253|g6507.t1	12251|g6502.t1	12008|g5219.t1
orthogroup190:	12008|g2308.t1	12251|g6634.t1	12161|g1732.t1	12158|g1571.t1	12253|g5028.t1	JR2|VDAG_JR2_Chr3g04230.p1	VaMs102|EEY18574	Ls17|EGY22786	12008|g2320.t1	12253|g5019.t1	12251|g6646.t1	JR2|VDAG_JR2_Chr3g04240.p1	12161|g1731.t1	12158|g1570.t1	12008|g2049.t1	12253|g5020.t1	12251|g6637.t1	12161|g1718.t1	12158|g1550.t1
orthogroup191:	12008|g2471.t1	JR2|VDAG_JR2_Chr1g18820.p1	Ls17|EGY13783	12253|g4565.t1	12251|g783.t1	12161|g6677.t1	12158|g6727.t1	VaMs102|EEY14747	12251|g1274.t1	12008|g6291.t1	JR2|VDAG_JR2_Chr1g28820.p1	Ls17|EGY21365	VaMs102|EEY16307	VaMs102|EEY21136	12161|g1756.t1	12158|g1853.t1	12253|g5247.t1	12161|g1775.t1	12158|g1855.t1
orthogroup192:	12008|g2473.t1	JR2|VDAG_JR2_Chr1g18800.p1	12161|g6679.t1	12158|g6733.t1	12253|g9706.t1	12251|g820.t1	Ls17|EGY13781	VaMs102|EEY14744	12251|g7867.t2	JR2|VDAG_JR2_Chr1g10540.p1	Ls17|EGY18076	12161|g7819.t1	12158|g7707.t1	12253|g6771.t1	12008|g6004.t1	VaMs102|EEY14016	VaMs102|EEY14745	12251|g7867.t1	12158|g7707.t2
orthogroup193:	12008|g3093.t1	JR2|VDAG_JR2_Chr6g03600.p1	Ls17|EGY22313	12253|g8077.t1	12251|g8904.t1	12161|g3573.t1	12158|g5387.t1	VaMs102|EEY16724	JR2|VDAG_JR2_Chr5g01900.p1	12253|g5382.t1	12251|g6947.t1	12008|g6797.t1	12161|g2000.t1	12158|g3620.t1	Ls17|EGY23409	Ls17|EGY23703	Ls17|EGY23406	VaMs102|EEY20488	VaMs102|EEY20489
orthogroup194:	12008|g4314.t1	12253|g5134.t1	12251|g3682.t1	12161|g2053.t1	12158|g8120.t2	12158|g8120.t1	VaMs102|EEY17668	VaMs102|EEY17669	12008|g4319.t1	Ls17|EGY17326	12253|g5141.t1	12251|g3689.t1	12161|g2050.t2	12253|g5141.t2	12008|g4319.t2	12161|g2050.t1	VaMs102|EEY17671	JR2|VDAG_JR2_Chr1g03620.p1	VaMs102|EEY17670
orthogroup195:	12008|g6228.t1	JR2|VDAG_JR2_Chr5g03910.p1	12251|g1315.t1	12253|g674.t1	12161|g792.t1	12158|g4253.t1	12161|g5415.t1	12158|g5263.t1	VaMs102|EEY20070	VaMs102|EEY21475	JR2|VDAG_JR2_Chr8g08860.p1	Ls17|EGY21895	Ls17|EGY18972	12253|g7440.t1	12251|g8377.t1	12008|g7726.t1	12253|g7436.t1	12251|g8382.t1	12008|g7798.t1
orthogroup196:	12008|g7010.t1	Ls17|EGY13447	12161|g8309.t1	12158|g7671.t1	12253|g1741.t1	12251|g2468.t1	JR2|VDAG_JR2_Chr1g15200.p1	VaMs102|EEY16385	JR2|VDAG_JR2_Chr1g22770.p1	Ls17|EGY16866	12161|g6065.t1	12158|g7121.t1	12253|g2347.t1	12251|g3920.t1	12008|g8840.t1	VaMs102|EEY15123	VaMs102|EEY14413	Ls17|EGY21449	JR2|VDAG_JR2_Chr1g29630.p1
orthogroup197:	12008|g637.t1	JR2|VDAG_JR2_Chr4g09240.p1	Ls17|EGY16290	12253|g6034.t1	12251|g7322.t1	12161|g7738.t1	12158|g7582.t1	VaMs102|EEY23187	JR2|VDAG_JR2_Chr4g10930.p1	12161|g274.t1	12158|g234.t1	12253|g1110.t1	12251|g2172.t1	VaMs102|EEY23039	VaMs102|EEY23188	Ls17|EGY16136	VaMs102|EEY23189	12008|g6614.t1
orthogroup198:	12008|g593.t1	JR2|VDAG_JR2_Chr4g07930.p1	Ls17|EGY18790	12253|g2864.t1	12251|g4971.t1	12161|g3614.t1	12158|g5830.t1	VaMs102|EEY19052	12161|g8787.t1	JR2|VDAG_JR2_Chr3g04660.p1	12253|g2041.t1	12251|g3640.t1	12008|g2012.t1	Ls17|EGY22753	12158|g6392.t1	VaMs102|EEY18538	VaMs102|EEY19054	VaMs102|EEY19053
orthogroup199:	VaMs102|EEY19236	12008|g608.t1	12251|g4359.t1	12161|g6323.t1	12158|g6279.t1	Ls17|EGY15831	12253|g7859.t1	12161|g609.t1	12158|g572.t1	12253|g3786.t1	JR2|VDAG_JR2_Chr3g03460.p1	Ls17|EGY22860	12251|g4130.t1	VaMs102|EEY18648	12008|g607.t1	12251|g4370.t1	12008|g2133.t1	12158|g6281.t1
orthogroup200:	Ls17|EGY18991	12161|g559.t1	12158|g714.t1	12253|g1970.t1	12251|g1361.t1	12008|g6198.t1	VaMs102|EEY21493	JR2|VDAG_JR2_Chr8g02900.p1	Ls17|EGY20545	12253|g9063.t1	12251|g9500.t1	12008|g9103.t1	JR2|VDAG_JR2_Chr5g03740.p1	12161|g6339.t1	12158|g9855.t1	VaMs102|EEY22250	12158|g7025.t1	12161|g7050.t1
orthogroup201:	12008|g391.t1	VaMs102|EEY24062	12253|g8543.t1	12008|g412.t1	VaMs102|EEY22898	12253|g8455.t1	Ls17|EGY23769	12008|g453.t1	12251|g9190.t1	12251|g10295.t1	Ls17|EGY23708	12161|g5669.t1	12158|g8830.t1	12251|g10294.t1	12161|g3768.t1	12158|g3723.t1	12253|g10338.t1	12251|g9191.t1
orthogroup202:	12008|g392.t1	12161|g5662.t1	12158|g6353.t1	12008|g428.t1	12161|g5299.t1	12158|g5013.t1	12253|g7837.t1	12251|g8623.t1	12008|g65.t1	12253|g10272.t1	12251|g10246.t1	12008|g145.t1	12008|g138.t1	12161|g4608.t1	12158|g9895.t1	12158|g9920.t1	12158|g6350.t1	12161|g5305.t1
orthogroup203:	12008|g393.t1	VaMs102|EEY24071	12253|g9328.t1	12251|g9700.t1	Ls17|EGY23803	12161|g5663.t1	12158|g6352.t1	12253|g10271.t1	12251|g10247.t1	12008|g142.t1	12008|g141.t1	VaMs102|EEY22868	Ls17|EGY23714	12158|g9921.t1	12161|g9950.t1	12161|g4609.t1	12158|g9896.t1	12158|g6349.t1
orthogroup204:	12008|g1522.t1	JR2|VDAG_JR2_Chr1g04460.p1	Ls17|EGY17409	12253|g878.t1	12251|g929.t1	12161|g4129.t1	12158|g4032.t1	VaMs102|EEY17754	Ls17|EGY19949	12253|g3896.t1	12251|g5474.t1	12008|g7952.t1	12161|g9386.t1	12158|g6375.t1	VaMs102|EEY15478	12251|g5474.t2	12158|g6375.t2	JR2|VDAG_JR2_Chr2g05750.p1
orthogroup205:	12008|g1840.t1	JR2|VDAG_JR2_Chr5g06790.p1	12251|g9739.t1	12253|g9686.t1	12161|g9697.t1	12158|g9682.t1	Ls17|EGY14771	VaMs102|EEY20764	VaMs102|EEY20763	VaMs102|EEY20765	12253|g10259.t1	12161|g9932.t1	12008|g1841.t1	JR2|VDAG_JR2_Chr5g06800.p1	12253|g9685.t1	12251|g9737.t1	12158|g9679.t1	12161|g9698.t1
orthogroup206:	VaMs102|EEY14162	Ls17|EGY14883	12161|g8288.t1	12158|g8211.t1	12253|g6704.t1	12251|g1429.t1	12008|g4557.t1	JR2|VDAG_JR2_Chr7g07610.p1	Ls17|EGY18218	12008|g7174.t1	12161|g5539.t1	12158|g8104.t1	12253|g3863.t1	12251|g5189.t1	JR2|VDAG_JR2_Chr1g12250.p1	VaMs102|EEY22602	12253|g3860.t1	12251|g5181.t1
orthogroup207:	12008|g1943.t1	VaMs102|EEY20652	JR2|VDAG_JR2_Chr5g08060.p1	Ls17|EGY14665	12161|g8335.t1	12158|g7733.t1	12253|g7206.t1	12251|g7963.t1	12008|g1943.t2	JR2|VDAG_JR2_Chr3g02740.p1	Ls17|EGY22927	12251|g9445.t1	VaMs102|EEY18716	12008|g1943.t3	12158|g4535.t1	12253|g8941.t1	12008|g4816.t1	12161|g5611.t1
orthogroup208:	12008|g1710.t1	JR2|VDAG_JR2_Chr5g08920.p1	Ls17|EGY14587	12253|g4778.t1	12251|g3532.t1	12161|g7466.t1	12158|g7385.t1	VaMs102|EEY20584	JR2|VDAG_JR2_Chr7g00020.p1	Ls17|EGY15430	VaMs102|EEY23880	12161|g7844.t1	12158|g9435.t1	12008|g9515.t1	12253|g9076.t1	12251|g9983.t1	12253|g4778.t2	12161|g7466.t2
orthogroup209:	12008|g1711.t1	Ls17|EGY14586	12253|g4773.t1	12161|g7467.t1	12158|g7384.t1	12251|g3531.t1	JR2|VDAG_JR2_Chr5g08930.p1	JR2|VDAG_JR2_Chr3g05100.p1	Ls17|EGY22712	12253|g995.t1	12251|g1957.t1	12008|g1970.t1	12161|g3156.t1	12158|g2128.t1	VaMs102|EEY18491	VaMs102|EEY18575	JR2|VDAG_JR2_Chr3g04220.p1	Ls17|EGY22787
orthogroup210:	12008|g1820.t1	12253|g6392.t1	JR2|VDAG_JR2_Chr5g10620.p1	12251|g8276.t1	JR2|VDAG_JR2_Chr2g10670.p1	Ls17|EGY23730	12253|g8616.t1	12008|g9732.t1	12251|g9286.t1	12008|g9733.t1	JR2|VDAG_JR2_Chr2g10660.p1	12253|g8614.t1	12251|g9288.t1	Ls17|EGY23731	Ls17|EGY23462	12008|g1582.t1	12253|g6398.t1	12251|g8278.t1
orthogroup211:	12008|g2683.t1	JR2|VDAG_JR2_Chr1g17730.p1	12253|g5910.t2	12251|g6403.t1	12161|g1449.t1	12158|g6052.t1	VaMs102|EEY14638	Ls17|EGY13676	12253|g5910.t1	12251|g6403.t2	12158|g6052.t2	12008|g2682.t1	JR2|VDAG_JR2_Chr1g17720.p1	12253|g5913.t1	12251|g6406.t1	12161|g1448.t1	12158|g6049.t1	VaMs102|EEY14637
orthogroup212:	VaMs102|EEY15936	JR2|VDAG_JR2_Chr2g03040.p1	Ls17|EGY20210	12253|g3255.t1	12251|g4731.t1	12008|g5635.t1	12161|g3459.t1	12158|g3381.t1	JR2|VDAG_JR2_Chr6g08780.p1	12158|g180.t1	VaMs102|EEY23355	VaMs102|EEY17214	Ls17|EGY23264	12253|g4119.t1	12251|g761.t1	12008|g9240.t1	12161|g156.t1	12161|g173.t1
orthogroup213:	JR2|VDAG_JR2_Chr3g13240.p1	12253|g3843.t1	12008|g7999.t1	12251|g5397.t1	12158|g2449.t1	Ls17|EGY14150	12161|g2124.t1	VaMs102|EEY23903	12161|g2123.t1	12158|g2444.t1	12253|g3840.t1	12251|g5398.t1	12008|g7993.t1	12008|g8000.t1	12161|g2097.t1	12253|g3842.t1	12251|g5396.t1	12158|g2448.t1
orthogroup214:	12008|g5477.t1	JR2|VDAG_JR2_Chr8g00890.p1	Ls17|EGY17047	12161|g940.t1	12158|g98.t1	12253|g323.t1	12251|g122.t1	VaMs102|EEY22432	JR2|VDAG_JR2_Chr1g11650.p1	12253|g2724.t1	12251|g4443.t1	12008|g5904.t1	12161|g2662.t1	12158|g2708.t1	Ls17|EGY18167	VaMs102|EEY14110	Ls17|EGY18166	VaMs102|EEY14109
orthogroup215:	12008|g5667.t1	12253|g6893.t1	12251|g3959.t1	12161|g402.t1	12158|g307.t1	VaMs102|EEY17068	JR2|VDAG_JR2_Chr2g04530.p1	Ls17|EGY20070	JR2|VDAG_JR2_Chr1g12400.p1	12158|g8308.t1	12161|g8416.t1	12008|g7181.t1	12253|g6527.t1	12251|g7974.t1	Ls17|EGY18232	VaMs102|EEY14176	JR2|VDAG_JR2_Chr1g12390.p1	Ls17|EGY18231
orthogroup216:	12008|g6095.t1	JR2|VDAG_JR2_Chr5g04480.p1	Ls17|EGY18915	12251|g4801.t1	12253|g3507.t1	12161|g778.t1	12158|g2964.t1	VaMs102|EEY21418	JR2|VDAG_JR2_Chr4g10410.p1	Ls17|EGY16186	12161|g308.t1	12158|g225.t1	12253|g4630.t1	12251|g1581.t1	12008|g6575.t1	VaMs102|EEY23086	12161|g869.t1	12158|g6313.t1
orthogroup217:	12008|g6308.t1	JR2|VDAG_JR2_Chr1g28650.p1	12251|g6812.t1	12253|g7636.t1	12158|g4565.t1	12161|g4724.t1	Ls17|EGY22028	12253|g4090.t1	12251|g3820.t1	12008|g7664.t1	12161|g7886.t1	12158|g7792.t1	JR2|VDAG_JR2_Chr8g10330.p1	Ls17|EGY21349	VaMs102|EEY16293	VaMs102|EEY20204	VaMs102|EEY20205	VaMs102|EEY20206
orthogroup218:	12008|g7093.t1	12161|g5802.t1	12158|g6801.t1	12253|g8743.t1	12251|g8066.t1	Ls17|EGY13365	JR2|VDAG_JR2_Chr1g14260.p1	VaMs102|EEY14330	12008|g7100.t1	12158|g6796.t1	12253|g8747.t1	12251|g8067.t1	12161|g5799.t1	12008|g7099.t1	12161|g5798.t1	12158|g6795.t1	12253|g8748.t1	12251|g8073.t1
orthogroup219:	12008|g310.t1	JR2|VDAG_JR2_Chr4g08800.p1	12251|g5120.t1	12253|g3698.t1	12161|g4894.t1	12158|g4854.t1	Ls17|EGY18873	VaMs102|EEY18235	12158|g4448.t1	12251|g3187.t1	JR2|VDAG_JR2_Chr1g26520.p1	Ls17|EGY21153	12161|g4623.t1	12253|g1634.t1	VaMs102|EEY16098	12008|g5175.t1	JR2|VDAG_JR2_Chr2g00020.p1
orthogroup220:	JR2|VDAG_JR2_Chr2g01260.p1	Ls17|EGY19127	12161|g9853.t1	12158|g9840.t1	12253|g9021.t1	12251|g9617.t1	12008|g8250.t1	JR2|VDAG_JR2_Chr1g25580.p1	Ls17|EGY21060	12161|g4736.t1	12158|g1813.t1	12253|g7190.t1	12251|g8156.t1	12008|g5258.t1	VaMs102|EEY16008	VaMs102|EEY23618	VaMs102|EEY23616
orthogroup221:	JR2|VDAG_JR2_Chr8g05850.p1	Ls17|EGY21661	12161|g6623.t2	12158|g7529.t1	12253|g7523.t1	12251|g7585.t1	12008|g7545.t1	12008|g140.t1	12253|g8433.t1	12008|g143.t1	12251|g9120.t1	JR2|VDAG_JR2_Chr4g04170.p1	VaMs102|EEY24078	Ls17|EGY23719	12161|g6623.t1	12158|g7529.t2	VaMs102|EEY19833
orthogroup222:	VaMs102|EEY19048	Ls17|EGY23272	12161|g237.t1	12158|g133.t1	12253|g6894.t1	12251|g3946.t1	12008|g5799.t1	JR2|VDAG_JR2_Chr2g04510.p1	Ls17|EGY20072	VaMs102|EEY23366	12253|g5887.t1	JR2|VDAG_JR2_Chr6g08890.p1	12251|g741.t1	12008|g9215.t1	VaMs102|EEY17070	12161|g404.t1	12158|g306.t1
orthogroup223:	12253|g10326.t1	12251|g10291.t1	12008|g10446.t1	12008|g6560.t1	12008|g10457.t1	12008|g10287.t1	12008|g2746.t1	12008|g8135.t1	JR2|VDAG_JR2_Chr4g12200.p1	Ls17|EGY14794	Ls17|EGY16167	Ls17|EGY17090	Ls17|EGY15417	JR2|VDAG_JR2_Chr1g22570.p1	12008|g7054.t1	12008|g10441.t1	12008|g9120.t1
orthogroup224:	VaMs102|EEY23070	Ls17|EGY16168	JR2|VDAG_JR2_Chr4g10600.p1	12161|g324.t1	12158|g217.t1	12253|g9863.t1	12008|g6664.t1	12251|g10041.t1	12161|g397.t1	12158|g347.t1	JR2|VDAG_JR2_Chr2g03700.p1	12253|g1082.t1	12251|g2282.t1	12008|g5830.t1	Ls17|EGY20144	VaMs102|EEY17147	JR2|VDAG_JR2_Chr2g03710.p1
orthogroup225:	VaMs102|EEY17992	JR2|VDAG_JR2_Chr1g06920.p1	12251|g5061.t1	12161|g6812.t1	12158|g6812.t1	12253|g7880.t1	12008|g1280.t1	Ls17|EGY17642	Ls17|EGY19387	12161|g2703.t1	12158|g6301.t1	12253|g10145.t1	12251|g3011.t1	12008|g7287.t1	JR2|VDAG_JR2_Chr5g11100.p1	VaMs102|EEY21610	VaMs102|EEY21611
orthogroup226:	12008|g480.t1	Ls17|EGY15901	12253|g5449.t1	12251|g5228.t1	12008|g480.t2	12161|g7692.t1	12158|g7571.t1	JR2|VDAG_JR2_Chr4g05240.p1	VaMs102|EEY19304	12161|g6061.t1	12158|g7116.t1	JR2|VDAG_JR2_Chr1g22700.p1	12251|g3922.t1	12008|g8872.t1	12253|g2345.t1	Ls17|EGY16873	VaMs102|EEY15116
orthogroup227:	JR2|VDAG_JR2_Chr3g12480.p1	Ls17|EGY14222	12161|g477.t1	12158|g513.t1	12253|g6112.t1	12251|g7331.t1	12008|g8083.t1	JR2|VDAG_JR2_Chr1g25900.p1	Ls17|EGY21092	12253|g4703.t1	12251|g2508.t1	12008|g5129.t1	12161|g2765.t1	12158|g1838.t1	VaMs102|EEY23977	VaMs102|EEY16039	12008|g5129.t2
orthogroup228:	12008|g433.t1	12253|g6132.t1	12161|g4391.t1	12158|g4200.t1	JR2|VDAG_JR2_Chr4g03700.p1	Ls17|EGY23825	12251|g7429.t1	12253|g5152.t1	12251|g8124.t1	VaMs102|EEY24043	12253|g5153.t1	12251|g8127.t1	12008|g592.t1	12253|g6141.t1	12251|g7433.t1	12158|g4207.t1	12161|g4392.t1
orthogroup229:	12008|g992.t1	JR2|VDAG_JR2_Chr7g02700.p1	12161|g2354.t1	12158|g2619.t1	12253|g6584.t1	12251|g1752.t1	VaMs102|EEY21220	Ls17|EGY15179	JR2|VDAG_JR2_Chr2g01550.p1	Ls17|EGY19097	12161|g4574.t1	12158|g2913.t1	12253|g5214.t1	12251|g6758.t1	12008|g10029.t1	VaMs102|EEY23581	Ls17|EGY15180
orthogroup230:	VaMs102|EEY23443	12161|g220.t1	12158|g158.t1	JR2|VDAG_JR2_Chr6g09680.p1	Ls17|EGY23346	12253|g5539.t1	12251|g6258.t1	12008|g9721.t1	VaMs102|EEY18906	12008|g7293.t1	12253|g6191.t1	12251|g3007.t1	12161|g2711.t1	12158|g7935.t1	Ls17|EGY19381	VaMs102|EEY21603	JR2|VDAG_JR2_Chr5g11040.p1
orthogroup231:	12008|g1066.t1	12161|g7396.t1	12158|g7290.t1	12253|g6143.t1	12251|g7463.t1	JR2|VDAG_JR2_Chr7g03790.p1	VaMs102|EEY21120	Ls17|EGY15706	VaMs102|EEY22925	12158|g1631.t1	12251|g2156.t1	12253|g243.t1	12008|g8708.t1	JR2|VDAG_JR2_Chr2g12730.p1	12161|g3299.t1	VaMs102|EEY15963	Ls17|EGY21005
orthogroup232:	12251|g6183.t1	Ls17|EGY18395	12253|g5517.t1	12161|g4379.t1	12158|g941.t1	Ls17|EGY13357	12251|g5741.t1	JR2|VDAG_JR2_Chr1g14170.p1	12158|g6805.t1	12161|g9183.t1	12253|g9452.t1	12008|g2086.t1	VaMs102|EEY18403	JR2|VDAG_JR2_Chr3g06320.p1	12008|g7137.t1	12008|g10451.t1	VaMs102|EEY14322
orthogroup233:	12008|g901.t1	JR2|VDAG_JR2_Chr7g04380.p1	Ls17|EGY15648	12253|g8066.t1	12251|g5693.t1	12161|g1463.t1	12158|g9506.t1	VaMs102|EEY21063	VaMs102|EEY19619	JR2|VDAG_JR2_Chr1g00290.p1	12161|g7608.t1	12158|g7487.t1	12253|g5748.t1	12251|g7186.t1	Ls17|EGY19596	VaMs102|EEY17348	12008|g6933.t1
orthogroup234:	12008|g1051.t1	JR2|VDAG_JR2_Chr7g04530.p1	12253|g6097.t1	12251|g7365.t1	12161|g5905.t1	12158|g3963.t1	Ls17|EGY15635	VaMs102|EEY21048	12008|g9532.t1	12161|g1524.t1	12158|g1290.t1	12251|g3345.t1	12253|g1811.t1	JR2|VDAG_JR2_Chr7g00570.p1	Ls17|EGY15373	VaMs102|EEY23826	VaMs102|EEY21049
orthogroup235:	JR2|VDAG_JR2_Chr6g00370.p1	Ls17|EGY19277	12161|g1854.t1	12158|g1991.t1	12253|g91.t1	12251|g1073.t1	12008|g9947.t1	JR2|VDAG_JR2_Chr1g28830.p1	Ls17|EGY21366	VaMs102|EEY16308	VaMs102|EEY21135	12253|g5246.t1	12251|g1279.t1	12161|g1758.t1	12158|g1854.t1	VaMs102|EEY16433	12008|g6292.t1
orthogroup236:	12008|g655.t1	JR2|VDAG_JR2_Chr7g05440.p1	12251|g8445.t1	12253|g7562.t1	Ls17|EGY15543	12161|g3089.t1	12158|g631.t1	JR2|VDAG_JR2_Chr5g03750.p1	12253|g1971.t1	12251|g1364.t1	12161|g560.t1	Ls17|EGY18990	VaMs102|EEY21492	12158|g715.t1	VaMs102|EEY20956	VaMs102|EEY20957	12008|g6102.t1
orthogroup237:	12008|g1708.t1	12253|g4777.t1	12251|g3527.t1	12161|g7468.t1	12158|g7383.t1	JR2|VDAG_JR2_Chr5g08900.p1	12161|g7468.t2	12158|g7383.t2	Ls17|EGY14589	Ls17|EGY22050	12253|g559.t1	12251|g1505.t1	12008|g7604.t1	12161|g2607.t1	12158|g2168.t1	JR2|VDAG_JR2_Chr8g10590.p1	VaMs102|EEY20230
orthogroup238:	12008|g2341.t1	JR2|VDAG_JR2_Chr3g04730.p1	12253|g2027.t1	12161|g8452.t1	12158|g8367.t1	12251|g3655.t1	Ls17|EGY22745	12161|g3830.t1	12158|g3745.t1	JR2|VDAG_JR2_Chr1g18940.p1	12253|g4573.t1	12251|g813.t1	12008|g2637.t1	Ls17|EGY13795	VaMs102|EEY14757	VaMs102|EEY18531	VaMs102|EEY18530
orthogroup239:	Ls17|EGY19916	VaMs102|EEY15511	JR2|VDAG_JR2_Chr2g06080.p1	12253|g8547.t1	12251|g9264.t1	12008|g7965.t1	12161|g6505.t1	12158|g2091.t1	VaMs102|EEY15103	JR2|VDAG_JR2_Chr8g08720.p1	Ls17|EGY21883	12161|g5395.t1	12158|g5247.t1	12253|g4306.t1	12251|g5720.t1	12008|g7839.t1	VaMs102|EEY20057
orthogroup240:	JR2|VDAG_JR2_Chr8g05010.p1	12253|g2148.t1	12251|g3324.t1	12008|g7442.t1	12161|g677.t1	12158|g1355.t1	Ls17|EGY21590	VaMs102|EEY19759	JR2|VDAG_JR2_Chr5g01190.p1	Ls17|EGY23633	12161|g7827.t1	12158|g7778.t1	12253|g6212.t1	12251|g6250.t1	12008|g6819.t1	VaMs102|EEY20425	JR2|VDAG_JR2_Chr8g05020.p1
orthogroup241:	12008|g2663.t1	JR2|VDAG_JR2_Chr1g18100.p1	Ls17|EGY13713	12161|g1440.t1	12158|g4292.t1	12253|g2477.t1	12251|g3723.t1	JR2|VDAG_JR2_Chr5g00040.p1	Ls17|EGY23521	12253|g8330.t1	12251|g9130.t1	12008|g6702.t1	12161|g3413.t1	12158|g6521.t1	VaMs102|EEY14676	VaMs102|EEY20308	VaMs102|EEY20307
orthogroup242:	12008|g2599.t1	JR2|VDAG_JR2_Chr1g16870.p1	12158|g4773.t1	12253|g5569.t1	12251|g7150.t1	12161|g5124.t1	VaMs102|EEY14563	Ls17|EGY13604	Ls17|EGY20316	12158|g6924.t1	12161|g6939.t1	12253|g5347.t1	12251|g6282.t1	JR2|VDAG_JR2_Chr2g01870.p1	12008|g9033.t1	VaMs102|EEY21324	VaMs102|EEY21575
orthogroup243:	JR2|VDAG_JR2_Chr5g05830.p1	Ls17|EGY20780	12161|g7775.t1	12158|g5896.t1	12253|g3575.t1	12251|g4614.t1	12008|g9655.t1	VaMs102|EEY22276	VaMs102|EEY24099	VaMs102|EEY19967	12161|g6921.t1	12158|g1736.t1	JR2|VDAG_JR2_Chr8g07650.p1	Ls17|EGY21795	12253|g5954.t1	12251|g606.t1	12008|g7783.t1
orthogroup244:	12008|g3447.t1	12253|g8728.t2	12251|g5977.t2	12161|g2568.t2	12158|g2665.t2	12253|g8728.t1	12251|g5977.t1	12008|g3447.t2	12161|g2568.t1	12158|g2665.t1	Ls17|EGY13934	JR2|VDAG_JR2_Chr1g20440.p1	12161|g2568.t3	12253|g8728.t3	12251|g5977.t3	12008|g3447.t3	12158|g2665.t3
orthogroup245:	12161|g5450.t1	12158|g3920.t1	VaMs102|EEY15296	12161|g9163.t1	12158|g9095.t1	12253|g8491.t1	12251|g9211.t1	12008|g9401.t1	Ls17|EGY16679	12253|g1211.t1	12251|g2395.t1	12008|g5206.t1	Ls17|EGY14256	JR2|VDAG_JR2_Chr3g12080.p1	VaMs102|EEY21744	JR2|VDAG_JR2_Chr1g24800.p1	VaMs102|EEY21743
orthogroup246:	12008|g3887.t1	12253|g504.t1	12251|g562.t1	12161|g2726.t1	12158|g1219.t1	Ls17|EGY16486	VaMs102|EEY19605	JR2|VDAG_JR2_Chr4g01160.p1	JR2|VDAG_JR2_Chr4g01170.p1	JR2|VDAG_JR2_Chr1g03700.p1	12161|g1370.t1	12158|g1483.t1	12253|g1412.t1	12251|g2858.t1	12008|g4197.t1	Ls17|EGY17333	VaMs102|EEY17678
orthogroup247:	12008|g4122.t1	12161|g6206.t1	12253|g1179.t1	JR2|VDAG_JR2_Chr4g01760.p1	Ls17|EGY16429	12158|g6025.t1	12251|g11.t1	VaMs102|EEY19544	Ls17|EGY14843	12161|g1601.t1	12158|g6608.t1	12253|g4511.t1	12251|g7282.t1	12008|g4579.t1	VaMs102|EEY22562	VaMs102|EEY19511	JR2|VDAG_JR2_Chr7g07160.p1
orthogroup248:	12008|g3904.t1	12161|g5386.t1	12158|g4847.t1	12253|g4721.t1	Ls17|EGY16357	12251|g83.t1	JR2|VDAG_JR2_Chr4g02500.p1	VaMs102|EEY19470	12158|g8088.t1	JR2|VDAG_JR2_Chr2g02880.p1	12253|g6487.t1	12251|g7755.t1	12008|g5859.t1	Ls17|EGY20225	VaMs102|EEY17228	12161|g8166.t1	VaMs102|EEY19471
orthogroup249:	12008|g4827.t1	12161|g6046.t1	12251|g4515.t1	12253|g6608.t1	12158|g925.t1	Ls17|EGY18386	JR2|VDAG_JR2_Chr3g06210.p1	JR2|VDAG_JR2_Chr3g06220.p1	VaMs102|EEY18391	VaMs102|EEY18392	VaMs102|EEY18394	VaMs102|EEY18393	Ls17|EGY18385	VaMs102|EEY18390	VaMs102|EEY18389	VaMs102|EEY18387	VaMs102|EEY18388
orthogroup250:	12008|g4852.t1	JR2|VDAG_JR2_Chr3g06010.p1	12161|g9073.t1	12158|g909.t1	12251|g9542.t1	Ls17|EGY18369	12253|g6692.t1	12158|g6984.t1	12251|g8868.t1	12008|g7403.t1	JR2|VDAG_JR2_Chr5g11930.p1	Ls17|EGY19468	12161|g7039.t1	12253|g8453.t1	VaMs102|EEY21695	12253|g10345.t1	12251|g10302.t1
orthogroup251:	JR2|VDAG_JR2_Chr2g05710.p1	Ls17|EGY19953	12161|g7480.t1	12158|g6370.t1	12253|g3883.t1	12251|g5460.t1	12008|g7877.t1	VaMs102|EEY15474	12161|g4317.t1	12158|g7337.t1	12253|g1194.t1	12251|g2412.t1	12008|g5215.t1	VaMs102|EEY15279	JR2|VDAG_JR2_Chr1g24610.p1	Ls17|EGY16698	12008|g8445.t1
orthogroup252:	12008|g4984.t1	JR2|VDAG_JR2_Chr6g05260.p1	Ls17|EGY22458	12253|g1673.t1	12251|g3241.t1	12161|g4099.t1	12158|g1368.t1	VaMs102|EEY16877	VaMs102|EEY20241	12158|g2187.t1	12161|g2628.t1	12253|g560.t1	12251|g1533.t1	12008|g7589.t1	VaMs102|EEY23732	Ls17|EGY22061	JR2|VDAG_JR2_Chr8g10690.p1
orthogroup253:	12008|g5418.t1	JR2|VDAG_JR2_Chr8g02680.p1	Ls17|EGY16885	12253|g7911.t1	12251|g8708.t1	VaMs102|EEY22286	12161|g9737.t1	12158|g9728.t1	12008|g5419.t1	JR2|VDAG_JR2_Chr8g02670.p1	Ls17|EGY16886	12253|g7912.t1	12251|g8709.t1	VaMs102|EEY22285	JR2|VDAG_JR2_Chr8g11040.p1	Ls17|EGY22091	VaMs102|EEY20273
orthogroup254:	12008|g5388.t1	JR2|VDAG_JR2_Chr8g00310.p1	12161|g5570.t1	12158|g5429.t1	12253|g2849.t1	12251|g4576.t1	Ls17|EGY17100	VaMs102|EEY22484	12161|g5212.t1	12158|g5047.t1	JR2|VDAG_JR2_Chr6g09780.p1	Ls17|EGY23356	12253|g3030.t1	12251|g4699.t1	12008|g8153.t1	VaMs102|EEY23451	VaMs102|EEY14064
orthogroup255:	12008|g5722.t1	12161|g1311.t1	12158|g1686.t1	12253|g7220.t1	12251|g8210.t1	JR2|VDAG_JR2_Chr2g04900.p1	VaMs102|EEY17033	Ls17|EGY20034	JR2|VDAG_JR2_Chr7g00350.p1	12161|g1534.t1	12158|g7632.t1	12253|g5937.t1	12251|g7305.t1	12008|g9536.t1	VaMs102|EEY23844	Ls17|EGY15394	Ls17|EGY20033
orthogroup256:	12008|g5947.t1	12253|g9769.t1	12251|g9932.t1	12161|g9309.t1	12158|g7553.t1	VaMs102|EEY14059	JR2|VDAG_JR2_Chr5g01950.p1	12161|g5722.t1	12158|g5627.t1	Ls17|EGY18118	Ls17|EGY20863	JR2|VDAG_JR2_Chr1g11070.p1	JR2|VDAG_JR2_Chr5g02490.p1	12158|g5349.t1	Ls17|EGY23788	JR2|VDAG_JR2_Chr1g11060.p1	12161|g5480.t1
orthogroup257:	12008|g6333.t1	JR2|VDAG_JR2_Chr1g29340.p1	Ls17|EGY21421	12161|g4058.t1	12158|g3868.t1	12253|g3524.t1	12251|g3882.t1	VaMs102|EEY16360	12161|g5033.t1	12158|g6416.t1	12253|g5092.t1	12251|g8195.t1	12008|g9025.t1	Ls17|EGY18648	JR2|VDAG_JR2_Chr2g02550.p1	Ls17|EGY20252	VaMs102|EEY21389
orthogroup258:	12008|g6511.t1	JR2|VDAG_JR2_Chr4g11690.p1	12161|g1105.t1	12158|g831.t1	12253|g3357.t1	12251|g452.t1	Ls17|EGY16063	VaMs102|EEY22968	Ls17|EGY19584	12161|g6110.t1	12158|g8713.t1	12253|g5071.t1	12251|g6673.t1	12008|g6885.t1	VaMs102|EEY17359	JR2|VDAG_JR2_Chr1g00400.p1	VaMs102|EEY17357
orthogroup259:	12008|g7765.t1	12161|g6087.t1	12158|g3178.t1	JR2|VDAG_JR2_Chr8g09040.p1	Ls17|EGY13381	12253|g439.t1	12251|g886.t1	12008|g7027.t1	12161|g9165.t1	12158|g9192.t1	VaMs102|EEY18959	12251|g8792.t1	VaMs102|EEY20096	Ls17|EGY21914	VaMs102|EEY14346	12253|g10080.t1	12253|g8688.t1
orthogroup260:	12008|g6979.t1	12158|g6789.t1	12253|g4463.t1	12251|g5869.t1	Ls17|EGY19505	12161|g6828.t1	JR2|VDAG_JR2_Chr1g01160.p1	VaMs102|EEY17437	12158|g6789.t2	12161|g6828.t2	12158|g6789.t3	12253|g4463.t2	12251|g5869.t2	12161|g6828.t3	12008|g6979.t2	12008|g6979.t3	VaMs102|EEY17438
orthogroup261:	12008|g7217.t1	JR2|VDAG_JR2_Chr1g11760.p1	Ls17|EGY18173	12253|g7927.t1	12251|g8720.t1	12161|g8823.t1	12158|g8813.t1	VaMs102|EEY14116	JR2|VDAG_JR2_Chr3g12640.p1	Ls17|EGY14207	12161|g450.t1	12158|g506.t1	12253|g2644.t1	12251|g1803.t1	12008|g8105.t1	VaMs102|EEY23960	VaMs102|EEY23959
orthogroup262:	12008|g7347.t1	12161|g2689.t1	JR2|VDAG_JR2_Chr5g11230.p1	VaMs102|EEY21621	12158|g6297.t1	12251|g3002.t1	12253|g4953.t1	12158|g8979.t1	12253|g10113.t1	12251|g2979.t1	12008|g7353.t1	Ls17|EGY19399	12161|g2717.t1	12158|g8973.t1	12253|g10115.t1	12251|g2954.t1	VaMs102|EEY21622
orthogroup263:	12008|g7317.t1	12161|g2713.t1	12158|g8972.t1	12253|g10047.t1	12251|g2952.t1	Ls17|EGY19407	JR2|VDAG_JR2_Chr5g11310.p1	VaMs102|EEY21630	12008|g7399.t1	12158|g8976.t1	12253|g10048.t1	12251|g2951.t1	12161|g2714.t1	VaMs102|EEY21631	12008|g7332.t1	12253|g10045.t1	12251|g2981.t1
orthogroup264:	12008|g359.t1	JR2|VDAG_JR2_Chr4g09920.p1	Ls17|EGY16233	12253|g6934.t1	12251|g8005.t1	12158|g7646.t1	12161|g7751.t1	VaMs102|EEY23129	JR2|VDAG_JR2_Chr1g19900.p1	Ls17|EGY13890	12161|g6554.t1	12158|g6589.t1	12253|g4164.t1	12251|g5710.t1	12008|g3432.t1	VaMs102|EEY14850
orthogroup265:	12008|g60.t1	JR2|VDAG_JR2_Chr4g09800.p1	Ls17|EGY16241	12251|g5523.t1	12161|g2200.t1	12158|g2339.t1	12253|g7975.t1	VaMs102|EEY23138	12161|g5429.t1	12158|g3916.t1	JR2|VDAG_JR2_Chr1g24740.p1	Ls17|EGY16686	12253|g1215.t1	12251|g2421.t1	12008|g5201.t1	VaMs102|EEY15290
orthogroup266:	Ls17|EGY22501	12161|g7126.t1	12158|g7444.t1	12253|g2657.t1	12251|g1145.t1	VaMs102|EEY21466	JR2|VDAG_JR2_Chr5g03990.p1	JR2|VDAG_JR2_Chr6g05720.p1	Ls17|EGY18963	12008|g4893.t1	VaMs102|EEY16918	12161|g757.t1	12158|g4263.t1	12253|g696.t1	12251|g1355.t1	12008|g6130.t1
orthogroup267:	Ls17|EGY16982	12158|g62.t1	12253|g7579.t1	12251|g3691.t1	12008|g5571.t1	12253|g2553.t1	12251|g3890.t1	12008|g8115.t1	12161|g2441.t1	12158|g6908.t1	JR2|VDAG_JR2_Chr6g10550.p1	Ls17|EGY18564	VaMs102|EEY23515	VaMs102|EEY22371	12161|g5096.t1	JR2|VDAG_JR2_Chr8g01620.p1
orthogroup268:	12008|g566.t1	12251|g4039.t1	12253|g5736.t1	Ls17|EGY18811	12161|g6786.t1	12158|g5970.t1	VaMs102|EEY18300	VaMs102|EEY17166	JR2|VDAG_JR2_Chr2g03510.p1	Ls17|EGY20161	12161|g6024.t1	12158|g5880.t1	12253|g3287.t1	12251|g4895.t1	12008|g5649.t1	VaMs102|EEY17090
orthogroup269:	12008|g274.t1	JR2|VDAG_JR2_Chr4g08060.p1	12253|g8764.t1	12161|g9544.t1	12158|g9527.t1	12251|g4974.t1	VaMs102|EEY19038	Ls17|EGY18803	JR2|VDAG_JR2_Chr6g01760.p1	Ls17|EGY22149	12253|g3546.t1	12251|g3566.t1	12008|g3184.t1	12161|g3874.t1	12158|g5911.t1	VaMs102|EEY16553
orthogroup270:	Ls17|EGY21217	JR2|VDAG_JR2_Chr1g27270.p1	12161|g4451.t1	12158|g4374.t1	12251|g3206.t1	12008|g5158.t1	12253|g1989.t1	VaMs102|EEY23519	12161|g2463.t1	12158|g6905.t1	Ls17|EGY18560	12253|g2556.t1	12008|g8119.t1	JR2|VDAG_JR2_Chr6g10590.p1	12251|g3894.t1	VaMs102|EEY16161
orthogroup271:	12008|g600.t1	12253|g2867.t1	12251|g4976.t1	12161|g3620.t1	12158|g5843.t1	Ls17|EGY18793	JR2|VDAG_JR2_Chr4g07960.p1	VaMs102|EEY19049	VaMs102|EEY21648	12161|g5690.t1	12158|g5536.t1	12253|g3141.t1	12251|g4817.t1	12008|g7303.t1	Ls17|EGY19425	JR2|VDAG_JR2_Chr5g11510.p1
orthogroup272:	12008|g100.t1	JR2|VDAG_JR2_Chr4g07310.p1	12161|g5889.t1	12158|g5697.t1	12253|g2126.t1	12251|g3504.t1	Ls17|EGY18727	VaMs102|EEY19109	12161|g562.t1	12158|g723.t1	JR2|VDAG_JR2_Chr5g03670.p1	Ls17|EGY18995	12251|g1386.t1	12008|g6092.t1	12253|g1961.t1	VaMs102|EEY21498
orthogroup273:	Ls17|EGY18096	12161|g4881.t1	12158|g4811.t1	12253|g2621.t1	12251|g4196.t1	12008|g5975.t1	VaMs102|EEY16355	12158|g3901.t1	12253|g3529.t1	12008|g6339.t1	12251|g3864.t1	12161|g4046.t1	VaMs102|EEY14035	Ls17|EGY21415	JR2|VDAG_JR2_Chr1g10790.p1	JR2|VDAG_JR2_Chr1g29280.p1
orthogroup274:	JR2|VDAG_JR2_Chr2g12160.p1	12161|g5221.t1	12158|g7742.t1	12253|g279.t1	12251|g10159.t1	12008|g8718.t1	VaMs102|EEY15904	Ls17|EGY20950	JR2|VDAG_JR2_Chr7g07470.p1	Ls17|EGY14871	12161|g4834.t1	12158|g4745.t1	12253|g2280.t1	12251|g1423.t1	12008|g4477.t1	VaMs102|EEY22590
orthogroup275:	12008|g553.t1	12253|g5459.t1	12251|g2320.t1	12161|g7573.t1	12158|g1907.t1	JR2|VDAG_JR2_Chr4g06400.p1	12161|g7132.t1	12158|g7449.t1	JR2|VDAG_JR2_Chr6g05770.p1	Ls17|EGY22504	12253|g3988.t1	12251|g1123.t1	12008|g4889.t1	VaMs102|EEY16921	Ls17|EGY15784	VaMs102|EEY19188
orthogroup276:	JR2|VDAG_JR2_Chr7g06430.p1	Ls17|EGY15452	12161|g4514.t1	12158|g4210.t1	12253|g2494.t1	12251|g3405.t1	12008|g793.t1	VaMs102|EEY20860	JR2|VDAG_JR2_Chr5g00450.p1	12161|g5351.t1	12158|g5232.t1	12253|g1904.t1	12251|g2062.t1	Ls17|EGY23559	VaMs102|EEY20348	12008|g6851.t1
orthogroup277:	12008|g610.t1	JR2|VDAG_JR2_Chr4g05930.p1	12253|g7860.t1	12251|g4351.t1	12161|g6320.t1	12158|g6278.t1	Ls17|EGY15832	VaMs102|EEY19237	JR2|VDAG_JR2_Chr8g06970.p1	12161|g7660.t1	12158|g4981.t1	12008|g8486.t1	Ls17|EGY21748	VaMs102|EEY19918	12253|g7495.t1	12251|g3445.t1
orthogroup278:	12008|g286.t1	12253|g7864.t1	12251|g4368.t1	JR2|VDAG_JR2_Chr4g05890.p1	12161|g6316.t1	12158|g6287.t1	Ls17|EGY15836	VaMs102|EEY19241	Ls17|EGY17219	12253|g2963.t1	JR2|VDAG_JR2_Chr1g02470.p1	12161|g3569.t1	12158|g4718.t1	12251|g4005.t1	12008|g4391.t1	VaMs102|EEY17562
orthogroup279:	12008|g585.t1	JR2|VDAG_JR2_Chr4g05750.p1	12251|g7690.t1	12161|g9925.t1	12158|g9901.t1	12253|g9195.t1	Ls17|EGY15847	12161|g1781.t1	12158|g1878.t1	VaMs102|EEY16315	Ls17|EGY21373	12253|g5253.t1	12251|g1277.t1	12008|g6442.t1	JR2|VDAG_JR2_Chr1g28890.p1	VaMs102|EEY19252
orthogroup280:	12161|g3451.t1	12158|g3371.t1	JR2|VDAG_JR2_Chr2g03080.p1	Ls17|EGY20206	12253|g3259.t1	12251|g4734.t1	12008|g5632.t1	JR2|VDAG_JR2_Chr3g09770.p1	12161|g6442.t1	12158|g6471.t1	12253|g9281.t1	12251|g5556.t1	VaMs102|EEY21946	Ls17|EGY17871	12008|g2885.t1	VaMs102|EEY17209
orthogroup281:	12008|g509.t1	JR2|VDAG_JR2_Chr4g04640.p1	Ls17|EGY15952	12161|g3547.t1	12158|g3556.t1	12253|g8348.t1	12251|g2481.t1	VaMs102|EEY19358	VaMs102|EEY23387	JR2|VDAG_JR2_Chr6g09120.p1	Ls17|EGY23294	12161|g245.t1	12158|g120.t1	12251|g754.t1	12008|g9685.t1	12253|g6670.t1
orthogroup282:	VaMs102|EEY17847	JR2|VDAG_JR2_Chr1g05420.p1	Ls17|EGY17500	12253|g190.t1	12251|g413.t1	12161|g25.t1	12158|g3423.t1	JR2|VDAG_JR2_Chr4g11460.p1	Ls17|EGY16085	12161|g1116.t1	12158|g809.t1	12253|g3348.t1	12251|g481.t1	12008|g6476.t1	VaMs102|EEY22990	12008|g1330.t1
orthogroup283:	JR2|VDAG_JR2_Chr6g00040.p1	Ls17|EGY19245	12161|g1870.t1	VaMs102|EEY15986	12158|g1955.t1	12253|g105.t1	12251|g1064.t1	12008|g9901.t1	12158|g1609.t1	JR2|VDAG_JR2_Chr2g12970.p1	12251|g7762.t2	12008|g9814.t1	12161|g3271.t1	12253|g6681.t1	12251|g7762.t1	Ls17|EGY21030
orthogroup284:	12008|g503.t1	JR2|VDAG_JR2_Chr4g04610.p1	Ls17|EGY15955	12161|g3540.t1	12158|g3545.t1	12253|g8350.t1	12251|g2504.t1	VaMs102|EEY19361	JR2|VDAG_JR2_Chr8g04260.p1	12161|g4480.t1	12158|g4405.t1	12253|g2045.t1	12251|g8346.t1	12008|g8540.t1	Ls17|EGY20814	VaMs102|EEY22138
orthogroup285:	12008|g173.t1	JR2|VDAG_JR2_Chr4g04540.p1	Ls17|EGY15961	12253|g6827.t1	12251|g2479.t1	12161|g3544.t1	12158|g3558.t1	JR2|VDAG_JR2_Chr3g08250.p1	12161|g6533.t1	12158|g6570.t1	12253|g9559.t1	12251|g8916.t1	VaMs102|EEY22087	Ls17|EGY20461	VaMs102|EEY19367	12008|g2837.t1
orthogroup286:	12008|g289.t1	JR2|VDAG_JR2_Chr4g04260.p1	12253|g4578.t1	12161|g3536.t1	12158|g3552.t1	12251|g2477.t1	VaMs102|EEY19393	Ls17|EGY15986	Ls17|EGY21588	12161|g701.t1	12158|g1357.t1	JR2|VDAG_JR2_Chr8g04990.p1	12253|g2146.t1	12251|g3322.t1	12008|g7440.t1	VaMs102|EEY19757
orthogroup287:	12008|g916.t1	JR2|VDAG_JR2_Chr7g01800.p1	12253|g6849.t1	12251|g7860.t1	12161|g6863.t1	12158|g6854.t1	Ls17|EGY15256	12161|g91.t1	12158|g370.t1	12253|g343.t1	12251|g232.t1	VaMs102|EEY21292	JR2|VDAG_JR2_Chr1g06380.p1	Ls17|EGY17593	VaMs102|EEY17935	12008|g1236.t1
orthogroup288:	VaMs102|EEY14830	JR2|VDAG_JR2_Chr2g09990.p1	Ls17|EGY23514	VaMs102|EEY15831	12253|g6755.t1	12251|g5022.t1	12008|g9452.t1	JR2|VDAG_JR2_Chr1g19700.p1	Ls17|EGY13867	12253|g8270.t1	12251|g9034.t1	12161|g8997.t1	12158|g8259.t1	12158|g8795.t1	12161|g8528.t1	12008|g3525.t1
orthogroup289:	JR2|VDAG_JR2_Chr1g29090.p1	Ls17|EGY21395	VaMs102|EEY16336	12253|g2691.t1	12158|g1889.t1	12161|g1787.t1	12008|g6344.t1	12161|g1966.t1	12158|g3629.t1	JR2|VDAG_JR2_Chr5g01770.p1	Ls17|EGY23687	12253|g3168.t1	12251|g4839.t1	12008|g6708.t1	VaMs102|EEY20474	12251|g1266.t1
orthogroup290:	12008|g969.t1	JR2|VDAG_JR2_Chr7g02410.p1	Ls17|EGY15203	12161|g2364.t1	12158|g2611.t1	12253|g5626.t1	12251|g1763.t1	VaMs102|EEY21242	12161|g5856.t1	12158|g6141.t1	12253|g3635.t1	12251|g4861.t1	JR2|VDAG_JR2_Chr7g08150.p1	Ls17|EGY14932	VaMs102|EEY22649	12008|g4426.t1
orthogroup291:	12253|g5237.t1	JR2|VDAG_JR2_Chr6g06030.p1	Ls17|EGY22529	12251|g1129.t1	JR2|VDAG_JR2_Chr8g09460.p1	VaMs102|EEY20128	12161|g3647.t1	12158|g4324.t1	VaMs102|EEY16949	12158|g3161.t1	Ls17|EGY21951	12251|g6651.t1	12008|g4905.t1	12161|g8396.t1	12253|g4979.t1	12008|g9861.t1
orthogroup292:	JR2|VDAG_JR2_Chr8g05600.p1	Ls17|EGY21643	12161|g6732.t1	12158|g6835.t1	12253|g6124.t1	12251|g6042.t1	12008|g7561.t1	JR2|VDAG_JR2_Chr4g11930.p1	Ls17|EGY16042	VaMs102|EEY22946	12161|g3025.t1	12158|g2231.t1	12253|g5112.t1	12008|g6524.t1	12251|g468.t1	VaMs102|EEY19809
orthogroup293:	12251|g3041.t1	12161|g1941.t1	12253|g2814.t1	Ls17|EGY15310	12158|g5369.t1	12008|g8685.t1	JR2|VDAG_JR2_Chr1g28240.p1	Ls17|EGY21307	12253|g7943.t1	12251|g8741.t1	12008|g6352.t1	12161|g7425.t1	12158|g7352.t1	VaMs102|EEY16253	VaMs102|EEY23769	JR2|VDAG_JR2_Chr7g01240.p1
orthogroup294:	12008|g800.t1	12161|g8432.t1	12253|g7957.t1	12251|g3678.t1	12158|g7952.t1	Ls17|EGY15166	VaMs102|EEY21203	JR2|VDAG_JR2_Chr7g02850.p1	12161|g1226.t1	12158|g1032.t1	JR2|VDAG_JR2_Chr1g16430.p1	Ls17|EGY13563	12253|g733.t1	12251|g2551.t1	VaMs102|EEY14524	12008|g2678.t1
orthogroup295:	12008|g878.t1	JR2|VDAG_JR2_Chr7g03130.p1	Ls17|EGY15139	12253|g7535.t1	12251|g8423.t1	12161|g8200.t1	12158|g3271.t1	JR2|VDAG_JR2_Chr1g28300.p1	Ls17|EGY21313	12253|g7164.t1	12251|g7897.t1	VaMs102|EEY16258	12161|g7420.t1	12158|g7347.t1	VaMs102|EEY21175	12008|g6348.t1
orthogroup296:	12008|g664.t1	JR2|VDAG_JR2_Chr7g03250.p1	12161|g9435.t1	12158|g9456.t1	12253|g9090.t1	12251|g9507.t1	Ls17|EGY15128	VaMs102|EEY21162	Ls17|EGY13517	12161|g2878.t1	12158|g7819.t1	12253|g2586.t1	12251|g2936.t1	VaMs102|EEY14480	JR2|VDAG_JR2_Chr1g15970.p1	12008|g2704.t1
orthogroup297:	12161|g6289.t1	12158|g5181.t1	12253|g7014.t1	12251|g7638.t1	VaMs102|EEY20392	JR2|VDAG_JR2_Chr5g00860.p1	Ls17|EGY23602	12008|g2798.t1	JR2|VDAG_JR2_Chr3g11350.p1	12161|g1249.t1	12158|g2874.t1	VaMs102|EEY21805	Ls17|EGY14323	12251|g8472.t1	12253|g6997.t1	12008|g6675.t1
orthogroup298:	12008|g1038.t1	JR2|VDAG_JR2_Chr7g04780.p1	Ls17|EGY15610	12253|g5219.t1	12251|g6831.t1	12161|g4698.t1	12158|g6074.t1	VaMs102|EEY21022	12161|g4682.t1	12158|g9324.t1	Ls17|EGY15588	12253|g8021.t1	12251|g8062.t1	12008|g1009.t1	JR2|VDAG_JR2_Chr7g05000.p1	VaMs102|EEY20998
orthogroup299:	12161|g2602.t1	12158|g2188.t1	Ls17|EGY22067	12253|g588.t1	12251|g1535.t1	Ls17|EGY21958	12253|g8436.t1	12251|g9183.t1	12008|g9890.t1	12161|g9143.t1	12158|g9167.t1	VaMs102|EEY20135	VaMs102|EEY20251	JR2|VDAG_JR2_Chr8g10760.p1	JR2|VDAG_JR2_Chr8g09530.p1	12008|g7587.t1
orthogroup300:	12161|g1964.t1	JR2|VDAG_JR2_Chr5g01760.p1	12253|g3165.t1	12251|g4838.t1	12158|g3630.t1	Ls17|EGY23685	JR2|VDAG_JR2_Chr1g17930.p1	Ls17|EGY13696	12253|g2472.t1	12251|g3740.t1	12161|g1415.t1	12158|g4287.t1	VaMs102|EEY14658	VaMs102|EEY20472	12008|g2370.t1	12008|g6709.t1
orthogroup301:	12008|g867.t1	JR2|VDAG_JR2_Chr7g05330.p1	Ls17|EGY15553	12161|g3106.t1	12158|g621.t1	12253|g8925.t1	12251|g3295.t1	VaMs102|EEY20968	Ls17|EGY23387	12253|g8199.t1	12251|g8523.t1	12161|g8814.t1	12158|g8889.t1	JR2|VDAG_JR2_Chr6g10130.p1	VaMs102|EEY23482	12008|g8207.t1
orthogroup302:	VaMs102|EEY20079	Ls17|EGY21904	Ls17|EGY20116	12161|g390.t1	12158|g348.t1	12253|g1070.t1	12251|g2283.t1	VaMs102|EEY17116	12008|g5692.t1	JR2|VDAG_JR2_Chr2g04020.p1	12161|g6074.t1	12158|g8422.t1	12253|g7584.t1	12251|g7852.t1	12008|g7837.t1	JR2|VDAG_JR2_Chr8g08940.p1
orthogroup303:	12008|g716.t1	JR2|VDAG_JR2_Chr7g05490.p1	12251|g8442.t1	12161|g3092.t1	12158|g666.t1	12253|g7565.t1	Ls17|EGY15538	VaMs102|EEY20951	JR2|VDAG_JR2_Chr4g00250.p1	Ls17|EGY16573	12161|g3690.t1	12158|g3581.t1	12253|g3107.t1	12251|g5262.t1	VaMs102|EEY19694	12008|g3925.t1
orthogroup304:	12008|g929.t1	JR2|VDAG_JR2_Chr7g05640.p1	12253|g1015.t1	12251|g3789.t1	12161|g3807.t1	12158|g640.t1	VaMs102|EEY20939	Ls17|EGY15525	JR2|VDAG_JR2_Chr1g01610.p1	Ls17|EGY17142	12161|g7231.t1	12158|g7228.t1	12253|g3403.t1	12251|g6696.t1	VaMs102|EEY17484	12008|g4289.t1
orthogroup305:	12008|g1195.t1	Ls17|EGY17384	JR2|VDAG_JR2_Chr1g04210.p1	12253|g10012.t1	12251|g10096.t1	12161|g1354.t1	12158|g1506.t1	VaMs102|EEY17730	12008|g4031.t1	JR2|VDAG_JR2_Chr4g01130.p1	Ls17|EGY16489	12158|g1203.t1	12253|g507.t1	12251|g526.t1	12161|g2723.t1	VaMs102|EEY19608
orthogroup306:	JR2|VDAG_JR2_Chr3g13140.p1	12161|g2088.t1	12158|g2428.t1	12253|g3852.t1	12251|g5392.t1	12008|g8082.t1	Ls17|EGY14161	VaMs102|EEY23915	JR2|VDAG_JR2_Chr7g08660.p1	Ls17|EGY14977	12253|g5760.t1	12251|g691.t1	12008|g4503.t1	VaMs102|EEY22700	12161|g9414.t1	12158|g7397.t1
orthogroup307:	12008|g1254.t1	JR2|VDAG_JR2_Chr1g05010.p1	Ls17|EGY17461	12253|g6363.t1	12251|g392.t1	12161|g3320.t1	12158|g7050.t1	VaMs102|EEY17805	12161|g1910.t1	12158|g5362.t1	JR2|VDAG_JR2_Chr7g01100.p1	12253|g2824.t1	12251|g3032.t1	12008|g8634.t1	Ls17|EGY15322	VaMs102|EEY23781
orthogroup308:	12161|g3664.t1	12158|g4327.t1	VaMs102|EEY16945	Ls17|EGY22525	12251|g1133.t1	12008|g4901.t1	12253|g5233.t1	JR2|VDAG_JR2_Chr6g05990.p1	Ls17|EGY21295	12253|g8087.t1	12251|g8621.t1	12008|g6384.t1	12161|g8696.t1	12158|g8644.t1	JR2|VDAG_JR2_Chr1g28110.p1	VaMs102|EEY16239
orthogroup309:	12008|g1326.t1	JR2|VDAG_JR2_Chr1g05460.p1	Ls17|EGY17504	12161|g31.t1	12158|g3420.t1	12251|g412.t1	12253|g176.t1	VaMs102|EEY17851	JR2|VDAG_JR2_Chr1g11230.p1	Ls17|EGY18129	12253|g7709.t1	12251|g6553.t1	12008|g5972.t1	12161|g2675.t1	12158|g2690.t1	VaMs102|EEY14072
orthogroup310:	12008|g1111.t1	JR2|VDAG_JR2_Chr1g05770.p1	12161|g83.t1	12158|g3413.t1	12253|g152.t1	12251|g381.t1	VaMs102|EEY17878	Ls17|EGY17534	JR2|VDAG_JR2_Chr8g09760.p1	12253|g1919.t1	12251|g5986.t1	12161|g4199.t1	12158|g4184.t1	12008|g7678.t1	Ls17|EGY21978	VaMs102|EEY20155
orthogroup311:	12008|g1423.t1	Ls17|EGY17586	12161|g15.t1	12158|g414.t1	12253|g352.t1	12251|g279.t1	VaMs102|EEY17926	12253|g1759.t1	JR2|VDAG_JR2_Chr1g20150.p1	12161|g2578.t1	12158|g2649.t1	12251|g4409.t1	12008|g3545.t1	Ls17|EGY13908	JR2|VDAG_JR2_Chr1g06300.p1	VaMs102|EEY14869
orthogroup312:	12008|g1479.t1	Ls17|EGY17602	12161|g45.t1	12158|g425.t1	12253|g383.t1	12251|g246.t1	VaMs102|EEY17945	JR2|VDAG_JR2_Chr1g06470.p1	VaMs102|EEY19732	JR2|VDAG_JR2_Chr8g04730.p1	12161|g690.t1	12158|g8039.t1	12253|g6524.t1	12251|g7730.t1	12008|g7507.t1	Ls17|EGY21563
orthogroup313:	VaMs102|EEY17206	12253|g8142.t1	Ls17|EGY17151	12161|g8755.t1	12158|g6992.t1	12251|g8921.t1	12008|g4382.t1	JR2|VDAG_JR2_Chr1g01720.p1	JR2|VDAG_JR2_Chr2g03110.p1	Ls17|EGY20203	VaMs102|EEY17494	12253|g3267.t1	12251|g4710.t1	12008|g5762.t1	12161|g3453.t1	12158|g3355.t1
orthogroup314:	12008|g1278.t1	JR2|VDAG_JR2_Chr1g06940.p1	Ls17|EGY17644	12251|g5059.t1	12253|g6179.t1	12161|g7950.t1	12158|g4689.t1	VaMs102|EEY17994	VaMs102|EEY15184	JR2|VDAG_JR2_Chr1g23420.p1	12161|g973.t1	12158|g873.t1	12253|g3003.t1	12251|g4667.t1	12008|g8380.t1	Ls17|EGY16805
orthogroup315:	12008|g1293.t1	12161|g8196.t1	12158|g3138.t1	12253|g1852.t1	12251|g6454.t1	Ls17|EGY17790	VaMs102|EEY18134	JR2|VDAG_JR2_Chr1g08400.p1	VaMs102|EEY20262	Ls17|EGY22078	12161|g2619.t1	12158|g2155.t1	JR2|VDAG_JR2_Chr8g10910.p1	12253|g565.t1	12251|g1527.t1	12008|g7638.t1
orthogroup316:	12008|g1374.t1	12253|g4193.t1	12251|g5773.t1	12161|g6128.t1	12158|g4947.t1	Ls17|EGY17835	VaMs102|EEY18178	JR2|VDAG_JR2_Chr4g01910.p1	12161|g6193.t1	12158|g6040.t1	12253|g852.t1	Ls17|EGY16416	12251|g78.t1	12008|g3969.t1	VaMs102|EEY19533	Ls17|EGY23686
orthogroup317:	12008|g1332.t1	JR2|VDAG_JR2_Chr1g09180.p1	Ls17|EGY14460	12253|g4406.t1	12251|g6095.t1	12161|g7351.t1	12158|g5125.t1	VaMs102|EEY18205	Ls17|EGY21541	12161|g9270.t1	12158|g9335.t1	12253|g9738.t1	12251|g9927.t1	VaMs102|EEY23557	JR2|VDAG_JR2_Chr6g10960.p1	12253|g9738.t2
orthogroup318:	JR2|VDAG_JR2_Chr1g18780.p1	Ls17|EGY13779	12161|g6671.t1	12158|g6735.t1	12253|g9707.t1	12251|g823.t1	12008|g2652.t1	VaMs102|EEY14742	JR2|VDAG_JR2_Chr1g03190.p1	Ls17|EGY17287	12161|g2049.t1	12158|g9009.t1	12253|g8277.t1	12251|g9001.t1	12008|g4195.t1	VaMs102|EEY17627
orthogroup319:	JR2|VDAG_JR2_Chr1g11200.p1	12253|g8285.t1	12251|g6555.t1	12008|g5973.t1	12161|g2683.t1	12158|g2688.t1	VaMs102|EEY22506	Ls17|EGY18127	VaMs102|EEY14070	JR2|VDAG_JR2_Chr8g00070.p1	Ls17|EGY17121	12161|g5560.t1	12158|g5439.t1	12253|g2857.t1	12008|g5619.t1	12251|g4568.t1
orthogroup320:	12008|g1927.t1	JR2|VDAG_JR2_Chr5g07080.p1	Ls17|EGY14748	12253|g3094.t1	12251|g1199.t1	12161|g4671.t1	12158|g5983.t1	VaMs102|EEY20739	VaMs102|EEY17020	JR2|VDAG_JR2_Chr6g06720.p1	Ls17|EGY22595	12161|g1318.t1	12158|g1654.t1	12253|g4918.t1	12251|g3984.t1	12008|g4991.t1
orthogroup321:	12008|g1674.t1	Ls17|EGY14720	12253|g2916.t1	12251|g1175.t1	JR2|VDAG_JR2_Chr5g07400.p1	12161|g4802.t1	12158|g4910.t1	JR2|VDAG_JR2_Chr1g14730.p1	Ls17|EGY13407	12253|g437.t1	12251|g877.t1	12008|g7031.t1	12161|g6762.t1	12158|g8252.t1	VaMs102|EEY20712	VaMs102|EEY14373
orthogroup322:	12008|g1958.t1	JR2|VDAG_JR2_Chr5g07830.p1	12161|g2944.t1	12158|g604.t1	12253|g7976.t1	12251|g8781.t1	Ls17|EGY14685	VaMs102|EEY20673	VaMs102|EEY14525	Ls17|EGY13564	12161|g1225.t1	12158|g1033.t1	12253|g734.t1	12251|g2548.t1	12008|g2679.t1	JR2|VDAG_JR2_Chr1g16440.p1
orthogroup323:	12008|g1941.t1	JR2|VDAG_JR2_Chr5g08040.p1	Ls17|EGY14667	12253|g7204.t1	12251|g7961.t1	12161|g8333.t1	12158|g7735.t1	VaMs102|EEY20655	VaMs102|EEY22056	JR2|VDAG_JR2_Chr3g08580.p1	Ls17|EGY20429	12253|g791.t1	12251|g1886.t1	12008|g2732.t1	12161|g8579.t1	12158|g9553.t1
orthogroup324:	Ls17|EGY14381	JR2|VDAG_JR2_Chr3g10640.p1	12253|g5264.t1	12251|g6870.t1	12008|g2995.t1	JR2|VDAG_JR2_Chr6g02890.p1	Ls17|EGY22248	12161|g9797.t1	12158|g9761.t1	12251|g9310.t1	12008|g3147.t1	12161|g9816.t1	VaMs102|EEY16658	VaMs102|EEY21866	12253|g1442.t1	12158|g3861.t1
orthogroup325:	12008|g9638.t1	12008|g10439.t1	12008|g10440.t1	12008|g10410.t1	12008|g10405.t1	12008|g10431.t1	12008|g10363.t1	12008|g10160.t1	12008|g10033.t1	12008|g9505.t1	12008|g9300.t1	12008|g9084.t1	12008|g1583.t1	12008|g8134.t1	12008|g7124.t1	12008|g3678.t1
orthogroup326:	12008|g2005.t1	12253|g650.t1	12251|g1209.t1	12161|g5330.t1	12158|g1385.t1	JR2|VDAG_JR2_Chr3g05640.p1	Ls17|EGY22663	VaMs102|EEY18446	12253|g9374.t1	12251|g1221.t1	12008|g10398.t1	JR2|VDAG_JR2_Chr3g05830.p1	VaMs102|EEY18429	Ls17|EGY22644	12161|g9550.t1	12158|g9551.t1
orthogroup327:	12161|g435.t1	12008|g4407.t1	JR2|VDAG_JR2_Chr7g06840.p1	Ls17|EGY14813	12253|g8357.t1	12251|g9113.t1	12161|g9043.t1	12158|g9077.t1	VaMs102|EEY22531	12158|g489.t1	12253|g5690.t1	12251|g7375.t1	12008|g8094.t1	JR2|VDAG_JR2_Chr3g12330.p1	Ls17|EGY14235	VaMs102|EEY21727
orthogroup328:	12008|g2310.t1	12158|g594.t1	JR2|VDAG_JR2_Chr3g02990.p1	12253|g1708.t1	12251|g2740.t1	12161|g587.t1	Ls17|EGY22902	VaMs102|EEY18693	12253|g923.t1	12251|g2783.t1	12008|g3189.t1	12161|g2252.t1	12158|g2300.t1	JR2|VDAG_JR2_Chr6g04050.p1	VaMs102|EEY16770	Ls17|EGY22353
orthogroup329:	12008|g2066.t1	JR2|VDAG_JR2_Chr3g06570.p1	12251|g9806.t1	12161|g4369.t1	12158|g945.t1	12253|g9022.t1	JR2|VDAG_JR2_Chr2g01180.p1	Ls17|EGY19133	12161|g8069.t1	12158|g7476.t1	12253|g9117.t1	12251|g7347.t1	12008|g8339.t1	Ls17|EGY18415	VaMs102|EEY18359	VaMs102|EEY23622
orthogroup330:	JR2|VDAG_JR2_Chr4g01560.p1	12253|g1149.t1	12251|g67.t1	12008|g4076.t1	12161|g6515.t1	12158|g6551.t1	Ls17|EGY16448	VaMs102|EEY19561	12161|g4823.t1	12158|g4675.t1	12253|g2235.t1	12251|g2379.t1	12008|g3582.t1	JR2|VDAG_JR2_Chr1g20550.p1	Ls17|EGY13945	VaMs102|EEY14907
orthogroup331:	JR2|VDAG_JR2_Chr1g13810.p1	12161|g6853.t1	12158|g9883.t1	12253|g9113.t1	12251|g6474.t1	12008|g7050.t1	VaMs102|EEY14286	VaMs102|EEY16016	12161|g4745.t1	12158|g1820.t1	Ls17|EGY21068	12251|g8168.t1	JR2|VDAG_JR2_Chr1g25660.p1	12253|g7195.t1	12008|g5118.t1	Ls17|EGY13322
orthogroup332:	12008|g2461.t1	JR2|VDAG_JR2_Chr1g19110.p1	Ls17|EGY13811	12161|g3842.t1	12158|g3756.t1	12253|g3471.t1	12251|g806.t1	VaMs102|EEY14773	12161|g376.t1	12158|g350.t1	JR2|VDAG_JR2_Chr2g04680.p1	Ls17|EGY20056	12253|g4803.t1	12251|g3958.t1	12008|g5790.t1	VaMs102|EEY17054
orthogroup333:	JR2|VDAG_JR2_Chr8g06080.p1	Ls17|EGY21677	12161|g8243.t1	12158|g8182.t1	12253|g7004.t1	12251|g7820.t1	12008|g7470.t1	JR2|VDAG_JR2_Chr2g04430.p1	12161|g370.t1	12158|g356.t1	12008|g5797.t1	12251|g3951.t1	12253|g6889.t1	Ls17|EGY20079	VaMs102|EEY17078	VaMs102|EEY19848
orthogroup334:	12008|g2433.t1	JR2|VDAG_JR2_Chr1g18390.p1	Ls17|EGY13738	12253|g7033.t1	12251|g8077.t1	12161|g5514.t1	12158|g5654.t1	VaMs102|EEY14701	12251|g8076.t1	12161|g5511.t1	12158|g5655.t1	JR2|VDAG_JR2_Chr1g18380.p1	Ls17|EGY13737	12008|g2434.t1	12253|g7030.t1	VaMs102|EEY14700
orthogroup335:	12161|g8231.t1	12158|g7830.t1	12253|g3185.t1	12008|g7340.t1	12251|g1923.t1	JR2|VDAG_JR2_Chr5g12050.p1	Ls17|EGY19479	VaMs102|EEY21731	12158|g500.t1	12161|g489.t1	12253|g5686.t1	12251|g7381.t1	12008|g8018.t1	JR2|VDAG_JR2_Chr3g12270.p1	Ls17|EGY14241	VaMs102|EEY21705
orthogroup336:	12008|g2665.t1	Ls17|EGY13711	12161|g1442.t1	12158|g4294.t1	12253|g2469.t1	12251|g3725.t1	JR2|VDAG_JR2_Chr1g18080.p1	VaMs102|EEY14674	VaMs102|EEY15743	12161|g9241.t1	12158|g9275.t1	JR2|VDAG_JR2_Chr2g08710.p1	Ls17|EGY19687	12253|g8739.t1	12251|g9351.t1	12008|g3637.t1
orthogroup337:	12008|g2371.t1	JR2|VDAG_JR2_Chr1g17880.p1	Ls17|EGY13691	12253|g2470.t1	12251|g3745.t1	12161|g1456.t1	12158|g4296.t1	VaMs102|EEY14653	12251|g1336.t1	12008|g6206.t1	12253|g8508.t1	JR2|VDAG_JR2_Chr5g04360.p1	12161|g739.t1	12158|g2948.t1	VaMs102|EEY21428	Ls17|EGY18925
orthogroup338:	12008|g2439.t1	JR2|VDAG_JR2_Chr1g17820.p1	Ls17|EGY13685	12161|g1453.t1	12158|g6067.t1	12253|g5903.t1	12251|g6411.t1	VaMs102|EEY14647	VaMs102|EEY14085	JR2|VDAG_JR2_Chr1g11370.p1	Ls17|EGY18142	12161|g2638.t1	12158|g2724.t1	12253|g7707.t1	12251|g6544.t1	12008|g5997.t1
orthogroup339:	12008|g2585.t1	JR2|VDAG_JR2_Chr1g17260.p1	Ls17|EGY13640	12253|g5892.t1	12251|g2259.t1	12161|g8882.t1	12158|g8062.t1	VaMs102|EEY14602	JR2|VDAG_JR2_Chr2g00180.p1	Ls17|EGY19226	12161|g829.t1	12158|g6330.t1	12253|g4750.t1	12251|g6319.t1	12008|g8298.t1	VaMs102|EEY23715
orthogroup340:	12008|g2572.t1	Ls17|EGY13621	12161|g5142.t1	12158|g4764.t1	12253|g6570.t1	12251|g2271.t1	VaMs102|EEY14581	JR2|VDAG_JR2_Chr1g17050.p1	VaMs102|EEY17153	JR2|VDAG_JR2_Chr2g03640.p1	Ls17|EGY20149	12161|g8908.t1	12158|g8908.t1	12253|g8164.t1	12251|g8942.t1	12008|g5826.t1
orthogroup341:	12008|g2497.t1	Ls17|EGY13569	12161|g1180.t1	12158|g1026.t1	12253|g704.t1	12251|g2580.t1	JR2|VDAG_JR2_Chr1g16490.p1	VaMs102|EEY14530	12161|g7210.t1	12158|g7136.t1	VaMs102|EEY15053	Ls17|EGY14084	JR2|VDAG_JR2_Chr1g22070.p1	12253|g7747.t1	12251|g9585.t1	12008|g3446.t1
orthogroup342:	12008|g2559.t1	JR2|VDAG_JR2_Chr1g15950.p1	Ls17|EGY13515	12161|g2861.t1	12158|g7821.t1	12253|g2574.t1	12251|g2919.t1	JR2|VDAG_JR2_Chr5g11750.p1	Ls17|EGY19448	12161|g9328.t1	12158|g9400.t1	12253|g8844.t1	12251|g9720.t1	12008|g7328.t1	VaMs102|EEY21675	VaMs102|EEY14478
orthogroup343:	12161|g6349.t1	12253|g3338.t1	12251|g4937.t1	12008|g7670.t1	JR2|VDAG_JR2_Chr1g14110.p1	12161|g6272.t1	12158|g7192.t1	12253|g5501.t1	12251|g5747.t1	12008|g7145.t1	JR2|VDAG_JR2_Chr8g11310.p1	Ls17|EGY22116	VaMs102|EEY20296	VaMs102|EEY14317	Ls17|EGY13352	12158|g5571.t1
orthogroup344:	12008|g2953.t1	JR2|VDAG_JR2_Chr3g11310.p1	Ls17|EGY14327	12161|g1250.t1	12158|g2877.t1	12253|g6993.t1	12251|g8479.t1	VaMs102|EEY21808	JR2|VDAG_JR2_Chr1g03320.p1	Ls17|EGY17299	12253|g5433.t1	12251|g7005.t1	12008|g4186.t1	12161|g2082.t1	12158|g5320.t1	VaMs102|EEY17638
orthogroup345:	12008|g2814.t1	JR2|VDAG_JR2_Chr3g11120.p1	12161|g5183.t1	12158|g2883.t1	12253|g7460.t1	12251|g4888.t1	VaMs102|EEY21821	Ls17|EGY14342	12253|g3626.t1	12008|g4430.t1	JR2|VDAG_JR2_Chr7g08060.p1	Ls17|EGY14925	12251|g4856.t1	12161|g5869.t1	12158|g6128.t1	VaMs102|EEY22643
orthogroup346:	12008|g3004.t1	12253|g8817.t1	Ls17|EGY14399	JR2|VDAG_JR2_Chr3g10450.p1	12161|g6637.t1	12251|g9201.t1	12158|g6686.t1	VaMs102|EEY21882	JR2|VDAG_JR2_Chr7g01060.p1	12161|g1921.t1	12158|g5376.t1	Ls17|EGY15326	12253|g2809.t1	12251|g3036.t1	12008|g8648.t1	VaMs102|EEY23784
orthogroup347:	12008|g2849.t1	JR2|VDAG_JR2_Chr3g10350.p1	12161|g6647.t1	12158|g6675.t1	12253|g2732.t1	12251|g7100.t1	VaMs102|EEY21892	Ls17|EGY14409	VaMs102|EEY23764	JR2|VDAG_JR2_Chr7g01290.p1	Ls17|EGY15305	12158|g5372.t1	12253|g2818.t1	12251|g3046.t1	12008|g8681.t1	12161|g1937.t1
orthogroup348:	12008|g3029.t1	JR2|VDAG_JR2_Chr3g10060.p1	12161|g4260.t1	12158|g8557.t1	12253|g7157.t1	12251|g9591.t1	Ls17|EGY14438	VaMs102|EEY21916	Ls17|EGY16574	12161|g3689.t1	12158|g3582.t1	12253|g3115.t1	12251|g5263.t1	12008|g3924.t1	JR2|VDAG_JR2_Chr4g00240.p1	VaMs102|EEY19695
orthogroup349:	12008|g2874.t1	12161|g4273.t1	JR2|VDAG_JR2_Chr3g09940.p1	12158|g8499.t1	12253|g4323.t1	12251|g6744.t1	VaMs102|EEY18965	Ls17|EGY17852	12161|g9760.t1	12158|g5819.t1	12253|g9797.t1	12251|g9975.t1	12008|g10190.t1	Ls17|EGY21532	JR2|VDAG_JR2_Chr3g00650.p1	VaMs102|EEY21928
orthogroup350:	12008|g2737.t1	JR2|VDAG_JR2_Chr3g08650.p1	12253|g775.t1	12251|g1901.t1	12161|g8589.t1	12158|g9443.t1	VaMs102|EEY22049	Ls17|EGY20422	JR2|VDAG_JR2_Chr6g09820.p1	Ls17|EGY23360	12251|g4701.t1	12008|g8149.t1	12161|g5208.t1	12158|g5051.t1	12253|g3019.t1	VaMs102|EEY23455
orthogroup351:	12008|g2825.t1	JR2|VDAG_JR2_Chr3g08410.p1	Ls17|EGY20446	12161|g6542.t1	12158|g6577.t1	12253|g755.t1	12251|g1911.t1	VaMs102|EEY22072	JR2|VDAG_JR2_Chr6g08860.p1	Ls17|EGY23270	12161|g240.t1	12158|g185.t1	12251|g722.t1	12008|g9217.t1	12253|g4110.t1	VaMs102|EEY23363
orthogroup352:	12161|g1317.t1	12008|g4992.t1	JR2|VDAG_JR2_Chr6g06710.p1	12158|g1653.t1	12251|g3977.t1	12253|g4906.t1	JR2|VDAG_JR2_Chr8g01870.p1	Ls17|EGY16957	12251|g3719.t1	12008|g5444.t1	12253|g3221.t1	12161|g9224.t1	12158|g8900.t1	VaMs102|EEY17017	Ls17|EGY22594	VaMs102|EEY22346
orthogroup353:	12008|g3156.t1	12253|g6613.t1	12251|g2607.t1	12161|g1638.t1	12158|g1132.t1	JR2|VDAG_JR2_Chr6g02580.p1	Ls17|EGY22224	VaMs102|EEY16637	JR2|VDAG_JR2_Chr2g02650.p1	12161|g9772.t1	12158|g6409.t1	12253|g7851.t1	12251|g8632.t1	12008|g5734.t1	Ls17|EGY20241	VaMs102|EEY21400
orthogroup354:	12008|g3585.t1	JR2|VDAG_JR2_Chr1g20520.p1	12253|g2232.t1	12251|g2386.t1	12161|g4807.t1	12158|g4676.t1	Ls17|EGY13942	VaMs102|EEY14903	12161|g149.t1	12158|g143.t1	JR2|VDAG_JR2_Chr6g09580.p1	12253|g5551.t1	12251|g6270.t1	12008|g9693.t1	Ls17|EGY23336	VaMs102|EEY23432
orthogroup355:	12008|g3618.t1	12253|g1245.t1	12251|g7037.t1	12161|g7976.t1	12158|g2484.t1	JR2|VDAG_JR2_Chr1g21570.p1	VaMs102|EEY14998	Ls17|EGY14035	Ls17|EGY23296	12253|g6661.t1	12008|g9683.t1	12158|g118.t1	12251|g756.t1	12161|g250.t1	VaMs102|EEY23389	JR2|VDAG_JR2_Chr6g09140.p1
orthogroup356:	VaMs102|EEY20439	JR2|VDAG_JR2_Chr5g01400.p1	Ls17|EGY23651	12161|g9471.t1	12158|g8749.t1	12253|g8110.t1	12251|g8643.t1	12008|g6738.t1	12161|g3719.t1	12158|g3656.t1	JR2|VDAG_JR2_Chr8g02370.p1	Ls17|EGY16915	12253|g2779.t1	12251|g4549.t1	12008|g5423.t1	VaMs102|EEY22305
orthogroup357:	12008|g3397.t1	12253|g1273.t1	12251|g2679.t1	Ls17|EGY14100	VaMs102|EEY15071	12161|g3197.t1	12158|g2738.t1	JR2|VDAG_JR2_Chr1g22230.p1	VaMs102|EEY24095	JR2|VDAG_JR2_Chr5g05870.p1	Ls17|EGY20776	12161|g7772.t1	12158|g5897.t1	12253|g3573.t1	12251|g4625.t1	12008|g9640.t1
orthogroup358:	12008|g3649.t1	JR2|VDAG_JR2_Chr2g09380.p1	Ls17|EGY19625	12161|g6602.t1	12158|g6636.t1	12253|g4339.t1	12251|g4780.t1	VaMs102|EEY15807	VaMs102|EEY19711	12161|g3683.t1	12158|g3599.t1	JR2|VDAG_JR2_Chr4g00070.p1	Ls17|EGY16590	12253|g4676.t1	12251|g6299.t1	12008|g4065.t1
orthogroup359:	12008|g3801.t1	JR2|VDAG_JR2_Chr2g09360.p1	Ls17|EGY19627	12253|g4333.t1	12251|g4778.t1	12161|g6600.t1	12158|g6638.t1	VaMs102|EEY15805	JR2|VDAG_JR2_Chr7g09760.p1	12253|g2171.t1	12251|g1009.t1	12008|g9188.t1	12161|g7866.t1	12158|g8069.t1	Ls17|EGY15082	VaMs102|EEY22800
orthogroup360:	12008|g3733.t1	JR2|VDAG_JR2_Chr2g08890.p1	Ls17|EGY19667	12253|g3967.t1	12251|g4934.t1	12161|g9713.t1	12158|g9687.t1	VaMs102|EEY15763	JR2|VDAG_JR2_Chr5g11050.p1	Ls17|EGY19382	12253|g6190.t1	12251|g3006.t1	12008|g7294.t1	12161|g2712.t1	12158|g7934.t1	VaMs102|EEY21604
orthogroup361:	12008|g3734.t1	12158|g9686.t1	12161|g9714.t1	JR2|VDAG_JR2_Chr2g08870.p1	Ls17|EGY19669	VaMs102|EEY15761	12253|g3965.t1	12251|g4925.t1	Ls17|EGY23033	12161|g5103.t1	12158|g4957.t1	12253|g2406.t1	12251|g4267.t1	12008|g4802.t1	JR2|VDAG_JR2_Chr3g01610.p1	VaMs102|EEY18821
orthogroup362:	12008|g3638.t1	12251|g9357.t1	12161|g9248.t1	12158|g9278.t1	12253|g8742.t1	Ls17|EGY19688	JR2|VDAG_JR2_Chr2g08700.p1	VaMs102|EEY15742	12008|g7323.t1	JR2|VDAG_JR2_Chr5g11780.p1	Ls17|EGY19451	12251|g5960.t1	12161|g7027.t1	VaMs102|EEY21678	12253|g6537.t1	12158|g6969.t1
orthogroup363:	12008|g3665.t1	JR2|VDAG_JR2_Chr2g08190.p1	12253|g5402.t1	12251|g6985.t1	12161|g7974.t1	12158|g7853.t1	Ls17|EGY19729	VaMs102|EEY15698	VaMs102|EEY15699	12008|g3666.t1	Ls17|EGY19730	12161|g7973.t1	12158|g7854.t1	12253|g5403.t1	12251|g6986.t1	JR2|VDAG_JR2_Chr2g08180.p1
orthogroup364:	12008|g3775.t1	JR2|VDAG_JR2_Chr2g07360.p1	Ls17|EGY19803	12253|g5003.t1	12251|g2650.t1	12161|g2394.t1	12158|g3512.t1	VaMs102|EEY15622	VaMs102|EEY22413	JR2|VDAG_JR2_Chr8g01160.p1	Ls17|EGY17025	12253|g329.t1	12161|g908.t1	12158|g87.t1	12251|g180.t1	12008|g5490.t1
orthogroup365:	12008|g3742.t1	JR2|VDAG_JR2_Chr2g07240.p1	12161|g2405.t1	12158|g3534.t1	12251|g2635.t1	12253|g5665.t1	Ls17|EGY19814	VaMs102|EEY15610	JR2|VDAG_JR2_Chr5g10970.p1	12253|g6188.t1	12251|g2996.t1	12008|g7360.t1	12161|g2686.t1	12158|g7925.t1	VaMs102|EEY21596	Ls17|EGY19374
orthogroup366:	12008|g3703.t1	Ls17|EGY19836	12253|g9963.t1	12251|g8392.t1	JR2|VDAG_JR2_Chr2g07000.p1	12161|g5005.t1	12158|g1048.t1	VaMs102|EEY15588	JR2|VDAG_JR2_Chr7g00860.p1	Ls17|EGY15345	12161|g1514.t1	12158|g1233.t1	12253|g1803.t1	12251|g3364.t1	12008|g8693.t1	VaMs102|EEY23801
orthogroup367:	Ls17|EGY21380	12161|g1782.t1	12158|g1883.t1	12253|g2697.t1	12251|g1290.t1	12008|g6355.t1	VaMs102|EEY16322	JR2|VDAG_JR2_Chr1g28940.p1	12161|g7098.t1	12158|g8025.t1	12253|g2767.t1	12251|g4539.t1	12008|g5539.t1	VaMs102|EEY22294	JR2|VDAG_JR2_Chr8g02490.p1	Ls17|EGY16903
orthogroup368:	JR2|VDAG_JR2_Chr6g07320.p1	Ls17|EGY23133	12161|g7999.t1	12158|g7923.t1	12253|g7989.t1	12251|g2017.t1	12008|g9580.t1	12008|g4568.t1	JR2|VDAG_JR2_Chr7g07880.p1	Ls17|EGY14907	12251|g4320.t1	12253|g8790.t1	12158|g7876.t1	12161|g7958.t1	VaMs102|EEY23223	VaMs102|EEY22627
orthogroup369:	12008|g4045.t1	JR2|VDAG_JR2_Chr4g00520.p1	12253|g4890.t1	12251|g5893.t1	12161|g2492.t1	12158|g7256.t1	Ls17|EGY16547	VaMs102|EEY19668	12161|g1764.t1	12158|g1863.t1	Ls17|EGY21387	12253|g2680.t1	12251|g1296.t1	12008|g6417.t1	VaMs102|EEY16329	JR2|VDAG_JR2_Chr1g29010.p1
orthogroup370:	12008|g4127.t1	JR2|VDAG_JR2_Chr4g01570.p1	Ls17|EGY16447	12253|g1146.t1	12251|g66.t1	12161|g6526.t1	12158|g6550.t1	VaMs102|EEY19560	12161|g1316.t1	12158|g1677.t1	JR2|VDAG_JR2_Chr6g06610.p1	Ls17|EGY22584	12253|g4490.t1	12251|g3600.t1	12008|g5113.t1	VaMs102|EEY17006
orthogroup371:	JR2|VDAG_JR2_Chr7g00310.p1	12161|g1527.t1	12158|g7622.t1	12253|g5934.t1	12251|g7308.t1	12008|g9511.t1	Ls17|EGY15398	VaMs102|EEY23848	Ls17|EGY16046	12161|g3029.t1	12158|g2244.t1	12253|g5102.t1	12008|g6555.t1	12251|g462.t1	JR2|VDAG_JR2_Chr4g11890.p1	VaMs102|EEY22950
orthogroup372:	12008|g4017.t1	JR2|VDAG_JR2_Chr4g02700.p1	12253|g5841.t1	12251|g7290.t1	VaMs102|EEY19450	Ls17|EGY16337	12161|g7714.t1	12158|g7600.t1	VaMs102|EEY21779	Ls17|EGY14291	12253|g2086.t1	12251|g3627.t1	12008|g9407.t1	JR2|VDAG_JR2_Chr3g11740.p1	12161|g1255.t1	12158|g2567.t1
orthogroup373:	12008|g4185.t1	12253|g3601.t1	12251|g4479.t1	12161|g1403.t1	12158|g1494.t1	JR2|VDAG_JR2_Chr1g03990.p1	Ls17|EGY17362	VaMs102|EEY17709	JR2|VDAG_JR2_Chr8g07450.p1	Ls17|EGY21779	12161|g7441.t1	12158|g1725.t1	12253|g4471.t1	12251|g6057.t1	12008|g8508.t1	VaMs102|EEY19950
orthogroup374:	12008|g4278.t1	JR2|VDAG_JR2_Chr1g04060.p1	Ls17|EGY17368	12161|g1378.t1	12158|g1513.t1	12253|g3584.t1	12251|g4475.t1	VaMs102|EEY17715	JR2|VDAG_JR2_Chr8g11010.p1	Ls17|EGY22087	12253|g595.t1	12251|g1528.t1	12008|g7580.t1	12161|g8717.t1	12158|g5565.t1	VaMs102|EEY20271
orthogroup375:	12008|g4627.t1	JR2|VDAG_JR2_Chr7g08740.p1	Ls17|EGY14985	12161|g8490.t1	12158|g8474.t1	12253|g7391.t1	12251|g658.t1	VaMs102|EEY22708	JR2|VDAG_JR2_Chr2g06500.p1	12253|g1789.t1	12251|g1678.t1	12008|g7854.t1	12161|g6829.t1	12158|g4887.t1	Ls17|EGY19877	VaMs102|EEY15550
orthogroup376:	12008|g4544.t1	12161|g9085.t1	12158|g9019.t1	12253|g9897.t1	12251|g9005.t1	Ls17|EGY14942	VaMs102|EEY22661	JR2|VDAG_JR2_Chr7g08280.p1	12161|g2677.t1	12008|g5970.t1	Ls17|EGY18131	12158|g2692.t1	12253|g7713.t1	12251|g6559.t1	VaMs102|EEY14074	JR2|VDAG_JR2_Chr1g11250.p1
orthogroup377:	12008|g4592.t1	12253|g2284.t1	12251|g1448.t1	12158|g4750.t1	12161|g4838.t1	Ls17|EGY14867	VaMs102|EEY22587	JR2|VDAG_JR2_Chr7g07420.p1	JR2|VDAG_JR2_Chr6g06220.p1	Ls17|EGY22545	12253|g7270.t1	12251|g7115.t1	12008|g4908.t1	12161|g3660.t1	12158|g4306.t1	VaMs102|EEY16966
orthogroup378:	12008|g4422.t1	JR2|VDAG_JR2_Chr7g06970.p1	12158|g7610.t1	12161|g4986.t1	12253|g5923.t1	12251|g5665.t1	Ls17|EGY14827	VaMs102|EEY22544	JR2|VDAG_JR2_Chr8g00370.p1	12161|g9787.t1	12158|g9770.t1	12253|g9856.t1	12251|g10018.t1	12008|g5523.t1	VaMs102|EEY22479	Ls17|EGY17095
orthogroup379:	12008|g4815.t1	Ls17|EGY22930	12253|g9475.t1	12251|g9775.t1	12161|g5631.t1	12158|g4540.t1	JR2|VDAG_JR2_Chr3g02700.p1	VaMs102|EEY18719	JR2|VDAG_JR2_Chr1g14300.p1	Ls17|EGY13368	12161|g5789.t1	12158|g7911.t1	12253|g8805.t1	12251|g866.t1	12008|g7012.t1	VaMs102|EEY14333
orthogroup380:	VaMs102|EEY17128	12161|g350.t1	12158|g303.t1	12253|g1090.t1	12251|g2296.t1	12008|g5822.t1	Ls17|EGY20128	VaMs102|EEY21679	JR2|VDAG_JR2_Chr5g11790.p1	Ls17|EGY19452	12253|g6538.t1	12251|g5959.t1	12008|g7324.t1	12161|g7028.t1	12158|g6971.t1	JR2|VDAG_JR2_Chr2g03890.p1
orthogroup381:	12008|g4746.t1	12161|g9056.t1	12158|g8615.t1	12253|g6697.t1	12251|g4057.t1	VaMs102|EEY18425	JR2|VDAG_JR2_Chr3g05920.p1	Ls17|EGY18362	JR2|VDAG_JR2_Chr8g03460.p1	Ls17|EGY20496	12161|g7799.t1	12158|g8203.t1	12253|g5178.t1	12251|g6604.t1	12008|g9057.t1	VaMs102|EEY22204
orthogroup382:	12008|g5064.t1	JR2|VDAG_JR2_Chr6g06540.p1	12253|g4497.t1	12251|g3578.t1	12158|g1646.t1	12161|g1329.t1	Ls17|EGY22576	VaMs102|EEY16998	VaMs102|EEY22837	Ls17|EGY20592	JR2|VDAG_JR2_Chr7g10160.p1	12253|g4823.t1	12251|g5168.t1	12008|g9988.t1	12161|g4168.t1	12158|g6460.t1
orthogroup383:	12008|g4909.t1	JR2|VDAG_JR2_Chr6g06210.p1	12158|g4307.t1	12253|g7271.t1	12251|g7116.t1	Ls17|EGY22544	12161|g3658.t1	VaMs102|EEY16965	JR2|VDAG_JR2_Chr8g02880.p1	Ls17|EGY20547	12253|g9058.t1	12251|g9502.t1	12008|g9050.t1	12161|g7058.t1	12158|g7023.t1	VaMs102|EEY22253
orthogroup384:	12008|g4885.t1	JR2|VDAG_JR2_Chr6g05810.p1	Ls17|EGY22508	12161|g7128.t1	12158|g7451.t1	12253|g3985.t1	12251|g1119.t1	VaMs102|EEY16926	JR2|VDAG_JR2_Chr1g27600.p1	Ls17|EGY21245	12161|g8440.t1	12158|g9540.t1	12253|g2462.t1	12251|g4315.t1	12008|g6373.t1	VaMs102|EEY16191
orthogroup385:	12161|g8649.t1	12158|g5079.t1	JR2|VDAG_JR2_Chr2g12010.p1	12253|g8013.t1	12251|g8848.t1	12008|g8723.t1	VaMs102|EEY23777	JR2|VDAG_JR2_Chr7g01150.p1	Ls17|EGY15318	12161|g1915.t1	12158|g5357.t1	12253|g2829.t1	12251|g3026.t1	12008|g8631.t1	Ls17|EGY20936	VaMs102|EEY15892
orthogroup386:	12008|g5587.t1	12161|g878.t1	12158|g34.t1	12253|g285.t1	12251|g135.t1	JR2|VDAG_JR2_Chr8g01110.p1	VaMs102|EEY22418	Ls17|EGY17030	VaMs102|EEY17262	JR2|VDAG_JR2_Chr5g04960.p1	12253|g9203.t1	12251|g8951.t1	12008|g6148.t1	12158|g5933.t1	12161|g6144.t1	Ls17|EGY20348
orthogroup387:	12008|g5493.t1	JR2|VDAG_JR2_Chr8g00670.p1	Ls17|EGY17069	12161|g889.t1	12158|g18.t1	12253|g304.t1	12251|g204.t1	VaMs102|EEY22451	JR2|VDAG_JR2_Chr2g04370.p1	Ls17|EGY20084	12161|g366.t1	12158|g327.t1	12253|g3648.t1	12251|g5336.t1	12008|g5678.t1	VaMs102|EEY17084
orthogroup388:	12008|g5660.t1	JR2|VDAG_JR2_Chr2g04840.p1	Ls17|EGY20041	12253|g8372.t1	12251|g7842.t1	12161|g1305.t1	12158|g1682.t1	VaMs102|EEY17039	12161|g257.t1	Ls17|EGY16153	12251|g2177.t1	12008|g6516.t1	12158|g253.t1	12253|g1126.t1	VaMs102|EEY23057	JR2|VDAG_JR2_Chr4g10740.p1
orthogroup389:	12008|g5798.t1	JR2|VDAG_JR2_Chr2g04440.p1	Ls17|EGY20078	12161|g371.t1	12158|g355.t1	12253|g6890.t1	12251|g3954.t1	VaMs102|EEY17077	VaMs102|EEY14030	JR2|VDAG_JR2_Chr1g10720.p1	Ls17|EGY18090	12161|g4860.t1	12158|g4801.t1	12253|g2627.t1	12251|g4198.t1	12008|g5892.t1
orthogroup390:	VaMs102|EEY22919	JR2|VDAG_JR2_Chr4g12190.p1	Ls17|EGY16019	12253|g4040.t1	12251|g472.t1	12008|g6563.t1	12161|g3037.t1	12158|g2243.t1	12161|g451.t1	12158|g483.t1	JR2|VDAG_JR2_Chr3g12630.p1	Ls17|EGY14208	12253|g2645.t1	12251|g1810.t1	12008|g8091.t1	VaMs102|EEY23961
orthogroup391:	12008|g6239.t1	JR2|VDAG_JR2_Chr5g04120.p1	12253|g665.t1	12251|g1328.t1	12161|g801.t1	12158|g4243.t1	Ls17|EGY18952	VaMs102|EEY21455	JR2|VDAG_JR2_Chr3g12920.p1	12161|g429.t1	12158|g518.t1	12253|g6747.t1	12251|g1815.t1	12008|g8008.t1	Ls17|EGY14182	VaMs102|EEY23933
orthogroup392:	12008|g6255.t1	12251|g8267.t1	12158|g5924.t1	12161|g6151.t1	12253|g7289.t1	JR2|VDAG_JR2_Chr5g05090.p1	Ls17|EGY20361	VaMs102|EEY17274	JR2|VDAG_JR2_Chr5g03200.p1	Ls17|EGY19041	12253|g8877.t1	12251|g9409.t1	12008|g9354.t1	VaMs102|EEY21543	12161|g539.t1	12158|g702.t1
orthogroup393:	12008|g6372.t1	JR2|VDAG_JR2_Chr1g27590.p1	Ls17|EGY21244	12253|g2463.t1	12251|g4316.t1	12161|g8441.t1	12158|g9538.t1	VaMs102|EEY16190	VaMs102|EEY14216	JR2|VDAG_JR2_Chr1g12940.p1	12008|g7198.t1	12161|g9476.t1	12158|g5777.t1	12253|g9177.t1	12251|g7881.t1	VaMs102|EEY16189
orthogroup394:	12008|g6327.t1	JR2|VDAG_JR2_Chr1g27800.p1	12253|g8157.t1	12251|g6818.t1	12161|g4403.t1	12158|g4333.t1	Ls17|EGY21265	12008|g10205.t1	VaMs102|EEY16212	Ls17|EGY18622	JR2|VDAG_JR2_Chr2g10260.p1	JR2|VDAG_JR2_Chr2g11170.p1	12253|g9330.t1	Ls17|EGY18618	12251|g10091.t1	12008|g9482.t1
orthogroup395:	12008|g6394.t1	JR2|VDAG_JR2_Chr1g28270.p1	Ls17|EGY21310	12161|g7427.t1	12158|g7354.t1	12253|g7166.t1	12251|g7894.t1	JR2|VDAG_JR2_Chr6g10140.p1	Ls17|EGY23388	12253|g8198.t1	12251|g8524.t1	12008|g8215.t1	12161|g8813.t1	12158|g8890.t1	VaMs102|EEY23483	VaMs102|EEY16255
orthogroup396:	12008|g6401.t1	JR2|VDAG_JR2_Chr1g28740.p1	Ls17|EGY21357	12253|g8486.t1	12251|g1297.t1	12161|g1749.t1	12158|g1873.t1	VaMs102|EEY16300	12161|g1903.t1	12158|g5465.t1	Ls17|EGY15299	12253|g5987.t1	12251|g7479.t1	12008|g8623.t1	JR2|VDAG_JR2_Chr7g01350.p1	VaMs102|EEY23759
orthogroup397:	12161|g6922.t1	12158|g1737.t1	12253|g5955.t1	12251|g607.t1	12008|g7786.t1	JR2|VDAG_JR2_Chr8g07660.p1	VaMs102|EEY19968	Ls17|EGY21796	VaMs102|EEY21541	Ls17|EGY19039	12251|g1399.t1	12008|g9343.t1	12253|g5032.t1	JR2|VDAG_JR2_Chr5g03220.p1	12161|g537.t1	12158|g704.t1
orthogroup398:	12008|g6347.t1	Ls17|EGY21392	12253|g2676.t1	12251|g1270.t1	JR2|VDAG_JR2_Chr1g29050.p1	12161|g1768.t1	12158|g1859.t1	VaMs102|EEY16333	12161|g1097.t1	VaMs102|EEY23028	12158|g770.t1	JR2|VDAG_JR2_Chr4g11070.p1	Ls17|EGY16124	12253|g8621.t1	12251|g2116.t1	12008|g6496.t1
orthogroup399:	12008|g6549.t1	JR2|VDAG_JR2_Chr4g11940.p1	Ls17|EGY16041	12253|g5109.t1	12251|g471.t1	12161|g3026.t1	12158|g2232.t1	VaMs102|EEY22945	JR2|VDAG_JR2_Chr8g05610.p1	Ls17|EGY21644	12161|g6731.t1	12158|g6838.t1	12253|g6125.t1	12251|g6043.t1	12008|g7566.t1	VaMs102|EEY19810
orthogroup400:	VaMs102|EEY23693	Ls17|EGY19202	12161|g819.t1	12158|g2249.t1	12253|g24.t1	12251|g341.t1	12008|g8286.t1	JR2|VDAG_JR2_Chr2g00430.p1	VaMs102|EEY22753	JR2|VDAG_JR2_Chr7g09240.p1	Ls17|EGY15033	12161|g5174.t1	12158|g5028.t1	12253|g7654.t1	12251|g8240.t1	12008|g9128.t1
orthogroup401:	12008|g6598.t1	12161|g1140.t1	12158|g802.t1	JR2|VDAG_JR2_Chr4g11130.p1	12253|g8830.t1	12251|g2094.t1	Ls17|EGY16118	VaMs102|EEY23021	Ls17|EGY21697	12251|g4390.t1	12008|g7452.t1	12161|g5293.t1	12158|g5097.t1	JR2|VDAG_JR2_Chr8g06320.p1	12253|g5714.t1	VaMs102|EEY19868
orthogroup402:	12008|g6521.t1	JR2|VDAG_JR2_Chr4g10790.p1	Ls17|EGY16148	12253|g1130.t1	12251|g2189.t1	12161|g318.t1	12158|g233.t1	VaMs102|EEY23052	12161|g252.t1	12158|g260.t1	VaMs102|EEY23058	JR2|VDAG_JR2_Chr4g10730.p1	Ls17|EGY16154	12253|g1125.t1	12251|g2176.t1	12008|g6515.t1
orthogroup403:	12008|g6710.t1	Ls17|EGY23695	12253|g5370.t1	12161|g1981.t1	12158|g3619.t1	JR2|VDAG_JR2_Chr5g01820.p1	12251|g6937.t1	VaMs102|EEY20480	12161|g7459.t1	12158|g8433.t1	JR2|VDAG_JR2_Chr8g08380.p1	Ls17|EGY21853	12253|g6354.t1	12251|g7609.t1	12008|g7748.t1	VaMs102|EEY20026
orthogroup404:	12008|g6725.t1	JR2|VDAG_JR2_Chr5g01610.p1	12253|g3155.t1	12251|g4849.t1	Ls17|EGY23670	12161|g1973.t1	12158|g3640.t1	Ls17|EGY19326	12161|g9301.t1	12158|g9366.t1	12253|g8770.t1	12251|g8795.t1	12008|g8920.t1	JR2|VDAG_JR2_Chr6g00920.p1	VaMs102|EEY16482	VaMs102|EEY20458
orthogroup405:	12008|g6680.t1	JR2|VDAG_JR2_Chr5g00850.p1	Ls17|EGY23601	12253|g7015.t1	12251|g7637.t1	12161|g6288.t1	12158|g5184.t1	JR2|VDAG_JR2_Chr8g11290.p1	Ls17|EGY22115	12253|g3332.t1	12251|g4947.t1	12008|g7620.t1	12161|g6356.t1	12158|g5570.t1	VaMs102|EEY20295	VaMs102|EEY20391
orthogroup406:	12008|g6670.t1	JR2|VDAG_JR2_Chr5g00600.p1	Ls17|EGY23577	12253|g1901.t1	12161|g5359.t1	12158|g5238.t1	12251|g2038.t1	VaMs102|EEY20368	JR2|VDAG_JR2_Chr3g12910.p1	12253|g6742.t1	12251|g1816.t1	Ls17|EGY14183	12008|g8009.t1	12158|g523.t1	12161|g432.t1	VaMs102|EEY23934
orthogroup407:	12008|g6720.t1	JR2|VDAG_JR2_Chr5g00100.p1	Ls17|EGY23527	12161|g3421.t1	12158|g6517.t1	12253|g2310.t1	12251|g8534.t1	VaMs102|EEY20314	VaMs102|EEY20110	JR2|VDAG_JR2_Chr8g09220.p1	Ls17|EGY21932	12161|g7328.t1	12158|g3157.t1	12253|g8086.t1	12251|g8038.t1	12008|g9873.t1
orthogroup408:	12008|g6905.t1	JR2|VDAG_JR2_Chr1g01030.p1	Ls17|EGY19518	12253|g9171.t1	12251|g5362.t1	12161|g9694.t1	12158|g9693.t1	12161|g9910.t1	12158|g9891.t1	JR2|VDAG_JR2_Chr6g09740.p1	Ls17|EGY23352	12253|g8921.t1	12251|g10043.t1	12008|g9726.t1	JR2|VDAG_JR2_Chr5g02790.p1	VaMs102|EEY17423
orthogroup409:	12008|g6907.t1	JR2|VDAG_JR2_Chr1g01050.p1	12253|g4456.t1	12251|g5884.t1	12161|g6813.t1	12158|g6786.t1	Ls17|EGY19516	12008|g9416.t1	JR2|VDAG_JR2_Chr3g11620.p1	12253|g2082.t1	12251|g3633.t1	12158|g2602.t1	12161|g1259.t1	Ls17|EGY14300	VaMs102|EEY21787	VaMs102|EEY17425
orthogroup410:	12008|g7339.t1	JR2|VDAG_JR2_Chr5g12030.p1	Ls17|EGY19477	12161|g8230.t1	12158|g7829.t1	12253|g3184.t1	12251|g1933.t1	VaMs102|EEY21703	Ls17|EGY14240	12253|g5687.t1	12251|g7382.t1	12008|g8019.t1	JR2|VDAG_JR2_Chr3g12280.p1	12161|g439.t1	12158|g499.t1	VaMs102|EEY21730
orthogroup411:	VaMs102|EEY15558	12161|g6831.t1	12158|g4880.t1	12253|g2348.t1	12008|g8828.t1	12251|g3921.t1	JR2|VDAG_JR2_Chr2g06610.p1	12253|g1781.t1	12251|g1656.t1	12008|g7983.t1	Ls17|EGY19867	12158|g7120.t1	12161|g6064.t1	VaMs102|EEY15124	Ls17|EGY16865	JR2|VDAG_JR2_Chr1g22780.p1
orthogroup412:	12008|g7608.t1	JR2|VDAG_JR2_Chr8g10570.p1	Ls17|EGY22048	12253|g580.t1	12251|g1515.t1	12161|g2593.t1	12158|g2200.t1	12161|g3777.t1	12158|g3707.t1	JR2|VDAG_JR2_Chr8g08300.p1	Ls17|EGY21847	12253|g6563.t1	12251|g620.t1	12008|g7825.t1	VaMs102|EEY20020	VaMs102|EEY20228
orthogroup413:	12008|g8003.t1	JR2|VDAG_JR2_Chr3g12890.p1	Ls17|EGY14185	12161|g426.t1	12158|g521.t1	12251|g1818.t1	12253|g6744.t1	VaMs102|EEY23936	12161|g543.t1	12158|g705.t1	JR2|VDAG_JR2_Chr5g03230.p1	12253|g5033.t1	12251|g1397.t1	12008|g9342.t1	Ls17|EGY19038	VaMs102|EEY21540
orthogroup414:	12008|g9062.t1	12251|g9323.t1	12253|g8717.t1	12158|g6892.t1	JR2|VDAG_JR2_Chr8g03030.p1	Ls17|EGY20533	12161|g6346.t1	VaMs102|EEY23290	12161|g9264.t1	12158|g9288.t1	12253|g8502.t1	12251|g4062.t1	12008|g10075.t1	Ls17|EGY23200	JR2|VDAG_JR2_Chr6g08060.p1	VaMs102|EEY22239
orthogroup415:	12008|g9346.t1	JR2|VDAG_JR2_Chr5g03350.p1	Ls17|EGY19026	12253|g5041.t1	12251|g1377.t1	12161|g525.t1	12158|g758.t1	VaMs102|EEY21529	JR2|VDAG_JR2_Chr2g09130.p1	Ls17|EGY19648	VaMs102|EEY15784	12253|g6292.t1	12251|g4774.t1	12008|g3798.t1	12161|g7371.t1	12158|g8226.t1
orthogroup416:	12008|g9380.t1	JR2|VDAG_JR2_Chr5g02950.p1	Ls17|EGY19063	12253|g4947.t1	12251|g6466.t1	12161|g553.t1	12158|g689.t1	VaMs102|EEY21565	Ls17|EGY20677	12161|g3247.t1	12158|g3227.t1	12253|g1036.t1	12251|g2229.t1	12008|g10124.t1	VaMs102|EEY18938	JR2|VDAG_JR2_Chr3g00320.p1
orthogroup417:	12008|g9441.t1	JR2|VDAG_JR2_Chr2g09810.p1	12161|g8258.t1	12158|g8690.t1	12251|g9466.t1	12253|g9008.t1	Ls17|EGY23496	JR2|VDAG_JR2_Chr6g07790.p1	12251|g4324.t1	12161|g6017.t1	12158|g4482.t1	12253|g3757.t1	12008|g9613.t1	Ls17|EGY23175	VaMs102|EEY23266	VaMs102|EEY15814
orthogroup418:	JR2|VDAG_JR2_Chr7g03190.p1	12161|g9437.t1	12158|g9450.t1	12253|g9091.t1	12008|g670.t1	12251|g9509.t1	VaMs102|EEY18755	12161|g3960.t1	12158|g2809.t1	JR2|VDAG_JR2_Chr3g02270.p1	Ls17|EGY22966	12253|g4007.t1	12251|g5496.t1	12008|g4753.t1	Ls17|EGY15133
orthogroup419:	12161|g8260.t2	12158|g8163.t1	12253|g4611.t2	12251|g7809.t1	12008|g938.t2	JR2|VDAG_JR2_Chr7g02120.p1	12161|g8260.t1	12158|g8163.t2	12253|g4611.t1	12251|g7809.t2	12008|g938.t1	Ls17|EGY15223	VaMs102|EEY21263	JR2|VDAG_JR2_Chr5g02130.p1	JR2|VDAG_JR2_Chr2g10490.p1
orthogroup420:	12161|g988.t1	12158|g874.t1	JR2|VDAG_JR2_Chr1g23260.p1	12253|g2784.t1	12251|g1705.t1	12008|g8811.t1	12161|g794.t1	12158|g4255.t1	12253|g676.t1	12251|g1321.t1	12008|g6226.t1	Ls17|EGY16817	JR2|VDAG_JR2_Chr5g03860.p1	Ls17|EGY18979	VaMs102|EEY21481
orthogroup421:	JR2|VDAG_JR2_Chr8g02430.p1	Ls17|EGY16909	12253|g2764.t1	12251|g4545.t1	12008|g5425.t1	12161|g7084.t1	12158|g8022.t1	VaMs102|EEY22300	VaMs102|EEY20460	Ls17|EGY23672	12253|g3157.t1	12251|g4833.t1	12008|g6723.t1	12161|g1975.t1	12158|g3628.t1
orthogroup422:	12008|g472.t1	Ls17|EGY15755	12161|g2031.t1	12158|g2029.t1	12253|g480.t1	12251|g983.t1	JR2|VDAG_JR2_Chr4g06720.p1	12161|g9867.t1	12158|g9852.t1	12253|g8426.t1	12251|g8509.t1	12008|g8385.t1	VaMs102|EEY15264	VaMs102|EEY19160	Ls17|EGY16712
orthogroup423:	JR2|VDAG_JR2_Chr2g02180.p1	12253|g1491.t1	12251|g2833.t1	12008|g8977.t1	Ls17|EGY20287	12161|g1615.t1	12158|g3981.t1	VaMs102|EEY21353	Ls17|EGY17607	VaMs102|EEY17950	12161|g49.t1	12158|g365.t1	12253|g375.t1	12251|g217.t1	12008|g1455.t1
orthogroup424:	JR2|VDAG_JR2_Chr1g23880.p1	12253|g3042.t1	12251|g3415.t1	12008|g8430.t1	12161|g2907.t1	12158|g4085.t1	VaMs102|EEY15219	VaMs102|EEY18889	Ls17|EGY23101	JR2|VDAG_JR2_Chr3g00930.p1	12008|g4759.t1	12251|g5135.t1	12253|g3624.t1	12161|g3510.t1	12158|g3433.t1
orthogroup425:	VaMs102|EEY17029	JR2|VDAG_JR2_Chr2g04940.p1	12161|g1320.t1	12158|g1690.t1	12253|g7217.t1	12251|g8206.t1	Ls17|EGY20029	JR2|VDAG_JR2_Chr5g04020.p1	12161|g797.t1	12158|g4265.t1	12253|g670.t1	12251|g1352.t1	Ls17|EGY18959	12008|g5726.t1	12008|g6122.t1
orthogroup426:	12008|g1269.t1	JR2|VDAG_JR2_Chr1g04320.p1	Ls17|EGY17395	12161|g6719.t1	12158|g6750.t1	12253|g6063.t1	12251|g941.t1	VaMs102|EEY17741	JR2|VDAG_JR2_Chr1g25360.p1	Ls17|EGY16626	12161|g8469.t1	12158|g8379.t1	12253|g6379.t1	12251|g7577.t1	12008|g5236.t1
orthogroup427:	12008|g1779.t1	VaMs102|EEY17318	VaMs102|EEY20697	JR2|VDAG_JR2_Chr5g05710.p1	Ls17|EGY14707	Ls17|EGY20407	12161|g7765.t1	12161|g2964.t1	12158|g6707.t1	12158|g4112.t1	12253|g9394.t1	12253|g6166.t1	12251|g9732.t1	12251|g8673.t1	12008|g6191.t1
orthogroup428:	JR2|VDAG_JR2_Chr3g07670.p1	12161|g9479.t1	12158|g8758.t1	12251|g4171.t1	12008|g1997.t1	12253|g8837.t1	Ls17|EGY18498	12008|g1998.t1	12251|g4172.t1	12161|g9478.t1	12158|g8754.t1	Ls17|EGY18497	JR2|VDAG_JR2_Chr3g07660.p1	VaMs102|EEY19006	VaMs102|EEY19005
orthogroup429:	12008|g1565.t1	12251|g3756.t1	JR2|VDAG_JR2_Chr5g08810.p1	12253|g9057.t1	12161|g9431.t1	12158|g9440.t1	VaMs102|EEY20592	Ls17|EGY14598	12008|g1564.t1	12253|g9056.t1	12158|g9439.t1	12161|g9430.t1	VaMs102|EEY20591	Ls17|EGY14597	JR2|VDAG_JR2_Chr5g08820.p1
orthogroup430:	12008|g1890.t1	JR2|VDAG_JR2_Chr5g10050.p1	Ls17|EGY14479	12253|g3393.t1	12251|g3122.t1	VaMs102|EEY21589	12008|g1891.t1	12253|g3392.t1	12251|g3127.t1	12158|g6021.t1	12161|g5749.t1	12253|g3391.t1	12251|g3128.t1	12161|g5744.t1	12158|g6014.t1
orthogroup431:	12008|g1965.t1	12253|g998.t1	12251|g1965.t1	JR2|VDAG_JR2_Chr3g05070.p1	12161|g3133.t1	12158|g2131.t1	Ls17|EGY22716	VaMs102|EEY18495	JR2|VDAG_JR2_Chr1g10300.p1	Ls17|EGY18056	12161|g1012.t1	12158|g2850.t1	12253|g7412.t1	12251|g1601.t1	12008|g6023.t1
orthogroup432:	12008|g2332.t1	JR2|VDAG_JR2_Chr3g03540.p1	Ls17|EGY22852	12158|g560.t1	12253|g3772.t1	12251|g4127.t1	12161|g603.t1	VaMs102|EEY18640	12008|g2331.t1	JR2|VDAG_JR2_Chr3g03530.p1	Ls17|EGY22853	12158|g574.t1	12253|g3773.t1	12251|g4126.t1	VaMs102|EEY18641
orthogroup433:	12008|g2116.t1	JR2|VDAG_JR2_Chr3g03090.p1	Ls17|EGY22894	12253|g1686.t1	12251|g2756.t1	12158|g542.t1	VaMs102|EEY18683	12161|g634.t1	12008|g2117.t1	JR2|VDAG_JR2_Chr3g03100.p1	Ls17|EGY22893	12251|g2755.t1	12158|g543.t1	12253|g1685.t1	VaMs102|EEY18682
orthogroup434:	12008|g2088.t1	JR2|VDAG_JR2_Chr3g06290.p1	12253|g5515.t1	12008|g10454.t1	Ls17|EGY18392	12251|g6187.t1	12161|g4377.t1	12158|g938.t1	VaMs102|EEY18401	12008|g10452.t1	JR2|VDAG_JR2_Chr3g06300.p1	12253|g5519.t1	12251|g6190.t1	12008|g2180.t1	Ls17|EGY18393
orthogroup435:	12008|g2430.t1	VaMs102|EEY14698	JR2|VDAG_JR2_Chr1g18340.p1	Ls17|EGY13734	12161|g5509.t1	12158|g5649.t1	12253|g8637.t1	12251|g2002.t1	VaMs102|EEY23248	Ls17|EGY23158	12161|g4928.t1	12158|g6486.t1	12253|g4017.t1	12251|g2004.t1	12008|g9572.t1
orthogroup436:	12008|g2872.t1	JR2|VDAG_JR2_Chr3g09960.p1	12251|g6751.t1	12161|g4269.t1	12158|g8497.t1	12253|g4315.t1	VaMs102|EEY21926	Ls17|EGY17850	12008|g2875.t1	12251|g6745.t1	Ls17|EGY17851	JR2|VDAG_JR2_Chr3g09950.p1	12161|g4275.t1	12158|g8498.t1	VaMs102|EEY21927
orthogroup437:	12008|g3125.t1	JR2|VDAG_JR2_Chr6g02380.p1	Ls17|EGY22208	12253|g1365.t1	12251|g3852.t1	12161|g1661.t1	12158|g1113.t1	VaMs102|EEY16620	12161|g7991.t1	12158|g2501.t1	12253|g1241.t1	12251|g7032.t1	12008|g3402.t1	VaMs102|EEY14990	Ls17|EGY14027
orthogroup438:	12008|g3495.t1	Ls17|EGY14046	12253|g1264.t1	12251|g3057.t1	12161|g2880.t1	12158|g2519.t1	VaMs102|EEY15008	JR2|VDAG_JR2_Chr8g01270.p1	Ls17|EGY17016	12253|g7354.t1	12251|g174.t1	12008|g5486.t1	12161|g8484.t1	12158|g81.t1	VaMs102|EEY22406
orthogroup439:	12008|g3732.t1	JR2|VDAG_JR2_Chr2g08830.p1	12161|g8366.t1	12253|g3952.t1	12251|g4919.t1	12158|g8344.t1	Ls17|EGY19674	12161|g843.t1	12158|g2266.t1	JR2|VDAG_JR2_Chr2g00700.p1	12253|g44.t1	12251|g329.t1	12008|g8329.t1	Ls17|EGY19178	VaMs102|EEY23669
orthogroup440:	12008|g4084.t1	12253|g3113.t1	12251|g5265.t1	12158|g3591.t1	12161|g3693.t1	Ls17|EGY16566	VaMs102|EEY19687	JR2|VDAG_JR2_Chr4g00320.p1	JR2|VDAG_JR2_Chr4g00300.p1	Ls17|EGY16567	12161|g3688.t1	12158|g3593.t1	12251|g5264.t1	JR2|VDAG_JR2_Chr4g00310.p1	VaMs102|EEY19688
orthogroup441:	12008|g4133.t1	JR2|VDAG_JR2_Chr4g01360.p1	Ls17|EGY16467	12253|g7048.t1	12251|g8960.t1	12161|g8039.t1	12158|g1208.t1	VaMs102|EEY19585	Ls17|EGY16468	12253|g7053.t1	12161|g8033.t1	12158|g1212.t1	12251|g528.t1	JR2|VDAG_JR2_Chr4g01350.p1	VaMs102|EEY19586
orthogroup442:	Ls17|EGY23109	12161|g8297.t1	12158|g8243.t1	12253|g6778.t1	12251|g7947.t1	12008|g4766.t1	JR2|VDAG_JR2_Chr5g00090.p1	Ls17|EGY23526	12253|g2312.t1	JR2|VDAG_JR2_Chr3g00820.p1	12251|g8535.t1	12008|g6762.t1	12161|g3416.t1	12158|g6506.t1	VaMs102|EEY20313
orthogroup443:	12008|g4294.t1	JR2|VDAG_JR2_Chr1g02780.p1	12253|g9676.t1	12251|g9493.t1	12161|g9644.t1	12158|g9627.t1	12161|g7365.t1	12158|g7274.t1	JR2|VDAG_JR2_Chr7g00290.p1	Ls17|EGY15400	12253|g5357.t1	12251|g6917.t1	12008|g9509.t1	Ls17|EGY17249	VaMs102|EEY23850
orthogroup444:	12008|g4159.t1	JR2|VDAG_JR2_Chr1g02930.p1	Ls17|EGY17261	12253|g7668.t1	12251|g8518.t1	12161|g5966.t1	12158|g3268.t1	VaMs102|EEY17601	12008|g4168.t1	JR2|VDAG_JR2_Chr1g02940.p1	Ls17|EGY17262	12253|g7669.t1	12251|g8514.t1	12161|g5965.t1	12158|g3269.t1
orthogroup445:	12008|g4346.t1	JR2|VDAG_JR2_Chr1g03650.p1	12253|g1409.t1	12251|g2875.t1	12161|g1367.t1	12158|g1527.t1	Ls17|EGY17329	VaMs102|EEY17673	12008|g4320.t1	JR2|VDAG_JR2_Chr1g03660.p1	12253|g1392.t1	12251|g2876.t1	12161|g1366.t1	12158|g1491.t1	VaMs102|EEY17674
orthogroup446:	12008|g4725.t1	VaMs102|EEY18801	JR2|VDAG_JR2_Chr3g01770.p1	Ls17|EGY23016	12161|g5998.t1	12253|g8537.t1	12158|g1603.t1	12251|g5629.t1	12161|g9367.t1	12253|g8986.t1	12251|g7395.t1	12008|g7538.t1	12158|g9424.t1	Ls17|EGY21686	JR2|VDAG_JR2_Chr8g06190.p1
orthogroup447:	12008|g4728.t1	JR2|VDAG_JR2_Chr3g01780.p1	12161|g5987.t1	12158|g1605.t1	12253|g8538.t1	12251|g5630.t1	Ls17|EGY23015	VaMs102|EEY18800	JR2|VDAG_JR2_Chr6g09500.p1	12161|g145.t1	12158|g192.t1	12008|g9688.t1	12253|g9949.t1	12251|g6264.t1	Ls17|EGY23331
orthogroup448:	12161|g1239.t1	12158|g2600.t1	JR2|VDAG_JR2_Chr3g11590.p1	Ls17|EGY14303	12253|g9291.t1	12251|g9239.t1	12008|g9418.t1	12008|g8635.t1	JR2|VDAG_JR2_Chr7g01110.p1	12253|g2825.t1	12251|g3033.t1	12161|g1911.t1	12158|g5361.t1	VaMs102|EEY23780	Ls17|EGY15321
orthogroup449:	12008|g4835.t1	12253|g4003.t1	12161|g3964.t1	12158|g2813.t1	Ls17|EGY22970	12251|g5500.t1	VaMs102|EEY18759	JR2|VDAG_JR2_Chr3g02230.p1	JR2|VDAG_JR2_Chr3g02240.p1	Ls17|EGY22969	12161|g3957.t1	12158|g2816.t1	12253|g4002.t1	12251|g5501.t1	VaMs102|EEY18758
orthogroup450:	12008|g5123.t1	JR2|VDAG_JR2_Chr1g25680.p1	Ls17|EGY21071	12253|g7185.t1	12251|g8164.t1	12158|g1825.t1	12161|g4752.t1	VaMs102|EEY16019	12008|g5272.t1	JR2|VDAG_JR2_Chr1g25690.p1	Ls17|EGY21072	12253|g7186.t1	12251|g8165.t1	12161|g4746.t1	VaMs102|EEY16020
orthogroup451:	12008|g5305.t1	12161|g9377.t1	12158|g9729.t1	12253|g3683.t1	12251|g9969.t1	Ls17|EGY21185	VaMs102|EEY16129	12161|g1121.t1	12158|g773.t1	12251|g493.t1	12253|g3368.t1	12008|g6576.t1	JR2|VDAG_JR2_Chr4g11540.p1	VaMs102|EEY22982	Ls17|EGY16078
orthogroup452:	12008|g5538.t1	JR2|VDAG_JR2_Chr8g02520.p1	Ls17|EGY16900	12161|g7093.t1	12158|g8018.t1	12253|g2755.t1	12251|g4534.t1	VaMs102|EEY22292	12008|g5537.t1	JR2|VDAG_JR2_Chr8g02510.p1	Ls17|EGY16901	12253|g2752.t1	12251|g4533.t1	12161|g7092.t1	12158|g8012.t1
orthogroup453:	Ls17|EGY19349	JR2|VDAG_JR2_Chr6g01150.p1	VaMs102|EEY16505	12161|g6475.t1	12158|g1470.t1	12253|g4872.t1	12251|g6582.t1	12008|g8889.t1	12008|g8890.t1	Ls17|EGY19348	12161|g6474.t1	12158|g1473.t1	12253|g4865.t1	12251|g6569.t1	VaMs102|EEY16504
orthogroup454:	Ls17|EGY16033	12161|g3016.t1	12158|g2218.t1	12253|g4046.t1	12251|g502.t1	12008|g6655.t1	VaMs102|EEY22934	12008|g6546.t1	JR2|VDAG_JR2_Chr4g12030.p1	Ls17|EGY16032	12253|g4045.t1	12251|g492.t1	12161|g3023.t1	12158|g2217.t1	JR2|VDAG_JR2_Chr4g12020.p1
orthogroup455:	VaMs102|EEY22259	12008|g9070.t1	JR2|VDAG_JR2_Chr8g02820.p1	12253|g4380.t1	12251|g8294.t1	Ls17|EGY20552	12158|g7016.t1	12161|g7049.t1	JR2|VDAG_JR2_Chr8g02800.p1	12253|g4379.t1	12251|g8290.t1	Ls17|EGY20553	12161|g7056.t1	12158|g7018.t1	VaMs102|EEY22260
orthogroup456:	12008|g5894.t1	JR2|VDAG_JR2_Chr1g10700.p1	12253|g2615.t1	12251|g4200.t1	Ls17|EGY18089	12161|g4876.t1	12158|g4799.t1	VaMs102|EEY14028	12008|g5893.t1	12253|g2616.t1	12251|g4197.t1	12161|g4859.t1	12158|g4798.t1	VaMs102|EEY14029	JR2|VDAG_JR2_Chr1g10710.p1
orthogroup457:	12008|g6204.t1	JR2|VDAG_JR2_Chr5g03700.p1	12253|g1957.t1	12251|g1387.t1	12161|g563.t1	12158|g718.t1	VaMs102|EEY21497	Ls17|EGY18994	12008|g6203.t1	JR2|VDAG_JR2_Chr5g03710.p1	12161|g564.t1	12158|g719.t1	12253|g1944.t1	12251|g1390.t1	VaMs102|EEY21496
orthogroup458:	12008|g6229.t1	Ls17|EGY18975	12253|g671.t1	12251|g1316.t1	12161|g784.t1	12158|g4247.t1	JR2|VDAG_JR2_Chr5g03890.p1	VaMs102|EEY21478	12008|g6230.t1	Ls17|EGY18974	12253|g672.t1	12251|g1317.t1	12161|g783.t1	12158|g4248.t1	VaMs102|EEY21477
orthogroup459:	12008|g6142.t1	JR2|VDAG_JR2_Chr5g04870.p1	12161|g7858.t1	12158|g8325.t1	12253|g7125.t1	12251|g7398.t1	12161|g1846.t1	12158|g1960.t1	Ls17|EGY19291	12008|g9920.t1	VaMs102|EEY16448	12253|g135.t1	12251|g1108.t1	JR2|VDAG_JR2_Chr6g00530.p1	Ls17|EGY20341
orthogroup460:	VaMs102|EEY23914	Ls17|EGY14160	12161|g2089.t1	12158|g2427.t1	12253|g3853.t1	12251|g5391.t1	12008|g8059.t1	12008|g8058.t1	12161|g2090.t1	12158|g2432.t1	12253|g3850.t1	12251|g5390.t1	Ls17|EGY14159	JR2|VDAG_JR2_Chr3g13150.p1	VaMs102|EEY23913
orthogroup461:	12161|g2446.t1	12158|g6909.t1	12253|g2554.t1	12008|g8116.t1	12251|g3889.t1	Ls17|EGY18563	JR2|VDAG_JR2_Chr6g10560.p1	12253|g3143.t1	12251|g4825.t1	12008|g7309.t1	12161|g5692.t1	12158|g5543.t1	JR2|VDAG_JR2_Chr5g11530.p1	Ls17|EGY19428	VaMs102|EEY23516
orthogroup462:	12008|g6722.t1	JR2|VDAG_JR2_Chr5g01630.p1	12161|g1976.t1	12158|g3647.t1	12253|g3158.t1	12251|g4847.t1	Ls17|EGY23673	VaMs102|EEY20461	12161|g5346.t1	12158|g5231.t1	Ls17|EGY23570	12253|g1888.t1	12251|g2050.t1	12008|g6758.t1	VaMs102|EEY20358
orthogroup463:	12008|g7052.t1	Ls17|EGY13324	12161|g9354.t1	12158|g9422.t1	12251|g6472.t1	VaMs102|EEY14289	12253|g7785.t1	12161|g5287.t1	12158|g5090.t1	12253|g6870.t1	12251|g4372.t1	12008|g8505.t1	JR2|VDAG_JR2_Chr8g06460.p1	VaMs102|EEY19879	Ls17|EGY21706
orthogroup464:	12008|g7319.t1	JR2|VDAG_JR2_Chr5g11330.p1	12161|g9606.t1	12158|g9461.t1	12253|g9399.t1	12251|g9743.t1	Ls17|EGY19410	VaMs102|EEY21633	12008|g7387.t1	12253|g9396.t1	12251|g9744.t1	JR2|VDAG_JR2_Chr5g11340.p1	12161|g9605.t1	12158|g9460.t1	VaMs102|EEY21634
orthogroup465:	12008|g7551.t1	12161|g6626.t1	12158|g7523.t1	JR2|VDAG_JR2_Chr8g05820.p1	12253|g7529.t1	12251|g7586.t1	VaMs102|EEY19830	Ls17|EGY21658	12008|g7476.t1	JR2|VDAG_JR2_Chr8g05810.p1	12161|g6627.t1	12158|g7524.t1	12253|g7526.t1	12251|g7587.t1	Ls17|EGY21657
orthogroup466:	12008|g7520.t1	12161|g664.t1	12158|g8032.t1	12253|g6513.t1	12251|g7723.t1	JR2|VDAG_JR2_Chr8g04600.p1	VaMs102|EEY19721	Ls17|EGY21552	12008|g7519.t1	JR2|VDAG_JR2_Chr8g04590.p1	12253|g6515.t1	12251|g7724.t1	12161|g665.t1	12158|g8029.t1	VaMs102|EEY19720
orthogroup467:	Ls17|EGY19013	12253|g1968.t1	12251|g1371.t1	12008|g9317.t1	12161|g570.t1	12158|g698.t1	JR2|VDAG_JR2_Chr5g03470.p1	12161|g510.t1	12158|g695.t1	Ls17|EGY19012	12253|g1969.t1	12251|g1379.t1	12008|g9325.t1	VaMs102|EEY21514	VaMs102|EEY21515
orthogroup468:	VaMs102|EEY22242	JR2|VDAG_JR2_Chr8g03000.p1	Ls17|EGY20536	12253|g8701.t1	12158|g6893.t1	12161|g6336.t1	12251|g9319.t1	12008|g9085.t1	Ls17|EGY14179	12161|g463.t1	12158|g519.t1	JR2|VDAG_JR2_Chr3g12960.p1	12253|g6746.t1	12251|g1800.t1	12008|g8055.t1
orthogroup469:	12008|g7739.t1	JR2|VDAG_JR2_Chr8g08670.p1	Ls17|EGY21879	12161|g5400.t1	12158|g5250.t1	12253|g4309.t1	12251|g5728.t1	VaMs102|EEY20052	JR2|VDAG_JR2_Chr2g11930.p1	Ls17|EGY20927	12161|g8644.t1	12158|g5077.t1	12253|g10129.t1	12251|g10163.t1	12008|g8756.t1
orthogroup470:	12008|g7817.t1	JR2|VDAG_JR2_Chr8g08550.p1	12253|g4300.t1	12251|g5737.t1	12161|g9743.t1	Ls17|EGY21869	12158|g9731.t1	VaMs102|EEY20044	12008|g7818.t1	12251|g5727.t1	12161|g9744.t1	12253|g4297.t1	VaMs102|EEY20043	JR2|VDAG_JR2_Chr8g08540.p1	Ls17|EGY21868
orthogroup471:	12008|g9495.t1	12253|g5156.t1	JR2|VDAG_JR2_Chr2g10200.p1	Ls17|EGY18614	12251|g9646.t1	JR2|VDAG_JR2_Chr6g07750.p1	12253|g3754.t1	12251|g4322.t1	VaMs102|EEY23264	Ls17|EGY23173	12161|g6015.t1	12158|g4495.t1	12008|g9612.t1	12008|g10311.t1	12008|g10385.t1
orthogroup472:	12008|g9531.t1	12161|g1532.t1	12158|g7631.t1	12251|g7315.t1	VaMs102|EEY23840	12253|g5933.t1	JR2|VDAG_JR2_Chr7g00410.p1	Ls17|EGY15390	12008|g9530.t1	JR2|VDAG_JR2_Chr7g00390.p1	12161|g1537.t1	12158|g7628.t1	12251|g7314.t1	Ls17|EGY15391	VaMs102|EEY23841
orthogroup473:	12008|g10159.t1	12161|g8145.t1	12158|g9237.t2	12253|g9166.t1	12251|g9533.t1	JR2|VDAG_JR2_Chr2g11440.p1	12158|g9237.t1	12253|g9166.t2	12251|g9533.t2	12161|g8145.t2	12251|g9533.t3	12008|g10159.t2	12158|g9237.t3	Ls17|EGY20692	VaMs102|EEY15847
orthogroup474:	12008|g10150.t1	12251|g9530.t1	12158|g9233.t1	12253|g9165.t1	12161|g8137.t1	JR2|VDAG_JR2_Chr2g11400.p1	Ls17|EGY20688	VaMs102|EEY15843	12008|g10132.t1	JR2|VDAG_JR2_Chr2g11390.p1	Ls17|EGY20687	12158|g9231.t1	12253|g9164.t1	12251|g9528.t1	VaMs102|EEY15842
orthogroup475:	JR2|VDAG_JR2_Chr5g10670.p1	12008|g72.t1	JR2|VDAG_JR2_Chr4g03430.p1	JR2|VDAG_JR2_Chr4g03390.p1	12253|g7836.t1	12251|g8626.t1	12008|g404.t1	Ls17|EGY20855	Ls17|EGY20851	12253|g6638.t1	12251|g7782.t1	12008|g10290.t1	Ls17|EGY23457	Ls17|EGY18691
orthogroup476:	12161|g9748.t1	12158|g9047.t1	Ls17|EGY15100	12008|g9148.t1	JR2|VDAG_JR2_Chr7g09930.p1	12253|g7789.t1	12251|g9579.t1	12008|g9149.t1	JR2|VDAG_JR2_Chr7g09940.p1	Ls17|EGY15101	12161|g9747.t1	12158|g9046.t1	VaMs102|EEY22817	VaMs102|EEY22816
orthogroup477:	12008|g1020.t1	JR2|VDAG_JR2_Chr7g02890.p1	Ls17|EGY15163	12161|g8427.t1	12158|g7957.t1	12253|g7962.t1	12251|g3683.t1	VaMs102|EEY21200	12008|g1020.t2	VaMs102|EEY21454	JR2|VDAG_JR2_Chr5g04130.p1	12008|g6243.t1	Ls17|EGY18951	VaMs102|EEY23094
orthogroup478:	Ls17|EGY15722	12161|g7288.t1	12158|g3824.t1	12253|g1554.t1	12251|g6232.t1	12008|g851.t1	JR2|VDAG_JR2_Chr7g03640.p1	VaMs102|EEY21137	12008|g850.t1	12161|g7287.t1	12158|g3820.t1	12251|g6231.t1	12253|g1551.t1	Ls17|EGY15721
orthogroup479:	12008|g812.t1	JR2|VDAG_JR2_Chr7g04710.p1	Ls17|EGY15616	12251|g3996.t1	12253|g6855.t1	VaMs102|EEY21027	12158|g6080.t1	12161|g9161.t1	Ls17|EGY20834	Ls17|EGY18674	12158|g3948.t1	12161|g5896.t1	12253|g10317.t1	12251|g10279.t1
orthogroup480:	12008|g1011.t1	12251|g8057.t1	12161|g4688.t1	12158|g9322.t1	12253|g8022.t1	JR2|VDAG_JR2_Chr7g04980.p1	Ls17|EGY15590	12008|g1082.t1	JR2|VDAG_JR2_Chr7g04990.p1	Ls17|EGY15589	12251|g8063.t1	12161|g4679.t1	12158|g9326.t1	VaMs102|EEY20999
orthogroup481:	12008|g1460.t1	12253|g911.t1	JR2|VDAG_JR2_Chr1g04820.p1	Ls17|EGY17445	12161|g3352.t1	12251|g913.t1	12158|g7044.t1	12008|g1459.t1	JR2|VDAG_JR2_Chr1g04840.p1	12253|g914.t1	12251|g912.t1	12161|g3345.t1	12158|g7043.t1	VaMs102|EEY17791
orthogroup482:	JR2|VDAG_JR2_Chr2g09140.p1	12008|g3765.t1	12253|g6289.t1	12251|g4767.t1	12161|g7379.t1	12158|g8223.t1	Ls17|EGY19647	VaMs102|EEY15785	VaMs102|EEY15786	JR2|VDAG_JR2_Chr2g09150.p1	Ls17|EGY19646	VaMs102|EEY15790	Ls17|EGY19643	JR2|VDAG_JR2_Chr2g09190.p1
orthogroup483:	JR2|VDAG_JR2_Chr2g03090.p1	VaMs102|EEY17208	Ls17|EGY20205	12253|g3279.t1	12251|g4736.t1	12008|g5760.t1	12161|g3466.t1	12158|g3357.t1	VaMs102|EEY22275	12253|g3260.t1	12161|g3452.t1	12158|g3370.t1	12251|g4733.t1	12008|g5759.t1
orthogroup484:	12008|g1796.t1	12158|g7963.t2	12161|g5835.t1	JR2|VDAG_JR2_Chr5g06150.p1	12253|g8849.t1	12251|g9399.t1	Ls17|EGY20725	VaMs102|EEY20825	12008|g1796.t2	12008|g1796.t3	12158|g7963.t1	12253|g8849.t3	12253|g8849.t2	VaMs102|EEY20824
orthogroup485:	12008|g1901.t1	12253|g3098.t1	Ls17|EGY14744	12251|g1201.t1	JR2|VDAG_JR2_Chr5g07130.p1	12161|g4674.t1	12158|g5987.t1	VaMs102|EEY20734	12008|g1902.t1	12253|g3096.t1	VaMs102|EEY20733	Ls17|EGY14743	12161|g4781.t1	12158|g4901.t1
orthogroup486:	12253|g1792.t1	12008|g7906.t1	JR2|VDAG_JR2_Chr2g06600.p1	12251|g1653.t1	12161|g6833.t1	12158|g4882.t1	Ls17|EGY19868	VaMs102|EEY15557	12008|g7907.t1	JR2|VDAG_JR2_Chr2g06590.p1	12253|g1791.t1	12251|g1654.t1	12161|g6832.t1	12158|g4881.t1
orthogroup487:	12008|g1738.t1	JR2|VDAG_JR2_Chr5g08380.p1	Ls17|EGY14635	12161|g1795.t1	12158|g8863.t1	12253|g9101.t1	12251|g4993.t1	VaMs102|EEY20627	12161|g7845.t1	12158|g9434.t1	12253|g9073.t1	12251|g9984.t1	12008|g9516.t1	JR2|VDAG_JR2_Chr7g00010.p1
orthogroup488:	12008|g2267.t1	JR2|VDAG_JR2_Chr3g03790.p1	12253|g7630.t1	12251|g7055.t1	Ls17|EGY22825	12161|g5807.t1	12158|g5659.t1	VaMs102|EEY18613	12008|g2266.t1	JR2|VDAG_JR2_Chr3g03780.p1	12161|g5806.t1	12158|g5664.t1	12253|g7631.t1	12251|g7056.t1
orthogroup489:	12008|g2139.t1	12253|g3781.t1	12251|g4122.t1	JR2|VDAG_JR2_Chr3g03400.p1	Ls17|EGY22865	12161|g642.t1	12158|g534.t1	VaMs102|EEY18654	12008|g2140.t1	JR2|VDAG_JR2_Chr3g03390.p1	12158|g533.t1	VaMs102|EEY18655	Ls17|EGY22866	12161|g641.t1
orthogroup490:	12008|g2790.t1	JR2|VDAG_JR2_Chr3g11330.p1	Ls17|EGY14325	12161|g1247.t1	12251|g8477.t1	12158|g2876.t1	12253|g6991.t1	VaMs102|EEY21807	12008|g2952.t1	JR2|VDAG_JR2_Chr3g11320.p1	12253|g6992.t1	12161|g1246.t1	Ls17|EGY14326	12251|g8478.t1
orthogroup491:	12008|g2816.t1	12161|g5187.t1	12158|g2891.t1	12253|g7462.t1	12251|g4886.t1	JR2|VDAG_JR2_Chr3g11140.p1	Ls17|EGY14340	VaMs102|EEY21820	JR2|VDAG_JR2_Chr5g10770.p1	Ls17|EGY23448	12253|g6649.t1	12251|g7788.t1	12008|g10303.t1	Ls17|EGY23402
orthogroup492:	12008|g3164.t1	JR2|VDAG_JR2_Chr6g04660.p1	12253|g3735.t1	12251|g6498.t1	12161|g4771.t1	12158|g4598.t1	Ls17|EGY22405	12008|g3165.t1	JR2|VDAG_JR2_Chr6g04650.p1	12253|g3734.t1	12251|g6497.t1	12161|g4775.t1	12158|g4599.t1	VaMs102|EEY16828
orthogroup493:	12008|g3228.t1	12158|g7246.t1	12253|g5674.t1	12251|g7178.t1	12161|g7526.t1	JR2|VDAG_JR2_Chr6g03760.p1	Ls17|EGY22330	Ls17|EGY22331	12161|g7525.t1	12253|g5672.t1	12251|g7177.t1	VaMs102|EEY16743	VaMs102|EEY16742	JR2|VDAG_JR2_Chr6g03770.p1
orthogroup494:	12008|g3072.t1	12251|g5095.t1	JR2|VDAG_JR2_Chr6g03120.p1	12008|g3072.t2	Ls17|EGY22270	12161|g5491.t1	12158|g3847.t1	VaMs102|EEY16682	12253|g3418.t1	12253|g9835.t1	12251|g4045.t1	12008|g4861.t1	JR2|VDAG_JR2_Chr3g05880.p1	Ls17|EGY18357
orthogroup495:	12008|g3118.t1	JR2|VDAG_JR2_Chr6g02040.p1	12253|g5169.t1	Ls17|EGY22175	12161|g1695.t1	12158|g1098.t1	12251|g6732.t1	VaMs102|EEY16585	Ls17|EGY21632	12161|g720.t1	12158|g1336.t1	12253|g8807.t1	12251|g9390.t1	12008|g7533.t1
orthogroup496:	12008|g3406.t1	12161|g7637.t1	12158|g7541.t1	12253|g5803.t1	12251|g7244.t1	VaMs102|EEY14952	Ls17|EGY13993	12008|g3405.t1	JR2|VDAG_JR2_Chr1g21110.p1	12161|g7640.t1	12158|g7540.t1	12253|g5802.t1	VaMs102|EEY14953	Ls17|EGY13994
orthogroup497:	Ls17|EGY20025	12161|g1333.t1	12158|g1689.t1	VaMs102|EEY17025	JR2|VDAG_JR2_Chr2g04990.p1	12253|g8971.t1	12251|g9454.t1	12008|g5850.t1	12008|g5849.t1	JR2|VDAG_JR2_Chr2g04980.p1	12253|g7214.t1	12251|g8215.t2	12253|g7214.t2	12251|g8215.t1
orthogroup498:	JR2|VDAG_JR2_Chr2g13050.p1	12253|g6679.t1	12161|g3284.t1	12158|g1598.t1	12251|g7764.t1	12008|g9792.t1	Ls17|EGY21037	Ls17|EGY21036	12253|g6676.t1	12161|g3283.t1	12158|g1597.t1	JR2|VDAG_JR2_Chr2g13040.p1	VaMs102|EEY15989	VaMs102|EEY15990
orthogroup499:	12008|g4960.t1	Ls17|EGY22640	VaMs102|EEY15370	JR2|VDAG_JR2_Chr6g07170.p1	12251|g2879.t1	12161|g3923.t1	12158|g1062.t1	12253|g1572.t1	12253|g1569.t1	12008|g4961.t1	12161|g3925.t1	12158|g1087.t1	12253|g1573.t1	12251|g2878.t1
orthogroup500:	12008|g5275.t1	12253|g3668.t1	12251|g6145.t1	12161|g5052.t1	12158|g6198.t1	Ls17|EGY21175	JR2|VDAG_JR2_Chr1g26790.p1	12008|g5276.t1	JR2|VDAG_JR2_Chr1g26800.p1	12161|g5051.t1	12158|g6199.t1	12251|g6150.t1	12253|g3669.t1	VaMs102|EEY16118
orthogroup501:	12008|g5311.t1	12253|g1985.t1	12251|g3219.t1	12161|g4453.t1	12158|g4370.t1	Ls17|EGY21221	VaMs102|EEY16165	12008|g5310.t1	JR2|VDAG_JR2_Chr1g27320.p1	12161|g4422.t1	12158|g4371.t1	12253|g1998.t1	12251|g3220.t1	JR2|VDAG_JR2_Chr1g27310.p1
orthogroup502:	12008|g5991.t1	12251|g6548.t1	JR2|VDAG_JR2_Chr1g11340.p1	12253|g7716.t1	VaMs102|EEY14081	Ls17|EGY18138	12161|g2646.t1	12008|g5990.t1	Ls17|EGY18139	12253|g7719.t1	12251|g6547.t1	12161|g2639.t1	12158|g2717.t1	VaMs102|EEY14082
orthogroup503:	12008|g7699.t1	JR2|VDAG_JR2_Chr8g10100.p1	Ls17|EGY22008	12251|g9237.t1	12253|g8528.t1	12161|g9189.t1	12158|g9202.t1	VaMs102|EEY20184	VaMs102|EEY20183	12008|g7700.t1	12251|g9238.t1	JR2|VDAG_JR2_Chr8g10110.p1	Ls17|EGY22009	VaMs102|EEY20185
orthogroup504:	Ls17|EGY23403	12253|g6642.t1	12251|g7784.t1	12008|g10291.t1	JR2|VDAG_JR2_Chr5g10700.p1	VaMs102|EEY19422	Ls17|EGY23454	12161|g2286.t1	12158|g2385.t1	JR2|VDAG_JR2_Chr4g02990.p1	Ls17|EGY16017	12253|g8267.t1	12251|g9048.t1	12008|g10379.t1
orthogroup505:	12008|g8665.t1	JR2|VDAG_JR2_Chr7g01710.p1	12161|g9195.t1	12158|g9217.t1	12253|g8555.t1	12251|g9274.t1	VaMs102|EEY21298	12008|g8666.t1	JR2|VDAG_JR2_Chr7g01700.p1	Ls17|EGY15264	12161|g9194.t1	12158|g9216.t1	12253|g8552.t1	12251|g9273.t1
orthogroup506:	12008|g9001.t1	12253|g1517.t1	12251|g2839.t1	JR2|VDAG_JR2_Chr2g02350.p1	12161|g1584.t1	12158|g3972.t1	Ls17|EGY20271	VaMs102|EEY21368	12008|g9002.t1	JR2|VDAG_JR2_Chr2g02340.p1	12253|g1520.t1	12251|g2838.t1	12161|g1605.t1	12158|g3969.t1
orthogroup507:	12008|g9449.t1	12253|g6749.t1	12251|g5010.t1	Ls17|EGY23511	12158|g8799.t1	JR2|VDAG_JR2_Chr2g09960.p1	12161|g8519.t1	12008|g9450.t1	12253|g6752.t1	12158|g8798.t1	12161|g8524.t1	12251|g5009.t1	VaMs102|EEY15828	VaMs102|EEY15827
orthogroup508:	12008|g10179.t1	JR2|VDAG_JR2_Chr4g12220.p1	12161|g4947.t1	12158|g8513.t1	12253|g2370.t1	12251|g4147.t1	VaMs102|EEY22918	Ls17|EGY21468	VaMs102|EEY23559	JR2|VDAG_JR2_Chr6g10990.p1	12161|g9268.t1	12158|g9338.t1	Ls17|EGY21537	12253|g9736.t1
orthogroup509:	12008|g10362.t1	JR2|VDAG_JR2_Chr2g09550.p1	12253|g10238.t1	12251|g9962.t1	Ls17|EGY23436	JR2|VDAG_JR2_Chr2g10820.p1	12253|g5145.t1	12008|g9485.t1	12008|g10218.t1	JR2|VDAG_JR2_Chr2g10150.p1	JR2|VDAG_JR2_Chr2g11200.p1	12253|g10144.t1	12251|g9833.t1	12008|g9774.t1
orthogroup510:	12008|g516.t1	12253|g2110.t1	12251|g3482.t1	JR2|VDAG_JR2_Chr4g07420.p1	Ls17|EGY18738	12161|g7793.t1	12158|g8946.t1	VaMs102|EEY19099	12008|g515.t1	Ls17|EGY18737	12158|g8954.t1	12161|g7794.t1	JR2|VDAG_JR2_Chr4g07410.p1
orthogroup511:	12158|g8424.t1	12008|g10134.t1	12008|g10044.t1	12253|g10290.t1	12008|g3253.t1	12008|g9720.t1	12008|g10194.t1	12008|g6632.t1	12008|g6087.t1	JR2|VDAG_JR2_Chr1g13300.p1	12251|g2195.t1	12161|g2176.t1	12008|g4287.t1
orthogroup512:	12008|g574.t1	12251|g2494.t1	JR2|VDAG_JR2_Chr4g04390.p1	12253|g4586.t1	Ls17|EGY15974	12161|g3532.t1	12158|g3563.t1	VaMs102|EEY19378	12008|g573.t1	12251|g2476.t1	JR2|VDAG_JR2_Chr4g04380.p1	Ls17|EGY15975	VaMs102|EEY19379
orthogroup513:	12008|g390.t1	VaMs102|EEY24058	12253|g8542.t1	12251|g9314.t1	12253|g10197.t1	12251|g10195.t1	12008|g10339.t1	VaMs102|EEY22900	Ls17|EGY23705	Ls17|EGY23765	12253|g10196.t1	12251|g10194.t1	12008|g456.t1
orthogroup514:	12008|g70.t1	JR2|VDAG_JR2_Chr4g03260.p1	12253|g6839.t1	12251|g9405.t1	VaMs102|EEY22881	Ls17|EGY23810	JR2|VDAG_JR2_Chr6g02820.p1	Ls17|EGY22241	12253|g8215.t1	12251|g2592.t1	VaMs102|EEY24048	VaMs102|EEY22219	12008|g3303.t1
orthogroup515:	12008|g66.t1	JR2|VDAG_JR2_Chr4g03350.p1	12253|g7834.t3	12251|g8630.t2	Ls17|EGY23819	VaMs102|EEY22890	JR2|VDAG_JR2_Chr4g03590.p1	12253|g7348.t1	12251|g8298.t1	12008|g409.t1	12253|g7834.t2	12251|g8630.t1	12253|g7834.t1
orthogroup516:	12161|g6366.t1	12158|g6346.t1	12253|g3902.t1	12251|g5488.t1	VaMs102|EEY15667	JR2|VDAG_JR2_Chr2g07810.p1	Ls17|EGY19759	12008|g3837.t1	12161|g6363.t1	12158|g6336.t1	12253|g3903.t1	12251|g5491.t1	12008|g3835.t1
orthogroup517:	12008|g881.t1	JR2|VDAG_JR2_Chr7g03080.p1	Ls17|EGY15143	VaMs102|EEY21180	12253|g208.t1	12251|g417.t1	JR2|VDAG_JR2_Chr1g05660.p1	Ls17|EGY17523	12161|g3.t1	12158|g3411.t1	12253|g7543.t1	12251|g8427.t1	12008|g1212.t1
orthogroup518:	12008|g831.t1	12253|g7600.t1	12251|g1843.t1	12158|g1784.t1	12161|g1503.t1	JR2|VDAG_JR2_Chr7g04100.p1	Ls17|EGY15674	12008|g693.t1	12253|g7591.t1	12251|g1837.t1	12161|g1502.t1	12158|g1780.t1	VaMs102|EEY21089
orthogroup519:	12008|g934.t1	12253|g4812.t1	12251|g7443.t1	JR2|VDAG_JR2_Chr7g05970.p1	Ls17|EGY15497	12161|g7001.t1	12158|g6959.t1	VaMs102|EEY20910	12161|g7002.t1	12158|g6960.t1	12253|g4813.t1	12251|g7444.t1	Ls17|EGY15498
orthogroup520:	12008|g785.t1	12161|g7003.t1	12158|g6956.t1	12253|g4806.t1	12251|g7442.t1	JR2|VDAG_JR2_Chr7g05990.p1	Ls17|EGY15495	VaMs102|EEY20907	12008|g786.t1	12161|g6990.t1	12158|g6958.t1	12253|g4816.t1	12251|g7441.t1
orthogroup521:	12008|g1214.t1	VaMs102|EEY17869	Ls17|EGY17525	12161|g11.t2	12158|g3407.t1	12253|g153.t2	12251|g419.t2	12161|g11.t1	12158|g3407.t2	12253|g153.t1	12251|g419.t1	12008|g1214.t2	JR2|VDAG_JR2_Chr1g05680.p1
orthogroup522:	12008|g1494.t1	12251|g6027.t1	12158|g8940.t1	JR2|VDAG_JR2_Chr1g07240.p1	Ls17|EGY17676	12253|g4137.t1	12161|g8623.t1	12008|g1172.t1	12161|g8626.t1	12158|g8942.t1	12253|g4125.t1	12251|g6032.t1	VaMs102|EEY18025
orthogroup523:	12251|g7591.t1	12008|g7477.t1	Ls17|EGY21656	VaMs102|EEY19829	JR2|VDAG_JR2_Chr8g05800.p1	12161|g6628.t1	12158|g7525.t1	12253|g7525.t1	12008|g7478.t1	JR2|VDAG_JR2_Chr8g05780.p1	Ls17|EGY21655	12251|g7592.t1	VaMs102|EEY19828
orthogroup524:	12008|g1289.t1	12161|g7154.t1	12158|g3136.t2	12253|g1867.t1	12251|g6441.t1	JR2|VDAG_JR2_Chr1g08500.p1	12161|g7154.t2	12158|g3136.t1	12253|g1867.t2	12008|g1289.t2	12251|g6441.t2	Ls17|EGY17799	VaMs102|EEY18144
orthogroup525:	12008|g1691.t1	12253|g2930.t1	12251|g1184.t1	12161|g4786.t1	12158|g4924.t1	JR2|VDAG_JR2_Chr5g07280.p1	Ls17|EGY14732	VaMs102|EEY20723	12008|g1690.t1	12251|g1185.t1	12253|g2929.t1	12161|g4788.t1	12158|g4921.t1
orthogroup526:	12008|g1917.t1	12251|g10111.t2	12161|g9871.t2	12158|g9888.t2	12253|g10179.t2	12161|g9871.t1	12158|g9888.t1	12253|g10179.t1	12008|g1917.t2	12251|g10111.t1	JR2|VDAG_JR2_Chr5g09630.p1	VaMs102|EEY20522	Ls17|EGY14521
orthogroup527:	12008|g2099.t1	JR2|VDAG_JR2_Chr3g05660.p1	12253|g644.t2	12251|g1215.t2	12161|g5319.t1	12158|g1382.t2	Ls17|EGY22661	12253|g644.t1	12251|g1215.t1	12008|g2099.t2	12161|g5319.t2	12158|g1382.t1	VaMs102|EEY18444
orthogroup528:	12008|g2219.t1	12161|g3151.t1	12158|g2137.t1	12253|g981.t1	12251|g1996.t1	JR2|VDAG_JR2_Chr3g05210.p1	Ls17|EGY22702	VaMs102|EEY18480	Ls17|EGY18635	12251|g9291.t1	12253|g8698.t1	12008|g10317.t1	JR2|VDAG_JR2_Chr2g11040.p1
orthogroup529:	12008|g2162.t1	12253|g963.t1	12161|g3127.t1	12251|g1990.t1	12158|g2120.t1	Ls17|EGY22732	JR2|VDAG_JR2_Chr3g04870.p1	VaMs102|EEY18514	12008|g2163.t1	12251|g1991.t1	12158|g2121.t1	Ls17|EGY22733	VaMs102|EEY18515
orthogroup530:	12008|g2316.t1	JR2|VDAG_JR2_Chr3g03030.p1	12008|g2316.t2	Ls17|EGY22899	12253|g1704.t1	12161|g579.t2	12158|g540.t2	12161|g579.t1	12158|g540.t1	12251|g2741.t2	VaMs102|EEY18689	12251|g2741.t1	12251|g2744.t1
orthogroup531:	Ls17|EGY13614	12251|g7148.t1	12253|g5581.t1	12008|g2412.t1	VaMs102|EEY14572	12008|g2405.t1	12253|g5580.t1	12251|g7147.t1	Ls17|EGY13615	12161|g5136.t1	12158|g4787.t1	JR2|VDAG_JR2_Chr1g16980.p1	VaMs102|EEY14573
orthogroup532:	12008|g2573.t1	12253|g6569.t1	12251|g2268.t1	12161|g5145.t1	12158|g4765.t1	JR2|VDAG_JR2_Chr1g17080.p1	VaMs102|EEY14583	Ls17|EGY13624	12008|g2574.t1	12253|g6568.t1	12251|g2269.t1	12161|g5148.t1	12158|g4770.t1
orthogroup533:	12008|g2605.t1	JR2|VDAG_JR2_Chr1g16890.p1	Ls17|EGY13606	12158|g4775.t1	12253|g5577.t1	12251|g7151.t1	12161|g5126.t1	Ls17|EGY14401	12161|g6636.t1	12158|g6673.t1	12253|g8818.t1	12251|g9207.t1	12008|g2855.t1
orthogroup534:	12008|g2506.t1	12158|g5786.t1	12253|g5568.t1	12251|g8145.t1	12161|g7553.t1	JR2|VDAG_JR2_Chr1g15410.p1	VaMs102|EEY14429	Ls17|EGY13465	12008|g2447.t1	12161|g7552.t1	12158|g5791.t1	12253|g5567.t1	12251|g8146.t1
orthogroup535:	12008|g2826.t1	12158|g6582.t1	12253|g758.t1	12161|g6543.t1	12251|g1908.t1	JR2|VDAG_JR2_Chr3g08380.p1	Ls17|EGY20448	VaMs102|EEY22074	12008|g2827.t1	12253|g757.t1	12251|g1909.t1	12161|g6548.t1	12158|g6583.t1
orthogroup536:	12008|g3319.t1	Ls17|EGY22411	12253|g9312.t1	12251|g9641.t1	JR2|VDAG_JR2_Chr6g04730.p1	12161|g4763.t1	12158|g4587.t1	VaMs102|EEY16834	Ls17|EGY23736	Ls17|EGY20883	12008|g9772.t1	JR2|VDAG_JR2_Chr2g10600.p1	JR2|VDAG_JR2_Chr2g10280.p1
orthogroup537:	VaMs102|EEY16366	Ls17|EGY21427	12008|g6431.t1	12161|g4052.t1	12158|g3889.t1	12253|g3516.t1	12251|g3871.t1	12008|g6284.t1	12161|g4039.t1	12158|g3879.t1	12253|g3538.t1	12251|g3880.t1	JR2|VDAG_JR2_Chr1g29400.p1
orthogroup538:	12008|g3089.t1	12253|g8074.t1	12251|g8910.t1	12161|g3585.t1	12158|g5392.t1	Ls17|EGY22318	JR2|VDAG_JR2_Chr6g03650.p1	VaMs102|EEY16729	12008|g3088.t1	12253|g8072.t1	12251|g8909.t1	12161|g3576.t1	12158|g5391.t1
orthogroup539:	12008|g3313.t1	12161|g1670.t1	12158|g1141.t1	JR2|VDAG_JR2_Chr6g02440.p1	12253|g1343.t1	12251|g3847.t1	Ls17|EGY22213	JR2|VDAG_JR2_Chr6g02450.p1	Ls17|EGY22214	12253|g1342.t1	12251|g3846.t1	VaMs102|EEY16626	VaMs102|EEY16625
orthogroup540:	12008|g3200.t1	12161|g9672.t2	12158|g9644.t2	12251|g9894.t2	12253|g9607.t2	12008|g3200.t2	Ls17|EGY22123	JR2|VDAG_JR2_Chr6g01470.p1	12161|g9672.t1	12158|g9644.t1	12253|g9607.t1	12251|g9894.t1	VaMs102|EEY16526
orthogroup541:	12161|g5970.t1	12158|g3237.t1	JR2|VDAG_JR2_Chr1g02920.p1	12253|g7675.t1	12251|g8512.t1	12008|g4160.t1	Ls17|EGY17260	Ls17|EGY18632	JR2|VDAG_JR2_Chr2g11020.p1	12253|g8699.t1	12008|g10319.t1	12251|g9292.t1	VaMs102|EEY17602
orthogroup542:	JR2|VDAG_JR2_Chr4g11870.p1	12253|g5113.t1	12251|g514.t1	12008|g6556.t1	12161|g3034.t1	12158|g2203.t1	Ls17|EGY16048	VaMs102|EEY22952	JR2|VDAG_JR2_Chr4g11880.p1	Ls17|EGY16047	12253|g5103.t1	12251|g461.t1	VaMs102|EEY22951
orthogroup543:	12158|g2056.t1	JR2|VDAG_JR2_Chr2g06380.p1	Ls17|EGY19888	12008|g7897.t1	12161|g6914.t1	12253|g8611.t1	12251|g1659.t1	12008|g7900.t1	12253|g8610.t1	12251|g1658.t1	12158|g2057.t1	12161|g6902.t1	VaMs102|EEY15539
orthogroup544:	12008|g3664.t1	12008|g3664.t2	12161|g7968.t1	12158|g7849.t1	12251|g6984.t1	12253|g5405.t2	12158|g7849.t2	12251|g6984.t2	12161|g7968.t2	12253|g5405.t1	JR2|VDAG_JR2_Chr2g08150.p1	Ls17|EGY19733	VaMs102|EEY15696
orthogroup545:	12008|g3986.t1	12253|g10122.t2	12251|g8962.t1	12161|g8028.t1	12158|g9806.t1	JR2|VDAG_JR2_Chr4g01410.p1	Ls17|EGY16464	12253|g10122.t1	12251|g8962.t2	12008|g3986.t2	12161|g8028.t2	12158|g9806.t2	VaMs102|EEY19580
orthogroup546:	12008|g4024.t1	12253|g4725.t1	12251|g88.t1	12161|g5387.t1	12158|g4846.t1	JR2|VDAG_JR2_Chr4g02440.p1	Ls17|EGY16363	12253|g4725.t2	12251|g88.t2	12008|g4024.t2	12161|g5387.t2	12158|g4846.t2	VaMs102|EEY19477
orthogroup547:	12008|g4256.t1	12161|g3592.t1	12158|g4736.t1	12253|g2985.t1	12251|g4000.t1	JR2|VDAG_JR2_Chr1g02300.p1	Ls17|EGY17203	VaMs102|EEY17543	12008|g4275.t1	12253|g2978.t1	12251|g4025.t1	12161|g3557.t1	12158|g4715.t1
orthogroup548:	12008|g4265.t1	12161|g3590.t1	12158|g4713.t1	12253|g2975.t1	12251|g4010.t1	JR2|VDAG_JR2_Chr1g02520.p1	Ls17|EGY17225	VaMs102|EEY17567	12008|g4266.t1	12161|g3549.t1	12158|g4714.t1	12253|g2976.t1	12251|g4027.t1
orthogroup549:	12008|g4570.t1	Ls17|EGY14908	12253|g8792.t1	12251|g4338.t1	12161|g7952.t1	12158|g7882.t1	JR2|VDAG_JR2_Chr7g07890.p1	VaMs102|EEY22628	12008|g4569.t1	12161|g7959.t1	12253|g8791.t1	12251|g4321.t1	Ls17|EGY14909
orthogroup550:	12008|g4823.t1	JR2|VDAG_JR2_Chr3g06150.p1	Ls17|EGY18381	12253|g7026.t2	12251|g4510.t1	12158|g929.t2	12161|g6049.t2	12158|g929.t1	12161|g6049.t1	12253|g7026.t1	12251|g4510.t2	12008|g4823.t2	VaMs102|EEY18383
orthogroup551:	12008|g5367.t1	12253|g6510.t1	12251|g6505.t1	12161|g7122.t1	12158|g7071.t2	12253|g6510.t2	12251|g6505.t2	12008|g5367.t2	12161|g7122.t2	12158|g7071.t1	Ls17|EGY16643	VaMs102|EEY15330	JR2|VDAG_JR2_Chr1g25210.p1
orthogroup552:	12008|g5858.t1	Ls17|EGY20228	12253|g6493.t1	JR2|VDAG_JR2_Chr2g02850.p1	12251|g7754.t1	12161|g8157.t1	12158|g8087.t1	VaMs102|EEY17231	12008|g5855.t1	JR2|VDAG_JR2_Chr2g02840.p1	12253|g6483.t1	Ls17|EGY20229	VaMs102|EEY17232
orthogroup553:	12008|g5920.t1	12161|g1016.t1	12158|g2846.t1	12253|g8242.t1	12251|g1619.t1	JR2|VDAG_JR2_Chr1g10260.p1	Ls17|EGY18053	VaMs102|EEY13990	12008|g5915.t1	12253|g8248.t1	12251|g1600.t1	12161|g1015.t1	12158|g2849.t1
orthogroup554:	12008|g6121.t1	JR2|VDAG_JR2_Chr5g04990.p1	Ls17|EGY20352	12253|g9207.t1	12161|g6143.t1	12158|g5931.t1	12251|g8953.t2	VaMs102|EEY17265	12161|g6143.t2	12158|g5931.t2	12253|g9207.t2	12008|g6121.t2	12251|g8953.t1
orthogroup555:	12008|g6332.t1	12251|g6828.t1	12161|g4408.t1	JR2|VDAG_JR2_Chr1g27910.p1	12158|g4349.t1	12253|g8232.t1	Ls17|EGY21274	JR2|VDAG_JR2_Chr1g27920.p1	Ls17|EGY21275	12253|g8233.t1	12158|g4348.t1	VaMs102|EEY16222	VaMs102|EEY16221
orthogroup556:	12008|g6599.t1	12161|g1103.t1	12253|g8624.t1	12251|g2114.t1	12158|g774.t1	JR2|VDAG_JR2_Chr4g11090.p1	Ls17|EGY16122	VaMs102|EEY23026	12008|g6483.t1	12161|g1104.t1	12158|g806.t1	12253|g8626.t1	12251|g2119.t1
orthogroup557:	12008|g6568.t1	12251|g1582.t1	12253|g4627.t1	12251|g1582.t2	12008|g6568.t2	Ls17|EGY16185	JR2|VDAG_JR2_Chr4g10420.p1	12161|g309.t1	12158|g228.t1	12161|g309.t2	12158|g228.t2	12158|g228.t3	VaMs102|EEY23085
orthogroup558:	12008|g6781.t1	12251|g7634.t1	12161|g6301.t1	12158|g5177.t1	12253|g7012.t1	JR2|VDAG_JR2_Chr5g00920.p1	Ls17|EGY23608	VaMs102|EEY20398	12008|g6780.t1	12253|g7020.t1	12161|g6302.t1	12251|g7648.t1	12158|g5178.t1
orthogroup559:	12008|g6844.t1	12253|g6790.t1	12251|g6071.t1	Ls17|EGY23550	12161|g3396.t1	12158|g5214.t1	VaMs102|EEY20339	12008|g6749.t1	12158|g5209.t1	12253|g6789.t1	12251|g6072.t1	12161|g3412.t1	JR2|VDAG_JR2_Chr5g00360.p1
orthogroup560:	12008|g7352.t1	12161|g2718.t1	12158|g8981.t1	12253|g10114.t1	12251|g2953.t1	12158|g8981.t2	12253|g10114.t2	12008|g7352.t2	Ls17|EGY19400	12161|g2718.t2	12251|g2953.t2	JR2|VDAG_JR2_Chr5g11240.p1	VaMs102|EEY21623
orthogroup561:	12008|g7406.t1	12161|g7036.t1	12158|g6982.t1	12253|g8449.t1	12251|g8872.t1	Ls17|EGY19466	VaMs102|EEY21693	12008|g7409.t1	JR2|VDAG_JR2_Chr5g11910.p1	12161|g7038.t1	12158|g6983.t1	12253|g8448.t1	12251|g8865.t1
orthogroup562:	12008|g7465.t1	12253|g10204.t1	12251|g10199.t1	12161|g9937.t1	12158|g9919.t1	JR2|VDAG_JR2_Chr8g05940.p1	12161|g9946.t1	12158|g9937.t1	Ls17|EGY21668	VaMs102|EEY19840	JR2|VDAG_JR2_Chr8g05960.p1	12251|g10200.t1	Ls17|EGY21669
orthogroup563:	12008|g8069.t1	JR2|VDAG_JR2_Chr3g12700.p1	12161|g479.t2	12158|g508.t1	12253|g2642.t1	12251|g1805.t2	VaMs102|EEY23952	Ls17|EGY14201	12161|g479.t1	12158|g508.t2	12253|g2642.t2	12251|g1805.t1	12008|g8069.t2
orthogroup564:	12008|g8187.t1	12253|g2548.t1	12161|g2462.t1	12158|g5852.t1	12251|g3915.t1	VaMs102|EEY23527	JR2|VDAG_JR2_Chr6g10670.p1	Ls17|EGY18552	12008|g8186.t1	12253|g2569.t1	12251|g3916.t1	12161|g2457.t1	12158|g5849.t1
orthogroup565:	12008|g8315.t1	12161|g7203.t1	12158|g5582.t1	12253|g37.t1	12251|g314.t1	JR2|VDAG_JR2_Chr2g00890.p1	Ls17|EGY19158	VaMs102|EEY23644	12008|g8319.t1	12158|g5592.t1	12253|g38.t1	12161|g7204.t1	12251|g315.t1
orthogroup566:	12008|g8354.t1	JR2|VDAG_JR2_Chr1g24340.p1	Ls17|EGY16720	12161|g8609.t1	12253|g7508.t1	12251|g6355.t1	12158|g8600.t1	VaMs102|EEY15254	12008|g8351.t1	JR2|VDAG_JR2_Chr1g24350.p1	12253|g7501.t1	12251|g6356.t1	12161|g8610.t1
orthogroup567:	12008|g8689.t1	JR2|VDAG_JR2_Chr7g00820.p1	Ls17|EGY15348	12161|g1516.t1	12158|g1231.t1	12253|g1841.t1	12251|g3350.t1	VaMs102|EEY23803	JR2|VDAG_JR2_Chr2g10980.p1	12008|g10383.t1	12253|g9571.t1	12251|g9526.t1	JR2|VDAG_JR2_Chr2g10990.p1
orthogroup568:	12008|g9017.t1	12161|g5037.t1	12158|g6407.t1	12253|g5088.t1	12251|g8200.t1	Ls17|EGY20248	VaMs102|EEY21394	12008|g9018.t1	JR2|VDAG_JR2_Chr2g02580.p1	12253|g5087.t1	12251|g8201.t1	12161|g5030.t1	12158|g6408.t1
orthogroup569:	12008|g9366.t1	12253|g4940.t1	12251|g6457.t1	12161|g546.t1	12158|g692.t1	JR2|VDAG_JR2_Chr5g03000.p1	Ls17|EGY19059	VaMs102|EEY21561	VaMs102|EEY22307	JR2|VDAG_JR2_Chr5g02990.p1	12008|g9366.t2	Ls17|EGY19060	VaMs102|EEY21562
orthogroup570:	12008|g9378.t1	JR2|VDAG_JR2_Chr5g02890.p1	Ls17|EGY19068	12253|g8593.t1	12251|g9255.t1	12008|g9378.t2	12158|g713.t1	12161|g505.t2	VaMs102|EEY21570	12253|g8593.t2	12251|g9255.t2	12158|g713.t2	12161|g505.t1
orthogroup571:	12008|g9422.t1	12253|g10021.t1	12158|g2597.t1	12251|g9243.t1	12161|g1242.t1	Ls17|EGY14307	12253|g10022.t1	12251|g9242.t1	JR2|VDAG_JR2_Chr3g11530.p1	Ls17|EGY14308	12161|g1243.t1	VaMs102|EEY21790	JR2|VDAG_JR2_Chr3g11540.p1
orthogroup572:	12008|g9479.t1	JR2|VDAG_JR2_Chr2g10030.p1	12251|g5019.t2	Ls17|EGY23518	VaMs102|EEY15835	12161|g8521.t1	12158|g8793.t1	12253|g6760.t1	12253|g6759.t1	12251|g5019.t1	12008|g9479.t2	12158|g8792.t1	12161|g8520.t1
orthogroup573:	12008|g9573.t1	12253|g9110.t1	12251|g9517.t1	12161|g4922.t1	12158|g4485.t2	12253|g9110.t2	12251|g9517.t2	12008|g9573.t2	12161|g4922.t2	12158|g4485.t1	Ls17|EGY23160	JR2|VDAG_JR2_Chr6g07580.p1	VaMs102|EEY23251
orthogroup574:	12008|g9597.t1	12158|g4488.t2	12161|g6011.t2	JR2|VDAG_JR2_Chr6g07820.p1	Ls17|EGY23178	12253|g3758.t1	12251|g4325.t2	VaMs102|EEY23269	12158|g4488.t1	12008|g9597.t2	12161|g6011.t1	12253|g3758.t2	12251|g4325.t1
orthogroup575:	Ls17|EGY16619	12161|g8462.t1	12158|g8386.t1	VaMs102|EEY15355	12253|g6374.t1	12251|g7584.t1	12008|g5355.t1	JR2|VDAG_JR2_Chr1g25440.p1	JR2|VDAG_JR2_Chr2g13160.p1	12253|g4359.t1	12251|g5939.t1	12008|g9823.t1
orthogroup576:	12008|g641.t1	JR2|VDAG_JR2_Chr4g09320.p1	Ls17|EGY16282	12161|g7729.t1	12158|g7589.t1	12253|g6022.t1	12251|g7329.t1	12253|g10298.t1	12161|g2216.t1	12158|g9936.t1	12251|g10162.t1	VaMs102|EEY23179
orthogroup577:	JR2|VDAG_JR2_Chr5g05490.p1	12251|g3268.t1	Ls17|EGY20391	12253|g5857.t1	VaMs102|EEY17302	12161|g7296.t1	12158|g5724.t1	12008|g6268.t1	Ls17|EGY20392	12251|g3267.t1	JR2|VDAG_JR2_Chr5g05500.p1	VaMs102|EEY17303
orthogroup578:	12008|g634.t1	JR2|VDAG_JR2_Chr4g08570.p1	12161|g3359.t2	12158|g3295.t1	12253|g7454.t1	12251|g8401.t1	12161|g3359.t1	12253|g7454.t2	12251|g8401.t2	12008|g634.t2	Ls17|EGY18851	VaMs102|EEY18259
orthogroup579:	12008|g365.t1	12161|g5875.t1	12158|g5689.t2	12253|g2106.t1	12251|g3478.t1	JR2|VDAG_JR2_Chr4g07200.p1	12161|g5875.t2	12158|g5689.t1	12253|g2106.t2	12251|g3478.t2	12008|g365.t2	Ls17|EGY18716
orthogroup580:	12008|g111.t1	12253|g4449.t1	12161|g3913.t1	12253|g4449.t2	Ls17|EGY15805	12251|g2353.t1	12158|g1898.t1	VaMs102|EEY19208	Ls17|EGY15804	12158|g1901.t1	VaMs102|EEY19209	VaMs102|EEY19210
orthogroup581:	12008|g67.t1	12253|g7833.t1	12251|g8629.t1	12253|g9983.t1	12251|g9963.t1	12008|g10350.t1	12251|g9832.t1	12008|g9751.t1	12253|g9696.t1	12251|g9937.t1	12008|g10353.t1	12253|g9999.t1
orthogroup582:	12008|g407.t1	12251|g9842.t1	12253|g9581.t1	JR2|VDAG_JR2_Chr4g03420.p1	JR2|VDAG_JR2_Chr2g04750.p1	Ls17|EGY20050	12253|g9273.t1	12251|g7831.t1	12008|g5785.t1	12161|g1347.t1	12158|g1699.t1	VaMs102|EEY17049
orthogroup583:	12008|g94.t1	12253|g9777.t1	Ls17|EGY18668	12008|g7334.t1	Ls17|EGY18697	12251|g9981.t1	12008|g9474.t1	12008|g9752.t1	12253|g10310.t1	12008|g10423.t1	Ls17|EGY20839	12251|g10224.t1
orthogroup584:	12008|g89.t1	Ls17|EGY23800	12161|g5671.t1	12158|g8834.t1	VaMs102|EEY24068	JR2|VDAG_JR2_Chr5g02770.p1	VaMs102|EEY24000	Ls17|EGY23758	12161|g4606.t1	12158|g5755.t1	12158|g5010.t1	12161|g5304.t1
orthogroup585:	12008|g943.t1	JR2|VDAG_JR2_Chr7g02090.p1	Ls17|EGY15227	VaMs102|EEY21266	12253|g4614.t1	12251|g7811.t1	12158|g8165.t1	12161|g8264.t1	12251|g10221.t1	12158|g9666.t1	12253|g9508.t1	12161|g9499.t1
orthogroup586:	12008|g671.t1	JR2|VDAG_JR2_Chr7g02770.p1	Ls17|EGY15173	12161|g2372.t1	12158|g2620.t1	12251|g1730.t1	12253|g6583.t1	VaMs102|EEY21211	VaMs102|EEY21210	12158|g9904.t1	12253|g10228.t1	12251|g3675.t1
orthogroup587:	JR2|VDAG_JR2_Chr8g02160.p1	Ls17|EGY16933	12253|g2430.t1	VaMs102|EEY22322	12008|g5437.t1	12251|g5544.t1	12161|g3727.t1	12158|g3666.t1	12008|g5430.t1	12161|g3728.t1	12158|g3669.t1	12251|g5543.t1
orthogroup588:	12008|g724.t1	12253|g1529.t1	12158|g3809.t1	12161|g6665.t1	12251|g6007.t1	Ls17|EGY15117	VaMs102|EEY21152	JR2|VDAG_JR2_Chr7g03380.p1	VaMs102|EEY15740	12008|g726.t1	12161|g6660.t1	12251|g6003.t1
orthogroup589:	12008|g1075.t1	JR2|VDAG_JR2_Chr7g03480.p1	12161|g6667.t1	12158|g3803.t1	12251|g6014.t1	Ls17|EGY15110	12161|g6667.t2	12158|g3803.t2	12253|g1546.t1	12251|g6014.t2	12008|g1075.t2	VaMs102|EEY21146
orthogroup590:	12008|g652.t1	JR2|VDAG_JR2_Chr7g04360.p1	12251|g5684.t1	12253|g8068.t1	Ls17|EGY15649	12161|g1468.t1	12158|g9507.t1	VaMs102|EEY21064	12008|g902.t1	JR2|VDAG_JR2_Chr7g04370.p1	12251|g5692.t1	12253|g8067.t1
orthogroup591:	12008|g820.t1	JR2|VDAG_JR2_Chr7g04670.p1	12251|g3985.t1	12253|g6859.t1	12161|g5914.t1	12158|g3943.t1	Ls17|EGY15620	VaMs102|EEY21033	VaMs102|EEY21031	VaMs102|EEY21034	VaMs102|EEY21032	Ls17|EGY15621
orthogroup592:	Ls17|EGY18672	Ls17|EGY18694	Ls17|EGY20836	Ls17|EGY23424	12253|g10291.t1	12251|g10258.t1	12008|g3749.t1	12008|g9756.t1	12008|g9472.t1	12253|g8700.t1	12251|g9290.t1	12008|g10320.t1
orthogroup593:	VaMs102|EEY16067	12161|g9255.t1	12253|g8651.t1	12251|g8700.t1	12008|g5190.t1	12158|g9267.t1	Ls17|EGY21119	JR2|VDAG_JR2_Chr1g26170.p1	12008|g5188.t1	12161|g9256.t1	12253|g8648.t1	12251|g8695.t1
orthogroup594:	12008|g1945.t1	12161|g8330.t2	12158|g7729.t1	12253|g7207.t1	Ls17|EGY14663	12161|g8330.t1	12158|g7729.t2	12253|g7207.t2	12251|g7957.t1	12008|g1945.t2	JR2|VDAG_JR2_Chr5g08080.p1	VaMs102|EEY20650
orthogroup595:	12008|g1613.t1	12253|g8059.t1	12251|g8885.t1	JR2|VDAG_JR2_Chr5g10260.p1	Ls17|EGY23483	12251|g7158.t1	12008|g10223.t1	12253|g5606.t1	Ls17|EGY20848	12008|g10227.t1	JR2|VDAG_JR2_Chr2g11300.p1	12251|g7159.t1
orthogroup596:	12008|g1616.t1	JR2|VDAG_JR2_Chr5g10280.p1	12253|g9846.t1	12251|g10010.t1	Ls17|EGY23481	JR2|VDAG_JR2_Chr3g11600.p1	Ls17|EGY14302	12251|g9241.t1	12161|g1238.t1	12008|g9415.t1	12253|g9293.t1	12158|g2601.t1
orthogroup597:	12008|g2211.t1	12158|g6089.t1	JR2|VDAG_JR2_Chr3g07920.p1	12161|g6393.t1	12253|g3928.t1	12251|g4179.t1	JR2|VDAG_JR2_Chr3g07910.p1	Ls17|EGY18522	12161|g6392.t1	12253|g3927.t1	12251|g4180.t1	VaMs102|EEY18981
orthogroup598:	12008|g2364.t1	JR2|VDAG_JR2_Chr1g17940.p1	Ls17|EGY13697	12253|g2475.t2	12251|g3739.t2	12161|g1416.t2	12158|g4275.t2	VaMs102|EEY14659	12253|g2475.t1	12251|g3739.t1	12161|g1416.t1	12158|g4275.t1
orthogroup599:	12008|g2552.t1	12251|g10129.t1	JR2|VDAG_JR2_Chr1g17860.p1	Ls17|EGY13689	VaMs102|EEY14651	12161|g1424.t1	12158|g4297.t1	12253|g10089.t1	12161|g1421.t1	12158|g4291.t1	12251|g10128.t1	12251|g10128.t2
orthogroup600:	12008|g2399.t1	JR2|VDAG_JR2_Chr1g17420.p1	Ls17|EGY13650	12253|g8757.t2	12251|g2241.t1	12253|g8757.t1	12251|g2241.t2	VaMs102|EEY14613	12158|g9720.t1	12161|g9727.t1	12161|g9933.t1	12158|g9913.t1
orthogroup601:	VaMs102|EEY21645	JR2|VDAG_JR2_Chr5g11480.p1	12253|g3139.t1	12251|g4814.t1	12008|g7305.t1	12161|g5677.t1	12158|g5551.t1	Ls17|EGY19422	VaMs102|EEY23560	Ls17|EGY21536	12161|g9274.t1	12158|g9336.t1
orthogroup602:	12008|g2993.t1	JR2|VDAG_JR2_Chr3g10620.p1	Ls17|EGY14383	VaMs102|EEY21868	12253|g5266.t1	12251|g6868.t1	12161|g9798.t1	12158|g9762.t1	12253|g8187.t1	12251|g8982.t1	12161|g8968.t1	12158|g8043.t1
orthogroup603:	12253|g1512.t1	JR2|VDAG_JR2_Chr2g01990.p1	12008|g8968.t1	12251|g2808.t1	Ls17|EGY20305	12158|g9804.t1	12161|g9820.t1	VaMs102|EEY21335	12158|g9789.t1	12253|g10299.t1	12251|g10180.t1	12161|g9942.t1
orthogroup604:	12008|g3190.t1	JR2|VDAG_JR2_Chr6g04040.p1	12253|g921.t1	12251|g2782.t1	12161|g2253.t1	12158|g2296.t1	Ls17|EGY22352	VaMs102|EEY16769	12008|g3353.t1	JR2|VDAG_JR2_Chr6g04030.p1	Ls17|EGY22351	VaMs102|EEY16768
orthogroup605:	Ls17|EGY22263	VaMs102|EEY16675	12008|g9657.t1	JR2|VDAG_JR2_Chr6g09410.p1	Ls17|EGY23324	12253|g6729.t1	12251|g737.t1	12161|g205.t1	12158|g198.t1	VaMs102|EEY23419	12158|g3860.t1	12161|g5493.t1
orthogroup606:	12008|g3237.t1	JR2|VDAG_JR2_Chr6g02490.p1	Ls17|EGY22217	12161|g1662.t2	12158|g1148.t1	12161|g1662.t1	12158|g1148.t2	12253|g1340.t2	12251|g3833.t2	12253|g1340.t1	12251|g3833.t1	VaMs102|EEY16630
orthogroup607:	12008|g3172.t1	12253|g1364.t2	12251|g3853.t2	Ls17|EGY22207	JR2|VDAG_JR2_Chr6g02360.p1	12253|g1364.t1	12251|g3853.t1	12008|g3172.t2	12161|g1653.t1	12158|g1110.t1	VaMs102|EEY16616	JR2|VDAG_JR2_Chr6g02370.p1
orthogroup608:	12008|g3102.t1	12253|g5161.t1	12251|g6719.t1	Ls17|EGY22168	VaMs102|EEY16577	JR2|VDAG_JR2_Chr6g01970.p1	12161|g9417.t1	12158|g1139.t1	12253|g5161.t2	12251|g6719.t2	12161|g9418.t1	12158|g1138.t1
orthogroup609:	JR2|VDAG_JR2_Chr7g00800.p1	Ls17|EGY15350	12161|g1521.t1	12158|g1230.t1	12253|g1817.t1	12251|g3351.t1	12008|g8690.t1	JR2|VDAG_JR2_Chr2g10970.p1	12253|g9570.t1	12251|g9527.t1	12008|g10388.t1	VaMs102|EEY23804
orthogroup610:	12008|g3386.t1	12253|g1290.t1	12161|g3191.t1	12158|g2775.t1	JR2|VDAG_JR2_Chr1g22400.p1	12251|g2663.t1	Ls17|EGY14118	VaMs102|EEY15090	12008|g3438.t1	12253|g1291.t1	12161|g3188.t1	12158|g2772.t1
orthogroup611:	12008|g3769.t1	Ls17|EGY19653	12161|g7373.t1	12158|g8219.t1	12253|g6288.t1	12161|g7373.t2	12158|g8219.t2	12253|g6288.t2	12251|g8862.t1	12008|g3769.t2	JR2|VDAG_JR2_Chr2g09050.p1	VaMs102|EEY15778
orthogroup612:	12008|g3746.t1	JR2|VDAG_JR2_Chr2g07260.p1	12253|g9201.t1	12251|g2614.t1	12161|g2427.t1	12158|g3536.t1	Ls17|EGY19813	VaMs102|EEY15612	12008|g3746.t2	12251|g2614.t2	12158|g3536.t2	12161|g2427.t2
orthogroup613:	12008|g4086.t1	12253|g3111.t1	12161|g3686.t1	12158|g3584.t1	Ls17|EGY16569	12251|g5270.t1	VaMs102|EEY19690	12008|g4112.t1	12161|g3708.t1	12253|g3106.t1	12251|g5272.t1	12158|g3585.t1
orthogroup614:	12008|g3936.t1	JR2|VDAG_JR2_Chr4g00490.p1	12253|g4895.t1	12251|g5894.t1	12161|g2490.t1	12158|g7258.t1	VaMs102|EEY19670	Ls17|EGY16549	12008|g4038.t1	JR2|VDAG_JR2_Chr4g00500.p1	12253|g4896.t1	12251|g5895.t1
orthogroup615:	12008|g4246.t1	JR2|VDAG_JR2_Chr1g02090.p1	12253|g3447.t1	12251|g4238.t1	12161|g4328.t1	12158|g6119.t1	Ls17|EGY17183	VaMs102|EEY17522	12008|g4243.t1	JR2|VDAG_JR2_Chr1g02100.p1	12253|g3455.t1	12251|g4239.t1
orthogroup616:	12008|g4456.t1	JR2|VDAG_JR2_Chr7g07960.p1	VaMs102|EEY22637	Ls17|EGY14918	12253|g9538.t1	12161|g7965.t1	12158|g7883.t1	12251|g9819.t1	12251|g9600.t1	12161|g9519.t1	12158|g9495.t1	12253|g9240.t1
orthogroup617:	12008|g4552.t1	Ls17|EGY14876	JR2|VDAG_JR2_Chr7g07530.p1	12161|g4846.t1	12158|g4759.t2	12253|g2289.t1	12158|g4759.t1	12251|g1415.t1	12008|g4552.t2	12161|g4846.t2	12253|g2289.t2	VaMs102|EEY22595
orthogroup618:	12008|g4472.t1	12253|g4522.t1	12251|g1450.t1	JR2|VDAG_JR2_Chr7g07270.p1	12253|g4522.t2	12008|g4472.t2	12158|g6618.t2	12161|g1620.t1	12251|g1450.t2	12158|g6618.t1	12161|g1620.t2	Ls17|EGY14854
orthogroup619:	12008|g5029.t1	JR2|VDAG_JR2_Chr6g06370.p1	Ls17|EGY22561	12253|g6712.t1	12251|g3601.t3	12161|g9481.t1	12158|g8272.t1	VaMs102|EEY16982	12251|g3601.t1	12161|g9481.t2	12253|g6712.t2	12251|g3601.t2
orthogroup620:	12008|g5076.t1	JR2|VDAG_JR2_Chr6g04840.p1	12253|g6467.t1	12251|g8022.t1	Ls17|EGY22422	12161|g5597.t1	12158|g5420.t1	VaMs102|EEY16843	12008|g5075.t1	JR2|VDAG_JR2_Chr6g04830.p1	12253|g6473.t1	12251|g8021.t1
orthogroup621:	12008|g5303.t1	12253|g4234.t1	12251|g2534.t1	12161|g2782.t1	12158|g1807.t1	JR2|VDAG_JR2_Chr1g26070.p1	Ls17|EGY21110	VaMs102|EEY16058	12253|g4237.t1	12161|g2784.t1	12158|g1811.t1	VaMs102|EEY16059
orthogroup622:	12008|g5659.t1	JR2|VDAG_JR2_Chr2g04830.p1	Ls17|EGY20042	12253|g8375.t1	12161|g1340.t1	12158|g1662.t1	12251|g7839.t1	VaMs102|EEY17040	12008|g5813.t1	12253|g8370.t1	12251|g7833.t1	VaMs102|EEY17041
orthogroup623:	12008|g5807.t1	JR2|VDAG_JR2_Chr2g04300.p1	Ls17|EGY20091	12253|g3657.t1	12251|g5345.t1	12161|g414.t1	12158|g319.t1	VaMs102|EEY17094	12161|g9703.t1	JR2|VDAG_JR2_Chr3g08010.p1	Ls17|EGY20481	VaMs102|EEY22108
orthogroup624:	12161|g1558.t1	12158|g1252.t1	12253|g1833.t1	12251|g3378.t1	12008|g9547.t1	JR2|VDAG_JR2_Chr7g00680.p1	Ls17|EGY15361	VaMs102|EEY23815	VaMs102|EEY20242	JR2|VDAG_JR2_Chr8g10700.p1	12158|g2186.t1	12161|g2627.t1
orthogroup625:	JR2|VDAG_JR2_Chr8g01570.p1	JR2|VDAG_JR2_Chr8g10960.p1	Ls17|EGY22083	12253|g562.t1	12251|g1539.t1	12008|g7625.t1	12161|g2622.t1	12158|g2178.t1	VaMs102|EEY22375	12161|g5091.t1	VaMs102|EEY20267	Ls17|EGY16986
orthogroup626:	12008|g7102.t1	12253|g427.t1	12251|g888.t1	12158|g7942.t1	JR2|VDAG_JR2_Chr1g14530.p1	Ls17|EGY13387	12161|g8053.t1	VaMs102|EEY14352	12008|g7082.t1	12253|g447.t1	12251|g870.t1	12161|g8048.t1
orthogroup627:	12008|g7088.t1	JR2|VDAG_JR2_Chr1g15230.p1	VaMs102|EEY14415	12161|g9383.t1	12158|g9416.t1	12253|g9160.t1	12251|g9474.t1	12251|g8809.t1	12158|g9105.t1	12161|g9924.t1	12253|g8858.t1	Ls17|EGY13449
orthogroup628:	12008|g7759.t1	JR2|VDAG_JR2_Chr8g09100.p1	Ls17|EGY21920	12253|g8689.t1	12251|g8786.t1	12161|g6094.t1	12158|g3175.t1	VaMs102|EEY20101	12008|g7758.t1	Ls17|EGY21919	12253|g8690.t1	12251|g8785.t1
orthogroup629:	12008|g7800.t1	JR2|VDAG_JR2_Chr8g07950.p1	12253|g1458.t1	12251|g593.t1	12161|g4610.t1	12158|g5756.t1	Ls17|EGY21819	VaMs102|EEY19990	12008|g7801.t1	JR2|VDAG_JR2_Chr8g07940.p1	12253|g1459.t1	12251|g596.t1
orthogroup630:	12008|g7968.t1	12161|g6501.t1	12158|g2069.t1	12253|g8548.t1	JR2|VDAG_JR2_Chr2g06120.p1	Ls17|EGY19912	12251|g9263.t1	VaMs102|EEY15515	VaMs102|EEY15514	JR2|VDAG_JR2_Chr2g06110.p1	Ls17|EGY19913	12251|g9267.t1
orthogroup631:	12008|g8063.t1	JR2|VDAG_JR2_Chr3g13040.p1	12253|g8952.t1	12251|g7201.t1	12161|g2134.t1	12158|g2462.t1	Ls17|EGY14172	VaMs102|EEY23925	12008|g8062.t1	JR2|VDAG_JR2_Chr3g13030.p1	12251|g7193.t1	12253|g8953.t1
orthogroup632:	12008|g8056.t1	JR2|VDAG_JR2_Chr3g12970.p1	Ls17|EGY14178	12158|g525.t1	12161|g465.t1	12251|g1799.t1	12253|g6737.t1	12161|g2102.t1	12158|g2456.t1	12253|g8960.t1	12251|g7200.t1	VaMs102|EEY23930
orthogroup633:	12008|g8158.t1	12253|g1742.t1	12251|g2467.t1	Ls17|EGY18596	12161|g5769.t1	12158|g5602.t1	JR2|VDAG_JR2_Chr6g10200.p1	Ls17|EGY17222	12008|g8124.t1	12253|g1735.t1	12251|g2434.t1	VaMs102|EEY23488
orthogroup634:	12008|g8550.t1	12251|g6993.t2	12253|g9771.t1	12251|g6993.t1	12008|g8550.t2	12161|g5456.t2	12158|g5281.t2	12161|g5456.t1	12158|g5281.t1	VaMs102|EEY22190	Ls17|EGY20647	JR2|VDAG_JR2_Chr8g03680.p1
orthogroup635:	12008|g8829.t1	12253|g2341.t2	12251|g3944.t1	Ls17|EGY16863	12253|g2341.t1	12008|g8829.t2	JR2|VDAG_JR2_Chr1g22800.p1	12161|g6063.t1	12158|g7119.t2	12161|g6063.t2	12158|g7119.t1	VaMs102|EEY15126
orthogroup636:	12008|g8956.t1	12251|g6843.t1	JR2|VDAG_JR2_Chr2g02430.p1	12251|g6843.t2	12008|g8956.t2	12253|g7371.t1	12158|g5397.t1	12161|g5022.t1	12158|g5397.t2	12161|g5022.t2	12253|g7371.t2	Ls17|EGY20264
orthogroup637:	12008|g8980.t1	12161|g1624.t1	12253|g1498.t1	12251|g2810.t1	JR2|VDAG_JR2_Chr2g02040.p1	Ls17|EGY20300	12158|g4001.t1	VaMs102|EEY21340	12008|g9004.t1	12161|g1619.t1	12251|g2811.t1	12253|g1511.t1
orthogroup638:	12008|g9029.t1	JR2|VDAG_JR2_Chr2g01780.p1	12161|g6947.t1	12158|g6919.t1	12253|g5337.t1	12251|g6285.t1	Ls17|EGY20325	VaMs102|EEY21316	VaMs102|EEY21314	Ls17|EGY20324	VaMs102|EEY21313	VaMs102|EEY21315
orthogroup639:	12008|g9769.t1	12253|g10107.t1	12008|g10357.t1	12253|g10222.t1	Ls17|EGY23440	12251|g10213.t1	Ls17|EGY18680	JR2|VDAG_JR2_Chr2g10870.p1	JR2|VDAG_JR2_Chr2g11120.p1	JR2|VDAG_JR2_Chr2g09510.p1	Ls17|EGY20873	JR2|VDAG_JR2_Chr2g10390.p1
orthogroup640:	12008|g10091.t1	12161|g3233.t1	12158|g3200.t1	12251|g2215.t1	12253|g1053.t1	JR2|VDAG_JR2_Chr3g00230.p1	Ls17|EGY20667	VaMs102|EEY18928	12008|g10122.t1	12161|g3236.t1	12158|g3199.t1	12251|g2216.t1
orthogroup641:	12008|g10138.t1	Ls17|EGY20700	12253|g9409.t1	12251|g9703.t1	JR2|VDAG_JR2_Chr2g11560.p1	12161|g9568.t1	12158|g8391.t1	12008|g10129.t1	12161|g9569.t1	12158|g8392.t1	12253|g9410.t1	12251|g9704.t1
orthogroup642:	12008|g302.t1	JR2|VDAG_JR2_Chr4g09360.p1	Ls17|EGY16278	12253|g7225.t1	12251|g4269.t1	12161|g2213.t1	12158|g2346.t1	VaMs102|EEY23174	12008|g302.t2	VaMs102|EEY23175	12253|g7225.t2
orthogroup643:	12008|g451.t1	12158|g4861.t1	JR2|VDAG_JR2_Chr4g08810.p1	Ls17|EGY18874	VaMs102|EEY18233	12161|g4895.t1	12253|g3693.t1	12251|g5106.t1	VaMs102|EEY18234	12253|g3694.t1	12251|g5111.t1
orthogroup644:	12008|g632.t1	Ls17|EGY18855	12161|g3363.t1	12158|g3288.t1	12253|g7445.t1	12251|g8405.t1	JR2|VDAG_JR2_Chr4g08620.p1	VaMs102|EEY18254	VaMs102|EEY18253	VaMs102|EEY18255	JR2|VDAG_JR2_Chr4g08610.p1
orthogroup645:	12008|g269.t1	JR2|VDAG_JR2_Chr4g08070.p1	Ls17|EGY18804	12161|g9546.t1	12158|g9530.t1	12251|g4975.t1	12253|g8763.t1	VaMs102|EEY19037	JR2|VDAG_JR2_Chr3g02110.p1	Ls17|EGY22984	VaMs102|EEY18771
orthogroup646:	JR2|VDAG_JR2_Chr7g03660.p1	12251|g6236.t1	12008|g856.t1	Ls17|EGY15719	VaMs102|EEY21133	12161|g7291.t1	12158|g3821.t1	12253|g1555.t1	12161|g7409.t1	12158|g7293.t1	12253|g10027.t1
orthogroup647:	12008|g146.t1	12253|g2103.t1	12251|g3492.t1	JR2|VDAG_JR2_Chr4g07220.p1	12161|g5873.t1	12158|g5691.t1	Ls17|EGY18718	VaMs102|EEY19118	12008|g367.t1	12253|g2104.t1	12251|g3489.t1
orthogroup648:	12161|g2730.t1	12158|g1202.t1	JR2|VDAG_JR2_Chr4g01120.p1	VaMs102|EEY19609	Ls17|EGY16490	12008|g3983.t1	12253|g509.t1	12251|g518.t1	12008|g4032.t1	12253|g508.t1	12251|g527.t1
orthogroup649:	12008|g548.t1	12161|g3900.t1	12253|g4443.t1	JR2|VDAG_JR2_Chr4g06330.p1	Ls17|EGY15791	12158|g1939.t1	12251|g2336.t1	12008|g548.t2	VaMs102|EEY19195	12161|g7586.t1	12253|g5466.t1
orthogroup650:	VaMs102|EEY19513	12008|g3957.t1	Ls17|EGY16393	12251|g108.t1	12253|g837.t1	JR2|VDAG_JR2_Chr4g02130.p1	12161|g4239.t1	12158|g4164.t1	12008|g4077.t1	12251|g1.t1	Ls17|EGY16394
orthogroup651:	12008|g165.t1	JR2|VDAG_JR2_Chr4g05260.p1	12253|g5451.t1	12251|g5226.t1	12161|g7698.t1	12158|g7573.t1	VaMs102|EEY19301	Ls17|EGY15897	VaMs102|EEY19302	Ls17|EGY15899	Ls17|EGY15898
orthogroup652:	JR2|VDAG_JR2_Chr4g05190.p1	Ls17|EGY15906	VaMs102|EEY19310	12008|g9714.t1	JR2|VDAG_JR2_Chr6g09210.p1	Ls17|EGY23303	12253|g7237.t1	12251|g758.t1	12161|g165.t1	12158|g108.t1	VaMs102|EEY23396
orthogroup653:	12008|g244.t1	12251|g2470.t1	12161|g3531.t1	12158|g3571.t1	12253|g4582.t1	JR2|VDAG_JR2_Chr4g04290.p1	Ls17|EGY15983	VaMs102|EEY19390	JR2|VDAG_JR2_Chr4g04300.p1	Ls17|EGY15982	VaMs102|EEY19389
orthogroup654:	12008|g90.t1	12008|g10361.t1	JR2|VDAG_JR2_Chr1g01860.p1	12008|g9114.t1	12008|g7362.t1	JR2|VDAG_JR2_Chr2g09590.p1	JR2|VDAG_JR2_Chr2g09600.p1	JR2|VDAG_JR2_Chr6g07190.p1	JR2|VDAG_JR2_Chr1g22550.p1	JR2|VDAG_JR2_Chr1g22560.p1	12008|g5529.t1
orthogroup655:	12008|g760.t1	JR2|VDAG_JR2_Chr7g02270.p1	Ls17|EGY15212	12253|g4618.t1	12251|g9003.t1	12161|g9319.t1	12158|g9449.t1	VaMs102|EEY21251	VaMs102|EEY24039	Ls17|EGY23828	JR2|VDAG_JR2_Chr4g03740.p1
orthogroup656:	12158|g6240.t1	VaMs102|EEY23336	12161|g188.t1	12008|g9202.t1	12251|g5420.t1	Ls17|EGY23243	12253|g4927.t1	JR2|VDAG_JR2_Chr6g08540.p1	12253|g4928.t1	12158|g6242.t1	12161|g191.t1
orthogroup657:	12008|g1077.t1	JR2|VDAG_JR2_Chr7g03550.p1	12253|g1547.t1	Ls17|EGY15106	12161|g7282.t1	12158|g3801.t1	12251|g6237.t1	VaMs102|EEY21144	12008|g1078.t1	JR2|VDAG_JR2_Chr7g03560.p1	12253|g1537.t1
orthogroup658:	12008|g701.t1	12253|g6922.t1	12251|g5690.t1	12161|g1485.t1	12158|g1751.t1	JR2|VDAG_JR2_Chr7g04260.p1	Ls17|EGY15659	VaMs102|EEY21075	JR2|VDAG_JR2_Chr7g04270.p1	VaMs102|EEY21074	Ls17|EGY15658
orthogroup659:	12008|g744.t1	12251|g3767.t1	12161|g3811.t1	12253|g1019.t1	12158|g648.t1	Ls17|EGY15520	JR2|VDAG_JR2_Chr7g05690.p1	VaMs102|EEY20934	JR2|VDAG_JR2_Chr7g05680.p1	VaMs102|EEY20935	Ls17|EGY15521
orthogroup660:	VaMs102|EEY17838	12008|g1167.t1	12253|g198.t1	12251|g438.t1	12161|g9564.t1	12158|g7106.t1	Ls17|EGY17492	12251|g405.t1	12253|g186.t1	12161|g9567.t1	12158|g7111.t1
orthogroup661:	12008|g1437.t1	VaMs102|EEY17971	12008|g1437.t2	JR2|VDAG_JR2_Chr1g06690.p1	Ls17|EGY17624	12253|g370.t1	12251|g213.t1	12008|g1437.t3	12161|g9289.t1	12158|g9331.t1	VaMs102|EEY17970
orthogroup662:	12008|g1262.t1	JR2|VDAG_JR2_Chr1g07200.p1	12161|g7934.t1	12158|g4696.t1	12251|g7421.t1	12253|g9253.t1	Ls17|EGY17671	VaMs102|EEY18020	Ls17|EGY17670	VaMs102|EEY18019	VaMs102|EEY18018
orthogroup663:	12008|g1150.t1	12161|g3066.t1	12158|g3072.t1	12253|g2204.t1	12251|g1461.t1	Ls17|EGY17742	Ls17|EGY17743	JR2|VDAG_JR2_Chr1g07890.p1	JR2|VDAG_JR2_Chr1g07880.p1	VaMs102|EEY18091	VaMs102|EEY18090
orthogroup664:	VaMs102|EEY23361	JR2|VDAG_JR2_Chr6g08850.p1	12251|g723.t1	12008|g9232.t1	12161|g241.t1	12158|g184.t1	12253|g4109.t1	Ls17|EGY23269	VaMs102|EEY23360	VaMs102|EEY23362	VaMs102|EEY23356
orthogroup665:	12008|g1720.t1	JR2|VDAG_JR2_Chr5g06410.p1	12253|g5486.t1	12251|g6395.t1	Ls17|EGY20745	12161|g6970.t1	12158|g5293.t1	VaMs102|EEY20803	VaMs102|EEY20805	VaMs102|EEY20804	VaMs102|EEY20806
orthogroup666:	JR2|VDAG_JR2_Chr3g06800.p1	12253|g6973.t1	12251|g8341.t1	12008|g2249.t1	12161|g8544.t1	12158|g9118.t1	12161|g4604.t1	JR2|VDAG_JR2_Chr5g02810.p1	Ls17|EGY18425	12158|g9519.t1	VaMs102|EEY18349
orthogroup667:	12008|g1777.t1	12253|g4144.t1	12251|g5597.t1	12161|g2962.t1	12158|g4124.t1	Ls17|EGY14702	JR2|VDAG_JR2_Chr5g07590.p1	VaMs102|EEY20692	JR2|VDAG_JR2_Chr5g07580.p1	VaMs102|EEY20693	Ls17|EGY14703
orthogroup668:	VaMs102|EEY23509	Ls17|EGY20859	Ls17|EGY18570	12251|g3898.t1	12253|g2557.t1	12008|g8178.t1	JR2|VDAG_JR2_Chr6g10490.p1	12161|g2451.t1	12158|g6902.t1	12158|g6896.t1	12161|g2440.t1
orthogroup669:	JR2|VDAG_JR2_Chr1g28630.p1	12253|g7638.t1	12251|g6808.t1	12008|g6310.t1	12158|g4579.t1	VaMs102|EEY16291	JR2|VDAG_JR2_Chr5g02390.p1	12161|g5471.t1	12158|g5342.t1	12161|g4719.t1	Ls17|EGY21347
orthogroup670:	JR2|VDAG_JR2_Chr1g10400.p1	12161|g1057.t1	12158|g2842.t1	12251|g1640.t1	12253|g8766.t1	12008|g5910.t1	VaMs102|EEY14003	Ls17|EGY18065	12161|g1055.t1	12158|g2854.t1	12251|g1616.t1
orthogroup671:	12008|g1919.t1	12161|g1822.t1	12158|g3313.t1	Ls17|EGY14619	12253|g3082.t1	12251|g3746.t1	JR2|VDAG_JR2_Chr5g08560.p1	VaMs102|EEY20611	VaMs102|EEY20612	12253|g6016.t1	12251|g5000.t1
orthogroup672:	12008|g2179.t1	JR2|VDAG_JR2_Chr3g04980.p1	Ls17|EGY22723	12253|g980.t1	12251|g1986.t1	12158|g2149.t1	12161|g3132.t1	VaMs102|EEY18503	12251|g1986.t2	12008|g2179.t2	12158|g2149.t2
orthogroup673:	12008|g2008.t1	JR2|VDAG_JR2_Chr3g04700.p1	12253|g2032.t2	12251|g3641.t1	12161|g8453.t2	12158|g8363.t2	Ls17|EGY22749	12253|g2032.t1	12251|g3641.t2	12161|g8453.t1	12158|g8363.t1
orthogroup674:	VaMs102|EEY16623	12253|g1345.t1	Ls17|EGY22211	12161|g1654.t1	12158|g1150.t1	12008|g3124.t1	12251|g3849.t1	12008|g3084.t1	JR2|VDAG_JR2_Chr6g02420.p1	12253|g1356.t1	12251|g3822.t1
orthogroup675:	12008|g2691.t1	JR2|VDAG_JR2_Chr1g16610.p1	Ls17|EGY13580	12253|g745.t1	12251|g2558.t1	12161|g1195.t1	12158|g987.t1	VaMs102|EEY14540	JR2|VDAG_JR2_Chr6g04960.p1	Ls17|EGY22431	VaMs102|EEY16853
orthogroup676:	12008|g2698.t1	12251|g2937.t1	Ls17|EGY13516	JR2|VDAG_JR2_Chr1g15960.p1	12158|g7820.t1	12253|g2585.t1	VaMs102|EEY14479	12161|g2877.t1	12008|g2697.t1	12251|g2920.t1	12161|g2860.t1
orthogroup677:	12008|g2561.t1	12158|g7823.t1	12253|g9629.t1	12251|g2923.t1	JR2|VDAG_JR2_Chr1g15930.p1	12161|g9822.t1	VaMs102|EEY14475	Ls17|EGY13512	12161|g2863.t1	VaMs102|EEY14476	Ls17|EGY13513
orthogroup678:	12008|g2983.t1	JR2|VDAG_JR2_Chr3g10910.p1	Ls17|EGY14355	12158|g8728.t1	12251|g9094.t1	12161|g9863.t1	12253|g8377.t1	VaMs102|EEY21839	12161|g9110.t1	12253|g6048.t1	12251|g7804.t1
orthogroup679:	12008|g3032.t1	12253|g7151.t1	12251|g6747.t1	Ls17|EGY14443	12158|g8550.t1	12161|g4259.t1	JR2|VDAG_JR2_Chr3g10010.p1	VaMs102|EEY21921	12008|g2869.t1	12253|g7161.t1	12251|g6743.t1
orthogroup680:	12161|g6234.t1	12158|g6180.t1	Ls17|EGY20613	12253|g3727.t1	12251|g5203.t1	12008|g8589.t1	VaMs102|EEY22153	JR2|VDAG_JR2_Chr8g04110.p1	JR2|VDAG_JR2_Chr8g04120.p1	VaMs102|EEY22152	JR2|VDAG_JR2_Chr8g04100.p1
orthogroup681:	12008|g2780.t1	JR2|VDAG_JR2_Chr3g09540.p1	Ls17|EGY17892	12161|g2977.t1	12158|g3772.t1	12253|g7073.t2	12251|g8132.t2	12253|g7073.t1	12251|g8132.t1	12008|g2780.t2	VaMs102|EEY21968
orthogroup682:	12008|g2771.t1	12253|g3822.t1	12251|g5316.t1	JR2|VDAG_JR2_Chr3g09250.p1	12158|g3785.t1	12161|g2976.t1	VaMs102|EEY21994	12008|g2916.t1	12253|g3826.t1	12251|g5322.t1	12158|g3784.t1
orthogroup683:	12008|g2917.t1	12161|g2967.t1	JR2|VDAG_JR2_Chr3g09200.p1	VaMs102|EEY21998	12253|g3827.t1	12251|g5308.t1	12158|g3762.t1	12251|g9065.t1	12158|g9847.t1	12253|g9324.t1	Ls17|EGY17921
orthogroup684:	12008|g2757.t1	JR2|VDAG_JR2_Chr3g09120.p1	12161|g8415.t1	12158|g9774.t1	12251|g9061.t1	12253|g9884.t1	Ls17|EGY17929	VaMs102|EEY22005	12158|g7460.t1	12253|g7887.t1	12251|g8678.t1
orthogroup685:	12008|g2752.t1	Ls17|EGY20449	JR2|VDAG_JR2_Chr3g08370.p1	12158|g6580.t1	12251|g1895.t1	12253|g760.t1	12161|g6549.t1	VaMs102|EEY22075	12008|g2820.t1	12161|g6546.t1	12253|g759.t1
orthogroup686:	VaMs102|EEY17103	12008|g3611.t1	12251|g3060.t1	JR2|VDAG_JR2_Chr1g22040.p1	12161|g7215.t1	12158|g7129.t1	VaMs102|EEY15049	12253|g10276.t1	Ls17|EGY14081	VaMs102|EEY17102	Ls17|EGY20101
orthogroup687:	12008|g3458.t1	JR2|VDAG_JR2_Chr1g20950.p1	Ls17|EGY13981	12158|g9302.t1	VaMs102|EEY14940	12161|g9611.t1	12253|g10108.t1	12251|g9957.t1	12161|g9873.t1	12253|g7095.t1	12251|g10119.t1
orthogroup688:	12008|g3751.t1	12253|g8294.t1	12251|g9015.t1	Ls17|EGY18684	Ls17|EGY20890	Ls17|EGY20864	Ls17|EGY23413	Ls17|EGY18615	Ls17|EGY20871	Ls17|EGY23354	Ls17|EGY20886
orthogroup689:	12008|g3748.t1	12008|g9755.t1	Ls17|EGY18695	12253|g10247.t1	12253|g10172.t1	12251|g10147.t1	12253|g10350.t1	12251|g10311.t1	12251|g10312.t1	Ls17|EGY18670	Ls17|EGY20837
orthogroup690:	12008|g3784.t1	12251|g6970.t1	12161|g6692.t1	12158|g5714.t1	VaMs102|EEY15717	12253|g5390.t1	JR2|VDAG_JR2_Chr2g08360.p1	Ls17|EGY19712	JR2|VDAG_JR2_Chr2g08350.p1	Ls17|EGY19713	12253|g5389.t1
orthogroup691:	12253|g8263.t1	12008|g10380.t1	Ls17|EGY16013	VaMs102|EEY19418	12161|g2290.t1	12158|g2383.t1	12251|g9045.t1	12253|g8268.t1	JR2|VDAG_JR2_Chr4g03030.p1	12251|g9050.t1	12008|g10374.t1
orthogroup692:	12008|g3996.t1	12253|g5324.t1	12251|g6629.t1	JR2|VDAG_JR2_Chr4g02930.p1	12161|g2277.t1	12158|g2411.t1	Ls17|EGY16315	VaMs102|EEY19427	12253|g5325.t1	12161|g2278.t1	12158|g2410.t1
orthogroup693:	12008|g4299.t1	12251|g6082.t1	VaMs102|EEY17594	Ls17|EGY17254	12161|g9691.t1	JR2|VDAG_JR2_Chr1g02840.p1	12253|g10110.t1	12158|g9669.t1	12158|g3270.t1	12161|g9538.t1	12253|g9309.t1
orthogroup694:	12008|g4542.t1	12253|g3643.t1	12161|g5866.t1	12158|g6135.t1	12251|g4853.t1	Ls17|EGY14939	JR2|VDAG_JR2_Chr7g08240.p1	JR2|VDAG_JR2_Chr7g08250.p1	Ls17|EGY14940	VaMs102|EEY22658	VaMs102|EEY22657
orthogroup695:	12008|g4540.t1	Ls17|EGY14935	12008|g4540.t2	JR2|VDAG_JR2_Chr7g08200.p1	12251|g4854.t1	12161|g5860.t1	12253|g3632.t1	12158|g6139.t1	VaMs102|EEY22653	12008|g4539.t1	12251|g4867.t1
orthogroup696:	12008|g4494.t1	12158|g6614.t1	VaMs102|EEY22558	JR2|VDAG_JR2_Chr7g07120.p1	Ls17|EGY14840	12161|g1597.t1	12253|g10307.t1	12251|g7285.t1	12161|g9947.t1	12253|g10328.t1	12251|g10287.t1
orthogroup697:	12008|g4689.t1	12161|g3497.t2	12158|g3459.t2	Ls17|EGY23072	JR2|VDAG_JR2_Chr3g01240.p1	12251|g8365.t1	12253|g7426.t1	12008|g4689.t2	12161|g3497.t1	12158|g3459.t1	VaMs102|EEY18854
orthogroup698:	12008|g4849.t1	12253|g7028.t1	12251|g4522.t1	12158|g913.t1	VaMs102|EEY18416	12161|g6055.t1	Ls17|EGY18373	JR2|VDAG_JR2_Chr3g06060.p1	12008|g4847.t1	12251|g4513.t1	12161|g9076.t1
orthogroup699:	12008|g4946.t1	JR2|VDAG_JR2_Chr6g04950.p1	Ls17|EGY22430	12161|g5598.t1	12158|g5417.t1	12253|g9222.t1	12251|g9221.t1	VaMs102|EEY16852	VaMs102|EEY23912	JR2|VDAG_JR2_Chr3g13160.p1	Ls17|EGY14158
orthogroup700:	VaMs102|EEY16144	12008|g5293.t1	12251|g3228.t1	Ls17|EGY21200	12161|g4456.t1	12158|g4363.t1	12253|g2010.t1	12253|g9892.t1	12161|g9803.t1	12158|g9791.t1	JR2|VDAG_JR2_Chr1g27090.p1
orthogroup701:	12008|g5548.t1	12253|g2777.t2	12253|g2777.t1	12008|g5548.t2	JR2|VDAG_JR2_Chr8g02350.p1	Ls17|EGY16917	12158|g3657.t1	12161|g3721.t1	12251|g4547.t1	VaMs102|EEY22308	12251|g4526.t1
orthogroup702:	12008|g5828.t1	12158|g8906.t1	12161|g8909.t1	12253|g8163.t1	12251|g8946.t1	JR2|VDAG_JR2_Chr2g03660.p1	VaMs102|EEY17149	VaMs102|EEY17150	Ls17|EGY20146	JR2|VDAG_JR2_Chr2g03670.p1	Ls17|EGY20147
orthogroup703:	12008|g5779.t1	Ls17|EGY20174	12251|g4905.t1	12158|g5885.t1	12161|g6036.t1	12253|g3303.t1	VaMs102|EEY17177	12008|g5747.t1	12161|g6042.t1	12158|g5891.t1	12253|g3304.t1
orthogroup704:	12008|g5871.t1	12253|g7620.t1	12251|g2716.t1	12161|g4013.t1	12158|g5131.t1	Ls17|EGY17961	JR2|VDAG_JR2_Chr1g09300.p1	JR2|VDAG_JR2_Chr1g09310.p1	VaMs102|EEY13899	JR2|VDAG_JR2_Chr1g09290.p1	VaMs102|EEY13898
orthogroup705:	12008|g5964.t1	Ls17|EGY17976	JR2|VDAG_JR2_Chr1g09470.p1	12253|g2271.t2	12253|g2271.t1	12251|g2706.t1	12161|g4000.t1	12158|g5149.t1	VaMs102|EEY13915	12158|g5154.t1	12161|g4001.t1
orthogroup706:	12008|g5968.t1	JR2|VDAG_JR2_Chr1g11130.p1	12253|g8288.t1	12251|g6538.t2	12158|g2712.t2	12161|g2651.t1	VaMs102|EEY14063	Ls17|EGY18121	12008|g5968.t2	12158|g2712.t1	12251|g6538.t1
orthogroup707:	VaMs102|EEY20448	JR2|VDAG_JR2_Chr5g04450.p1	12161|g1992.t1	12158|g8491.t1	12251|g8247.t1	JR2|VDAG_JR2_Chr5g01480.p1	12253|g7317.t1	12008|g6829.t1	Ls17|EGY18918	Ls17|EGY23660	VaMs102|EEY21421
orthogroup708:	12008|g6350.t1	12253|g7171.t1	12251|g7899.t1	Ls17|EGY21314	12161|g7423.t1	12158|g7350.t1	VaMs102|EEY16259	JR2|VDAG_JR2_Chr1g28310.p1	12008|g6367.t1	12253|g7162.t1	12251|g7898.t1
orthogroup709:	VaMs102|EEY23095	JR2|VDAG_JR2_Chr4g10300.p1	Ls17|EGY16197	12161|g291.t1	12158|g209.t1	12253|g2538.t1	12251|g1558.t1	12008|g6533.t1	Ls17|EGY21534	JR2|VDAG_JR2_Chr3g00680.p1	VaMs102|EEY18970
orthogroup710:	12008|g6787.t1	12251|g6244.t1	JR2|VDAG_JR2_Chr5g01150.p1	Ls17|EGY23629	12253|g6216.t1	12161|g7823.t1	12158|g7769.t1	12161|g9581.t1	12158|g9582.t1	12253|g9413.t1	VaMs102|EEY20421
orthogroup711:	12008|g6967.t1	12251|g6683.t1	12161|g6095.t1	12158|g8718.t1	JR2|VDAG_JR2_Chr1g00330.p1	Ls17|EGY19591	VaMs102|EEY17352	12253|g5076.t1	12008|g6890.t1	12161|g6121.t1	12251|g6667.t1
orthogroup712:	12008|g7229.t1	12158|g1245.t1	12253|g7136.t1	12161|g6980.t1	12251|g6339.t1	JR2|VDAG_JR2_Chr1g13100.p1	Ls17|EGY18295	JR2|VDAG_JR2_Chr1g13090.p1	Ls17|EGY18294	VaMs102|EEY14228	VaMs102|EEY14229
orthogroup713:	12008|g7517.t1	12253|g6519.t1	12251|g7722.t1	12161|g663.t1	12158|g8033.t1	JR2|VDAG_JR2_Chr8g04610.p1	Ls17|EGY21553	VaMs102|EEY19722	JR2|VDAG_JR2_Chr8g04620.p1	Ls17|EGY21554	VaMs102|EEY19723
orthogroup714:	12008|g7697.t1	12161|g4211.t1	12158|g4171.t1	12253|g6427.t1	12251|g7614.t1	Ls17|EGY21997	JR2|VDAG_JR2_Chr8g09960.p1	VaMs102|EEY20173	Ls17|EGY21998	VaMs102|EEY20175	VaMs102|EEY20174
orthogroup715:	Ls17|EGY21941	12253|g4973.t1	12251|g6663.t1	12008|g9848.t1	12161|g7335.t1	12158|g3189.t1	JR2|VDAG_JR2_Chr8g09330.p1	VaMs102|EEY20118	VaMs102|EEY20218	12161|g8140.t1	12158|g2173.t1
orthogroup716:	12008|g7727.t1	JR2|VDAG_JR2_Chr8g08870.p1	Ls17|EGY21896	12161|g5414.t1	12158|g5260.t1	12253|g7441.t1	12251|g8378.t2	VaMs102|EEY20071	Ls17|EGY18652	12253|g7441.t2	12251|g8378.t1
orthogroup717:	12008|g8598.t1	12161|g4461.t1	12158|g4416.t1	JR2|VDAG_JR2_Chr8g04410.p1	Ls17|EGY20804	12253|g2069.t1	12251|g5438.t1	VaMs102|EEY22127	12008|g8582.t1	12161|g4485.t1	12158|g4397.t1
orthogroup718:	12008|g9473.t1	JR2|VDAG_JR2_Chr2g10210.p1	12008|g10322.t1	JR2|VDAG_JR2_Chr2g11000.p1	12008|g10322.t2	12253|g5155.t1	12251|g10281.t1	12253|g10319.t1	12251|g9643.t1	Ls17|EGY18616	12008|g10384.t1
orthogroup719:	12008|g9454.t1	JR2|VDAG_JR2_Chr2g10230.p1	Ls17|EGY18619	12253|g10025.t1	12251|g10106.t1	JR2|VDAG_JR2_Chr2g11150.p1	12253|g10017.t1	12251|g10103.t1	12008|g10206.t1	JR2|VDAG_JR2_Chr2g10620.p1	Ls17|EGY18639
orthogroup720:	12008|g9627.t1	JR2|VDAG_JR2_Chr5g05990.p1	Ls17|EGY20763	12161|g7501.t1	12158|g9826.t1	12253|g9104.t1	12251|g989.t1	12251|g4616.t1	12253|g9750.t1	12158|g7846.t1	VaMs102|EEY24082
orthogroup721:	12008|g10135.t1	12253|g7884.t1	12251|g8334.t1	12161|g8742.t1	12158|g8723.t1	Ls17|EGY20707	JR2|VDAG_JR2_Chr2g11640.p1	VaMs102|EEY15860	JR2|VDAG_JR2_Chr2g11630.p1	Ls17|EGY20706	VaMs102|EEY15859
orthogroup722:	12008|g10195.t1	12161|g7317.t1	12158|g8336.t1	12253|g6988.t2	12251|g8042.t1	12161|g7317.t2	12253|g6988.t1	12008|g10195.t2	VaMs102|EEY18951	Ls17|EGY21518	JR2|VDAG_JR2_Chr3g00500.p1
orthogroup723:	12008|g10250.t1	12251|g5798.t1	12161|g4091.t1	12158|g4479.t1	12253|g4226.t1	JR2|VDAG_JR2_Chr1g19560.p1	Ls17|EGY13854	VaMs102|EEY14817	JR2|VDAG_JR2_Chr1g19570.p1	VaMs102|EEY14818	Ls17|EGY13855
orthogroup724:	12008|g5595.t1	12158|g5453.t1	12253|g2834.t1	12251|g4566.t1	JR2|VDAG_JR2_Chr8g00040.p1	Ls17|EGY17124	12161|g5568.t1	VaMs102|EEY22509	JR2|VDAG_JR2_Chr8g00050.p1	Ls17|EGY17123	VaMs102|EEY22508
orthogroup725:	JR2|VDAG_JR2_Chr7g02600.p1	VaMs102|EEY21227	12008|g798.t1	12161|g2357.t1	12158|g2637.t1	12253|g5286.t1	12251|g1725.t1	Ls17|EGY15186	JR2|VDAG_JR2_Chr7g02610.p1	12251|g1726.t1	12158|g2617.t1
orthogroup726:	12008|g1380.t1	12253|g1876.t1	12251|g6791.t1	12161|g7153.t1	12158|g3149.t1	JR2|VDAG_JR2_Chr1g08700.p1	Ls17|EGY17817	VaMs102|EEY18160	12251|g6795.t1	12161|g7173.t1	12158|g3141.t1
orthogroup727:	12008|g6317.t1	12253|g6456.t1	12251|g7707.t1	12158|g4568.t1	Ls17|EGY21322	12161|g4699.t1	VaMs102|EEY16266	12253|g10191.t1	JR2|VDAG_JR2_Chr1g28390.p1	12251|g7903.t1
orthogroup728:	12008|g617.t1	JR2|VDAG_JR2_Chr4g09530.p1	12008|g617.t2	12158|g2352.t1	12253|g6399.t2	12253|g6399.t1	12161|g2192.t1	Ls17|EGY16266	12251|g4273.t1	VaMs102|EEY23161
orthogroup729:	VaMs102|EEY14814	12161|g4086.t1	12158|g4476.t1	Ls17|EGY13851	JR2|VDAG_JR2_Chr1g19530.p1	12008|g10251.t1	12251|g5792.t1	12253|g4227.t1	12158|g4477.t1	Ls17|EGY13850
orthogroup730:	12008|g322.t1	12253|g5789.t1	12251|g7228.t1	JR2|VDAG_JR2_Chr4g09140.p1	12161|g7650.t1	12158|g8807.t1	Ls17|EGY16299	12253|g5790.t1	12251|g7229.t1	VaMs102|EEY23200
orthogroup731:	12008|g313.t1	12251|g5116.t1	12161|g4892.t1	12158|g4862.t1	VaMs102|EEY18240	JR2|VDAG_JR2_Chr4g08750.p1	12253|g8601.t1	Ls17|EGY18868	12253|g3705.t1	Ls17|EGY18867
orthogroup732:	JR2|VDAG_JR2_Chr8g02920.p1	12008|g9104.t1	12253|g9060.t1	12251|g9496.t1	12161|g6337.t1	12158|g9856.t1	JR2|VDAG_JR2_Chr8g02910.p1	Ls17|EGY20544	VaMs102|EEY22249	12251|g9499.t1
orthogroup733:	12008|g597.t1	12251|g4957.t1	12253|g2868.t1	12158|g5842.t1	12161|g3632.t1	JR2|VDAG_JR2_Chr4g07970.p1	Ls17|EGY18794	JR2|VDAG_JR2_Chr4g07980.p1	Ls17|EGY18795	VaMs102|EEY19047
orthogroup734:	VaMs102|EEY20431	12158|g9578.t1	JR2|VDAG_JR2_Chr5g01320.p1	12161|g9577.t1	12253|g9363.t1	12251|g9709.t1	12008|g6825.t1	Ls17|EGY23642	VaMs102|EEY17464	Ls17|EGY23641
orthogroup735:	12008|g517.t1	JR2|VDAG_JR2_Chr4g07390.p1	12253|g2108.t1	12251|g3510.t1	12161|g7780.t1	12158|g8953.t1	Ls17|EGY18735	VaMs102|EEY19102	12161|g5881.t1	12158|g5678.t1
orthogroup736:	12008|g603.t1	JR2|VDAG_JR2_Chr4g05950.p1	Ls17|EGY15829	12253|g4733.t1	VaMs102|EEY19234	12251|g4365.t1	12161|g6324.t1	12158|g6283.t1	Ls17|EGY23396	12161|g3919.t1
orthogroup737:	JR2|VDAG_JR2_Chr7g09570.p1	VaMs102|EEY22782	12161|g5484.t1	12158|g3829.t1	12253|g3443.t1	12251|g5084.t1	12008|g3064.t1	JR2|VDAG_JR2_Chr6g03180.p1	Ls17|EGY22276	VaMs102|EEY16688
orthogroup738:	12008|g342.t1	12253|g1332.t1	12251|g5833.t1	JR2|VDAG_JR2_Chr4g05590.p1	12161|g2322.t1	12158|g2541.t1	Ls17|EGY15864	VaMs102|EEY19269	Ls17|EGY15865	VaMs102|EEY19270
orthogroup739:	12008|g153.t1	JR2|VDAG_JR2_Chr4g04940.p1	12251|g7622.t1	12253|g6439.t1	12161|g2551.t1	12158|g3491.t1	VaMs102|EEY19330	Ls17|EGY15924	VaMs102|EEY19329	Ls17|EGY15923
orthogroup740:	JR2|VDAG_JR2_Chr1g15890.p1	Ls17|EGY13509	12161|g9061.t1	12158|g9059.t1	12251|g9075.t1	12008|g2562.t1	12253|g8309.t3	12253|g8309.t1	12253|g8309.t2	12253|g8310.t1
orthogroup741:	12008|g171.t1	Ls17|EGY15958	12161|g3546.t1	12158|g3549.t1	12253|g6825.t1	12251|g2501.t1	VaMs102|EEY19364	JR2|VDAG_JR2_Chr4g04580.p1	12158|g3549.t2	12008|g171.t2
orthogroup742:	VaMs102|EEY23911	JR2|VDAG_JR2_Chr3g13170.p1	12161|g2091.t1	12158|g2431.t1	12008|g8032.t1	Ls17|EGY14157	12253|g3848.t1	12251|g5388.t1	12251|g5389.t1	12253|g3851.t1
orthogroup743:	12008|g431.t1	12253|g10093.t1	12251|g10135.t1	12008|g10329.t1	12008|g9738.t1	12008|g9766.t1	12008|g8212.t1	12251|g10135.t2	12008|g10329.t2	12008|g5682.t1
orthogroup744:	12008|g123.t1	12253|g5279.t1	12251|g6893.t1	JR2|VDAG_JR2_Chr4g03900.p1	Ls17|EGY23839	12161|g5720.t1	12158|g5629.t1	VaMs102|EEY24028	12008|g122.t1	12253|g5280.t1
orthogroup745:	12008|g963.t1	12161|g2362.t1	12158|g2609.t1	12251|g1761.t1	JR2|VDAG_JR2_Chr7g02370.p1	12253|g5634.t1	Ls17|EGY15205	VaMs102|EEY21244	JR2|VDAG_JR2_Chr7g02390.p1	JR2|VDAG_JR2_Chr7g02380.p1
orthogroup746:	12008|g676.t1	12251|g3676.t1	12158|g7948.t1	Ls17|EGY15170	12161|g8424.t1	12161|g2371.t1	12253|g10034.t1	12253|g7960.t1	JR2|VDAG_JR2_Chr7g02810.p1	VaMs102|EEY21207
orthogroup747:	12253|g6262.t1	12161|g3438.t1	12251|g7547.t1	Ls17|EGY20184	12158|g3385.t1	JR2|VDAG_JR2_Chr2g03300.p1	12008|g5754.t1	VaMs102|EEY16879	VaMs102|EEY17187	VaMs102|EEY17188
orthogroup748:	Ls17|EGY16544	VaMs102|EEY19665	12161|g2495.t1	12158|g7260.t1	12253|g4893.t1	12251|g5888.t1	12008|g4115.t1	12253|g2687.t1	12251|g1284.t1	VaMs102|EEY16323
orthogroup749:	12008|g1080.t1	12008|g1080.t2	Ls17|EGY15726	12158|g3826.t1	JR2|VDAG_JR2_Chr7g03590.p1	12161|g7284.t1	12253|g1538.t1	12251|g6239.t1	12008|g1080.t3	VaMs102|EEY21142
orthogroup750:	12008|g898.t1	JR2|VDAG_JR2_Chr7g03770.p1	Ls17|EGY15708	12253|g6155.t1	12251|g7461.t1	12161|g7398.t1	12158|g7288.t1	VaMs102|EEY21122	VaMs102|EEY20361	12008|g6752.t1
orthogroup751:	12008|g989.t1	JR2|VDAG_JR2_Chr7g05200.p1	12253|g6954.t1	12251|g3282.t1	12161|g3117.t1	12158|g657.t1	Ls17|EGY15566	VaMs102|EEY20981	12008|g989.t2	VaMs102|EEY20982
orthogroup752:	12008|g1464.t1	12253|g915.t2	12251|g917.t2	12161|g3349.t1	12158|g7059.t1	VaMs102|EEY17794	12253|g915.t1	12251|g917.t1	JR2|VDAG_JR2_Chr1g04880.p1	Ls17|EGY17449
orthogroup753:	12008|g1463.t1	JR2|VDAG_JR2_Chr1g04890.p1	Ls17|EGY17450	12161|g3326.t1	12158|g7060.t1	VaMs102|EEY17795	12253|g6364.t1	12251|g426.t1	12251|g916.t1	12253|g917.t1
orthogroup754:	12253|g7006.t1	12251|g7824.t1	12008|g7534.t1	JR2|VDAG_JR2_Chr8g06110.p1	12161|g8247.t1	12158|g8181.t1	VaMs102|EEY19851	VaMs102|EEY19850	Ls17|EGY21680	Ls17|EGY21679
orthogroup755:	12008|g1204.t1	12161|g55.t1	12158|g441.t1	12251|g224.t1	JR2|VDAG_JR2_Chr1g06190.p1	VaMs102|EEY17916	12253|g391.t1	Ls17|EGY17574	Ls17|EGY17575	12253|g6623.t1
orthogroup756:	Ls17|EGY20901	JR2|VDAG_JR2_Chr3g08220.p1	Ls17|EGY20463	12161|g7566.t1	12158|g7431.t1	12253|g10104.t1	12251|g10139.t1	12008|g2974.t1	VaMs102|EEY22089	Ls17|EGY23781
orthogroup757:	VaMs102|EEY20479	JR2|VDAG_JR2_Chr5g01810.p1	Ls17|EGY23694	12161|g1980.t1	12158|g3638.t1	12253|g5380.t1	12251|g6938.t1	12008|g6711.t1	12158|g3638.t2	VaMs102|EEY16796
orthogroup758:	12008|g1411.t1	JR2|VDAG_JR2_Chr1g07790.p1	12253|g2218.t1	12251|g1482.t1	12161|g1028.t1	12158|g9097.t2	Ls17|EGY17733	VaMs102|EEY18081	12251|g1482.t2	12158|g9097.t1
orthogroup759:	12008|g1181.t1	12161|g6142.t1	12158|g4930.t1	12253|g4201.t1	12251|g5765.t1	JR2|VDAG_JR2_Chr1g08820.p1	Ls17|EGY17829	VaMs102|EEY18172	12008|g1181.t2	VaMs102|EEY18171
orthogroup760:	12008|g1787.t1	JR2|VDAG_JR2_Chr5g06060.p1	12253|g9267.t1	Ls17|EGY20717	12161|g5843.t1	12158|g8763.t1	12251|g9613.t1	12161|g5840.t1	12158|g8762.t1	12251|g9609.t1
orthogroup761:	12008|g1585.t1	12253|g9268.t1	12251|g9611.t1	12161|g5830.t1	12158|g8766.t1	Ls17|EGY20720	JR2|VDAG_JR2_Chr5g06090.p1	Ls17|EGY20721	VaMs102|EEY20830	VaMs102|EEY20831
orthogroup762:	Ls17|EGY20250	12251|g8203.t1	12008|g9020.t1	12161|g5032.t1	12158|g6400.t1	12253|g5085.t1	JR2|VDAG_JR2_Chr2g02560.p1	Ls17|EGY20251	VaMs102|EEY21390	VaMs102|EEY21391
orthogroup763:	VaMs102|EEY14042	VaMs102|EEY16294	Ls17|EGY18103	12008|g5982.t1	12253|g2607.t1	12251|g4191.t1	12161|g4853.t1	12158|g4797.t1	JR2|VDAG_JR2_Chr1g10860.p1	VaMs102|EEY14041
orthogroup764:	12008|g1942.t1	12253|g7202.t1	12161|g8332.t1	12158|g7731.t1	12251|g7960.t1	Ls17|EGY14668	JR2|VDAG_JR2_Chr5g08030.p1	Ls17|EGY14669	VaMs102|EEY20656	VaMs102|EEY20657
orthogroup765:	VaMs102|EEY22803	Ls17|EGY15085	12251|g2599.t1	12008|g3307.t1	12253|g6618.t1	12161|g1639.t1	12158|g1133.t1	VaMs102|EEY16636	Ls17|EGY22223	JR2|VDAG_JR2_Chr6g02570.p1
orthogroup766:	VaMs102|EEY18862	12161|g3478.t1	12158|g3449.t1	Ls17|EGY23080	12008|g4787.t1	12253|g7432.t1	12251|g8370.t1	JR2|VDAG_JR2_Chr3g01170.p1	12253|g7433.t1	12251|g8371.t1
orthogroup767:	JR2|VDAG_JR2_Chr4g00540.p1	Ls17|EGY21381	12008|g4116.t1	Ls17|EGY16545	12253|g4892.t1	12251|g5891.t1	12161|g2494.t1	12158|g7252.t1	VaMs102|EEY19666	JR2|VDAG_JR2_Chr1g28950.p1
orthogroup768:	12008|g1869.t1	12253|g6950.t1	12251|g3135.t1	JR2|VDAG_JR2_Chr5g09800.p1	Ls17|EGY14504	12161|g8774.t1	12158|g7510.t1	VaMs102|EEY20505	VaMs102|EEY14813	12161|g4087.t1
orthogroup769:	12008|g1622.t1	12253|g10070.t1	12251|g10110.t1	JR2|VDAG_JR2_Chr5g10390.p1	Ls17|EGY18640	Ls17|EGY23475	12008|g10315.t1	12253|g9555.t1	12251|g9158.t1	JR2|VDAG_JR2_Chr5g10350.p1
orthogroup770:	12008|g2039.t1	12253|g629.t1	12161|g5337.t1	12008|g10395.t1	12251|g1219.t1	12253|g9376.t1	JR2|VDAG_JR2_Chr3g05810.p1	12158|g9550.t1	Ls17|EGY22646	12161|g9548.t1
orthogroup771:	12008|g1972.t1	12253|g997.t1	12251|g1967.t1	12161|g3138.t1	12158|g2130.t1	Ls17|EGY22714	JR2|VDAG_JR2_Chr3g05080.p1	VaMs102|EEY18493	Ls17|EGY22715	VaMs102|EEY18494
orthogroup772:	VaMs102|EEY17126	12161|g341.t1	12253|g1074.t1	12251|g2287.t1	12008|g5820.t1	12158|g334.t1	JR2|VDAG_JR2_Chr2g03910.p1	VaMs102|EEY21178	VaMs102|EEY16868	Ls17|EGY20126
orthogroup773:	12008|g2084.t1	12158|g936.t1	JR2|VDAG_JR2_Chr3g06350.p1	Ls17|EGY18397	12251|g6186.t1	12253|g5512.t1	12161|g4374.t1	VaMs102|EEY18407	12008|g2085.t1	12008|g2085.t2
orthogroup774:	12008|g2067.t1	JR2|VDAG_JR2_Chr3g06580.p1	Ls17|EGY18416	12253|g9020.t1	12251|g9807.t1	12008|g2067.t2	12161|g4368.t1	12158|g944.t1	VaMs102|EEY18358	VaMs102|EEY20302
orthogroup775:	12008|g2253.t1	JR2|VDAG_JR2_Chr3g06690.p1	12251|g9908.t1	12253|g9661.t1	12161|g9757.t1	12158|g921.t1	Ls17|EGY18420	VaMs102|EEY18354	VaMs102|EEY18353	JR2|VDAG_JR2_Chr3g06700.p1
orthogroup776:	12008|g2251.t1	12251|g8345.t1	Ls17|EGY18423	12161|g8545.t1	JR2|VDAG_JR2_Chr3g06780.p1	12253|g6969.t1	12158|g9114.t1	VaMs102|EEY18351	12158|g9695.t1	12253|g9784.t1
orthogroup777:	12008|g2185.t1	JR2|VDAG_JR2_Chr3g07610.p1	Ls17|EGY18494	12253|g8484.t1	12251|g9228.t1	VaMs102|EEY19008	12161|g7250.t1	12158|g7155.t2	12008|g2185.t2	12158|g7155.t1
orthogroup778:	12008|g1996.t1	12161|g3867.t1	12158|g8759.t1	12253|g8835.t2	12251|g4174.t1	JR2|VDAG_JR2_Chr3g07680.p1	Ls17|EGY18499	12253|g8835.t1	12008|g1996.t2	VaMs102|EEY19004
orthogroup779:	12008|g2570.t1	12251|g2265.t1	Ls17|EGY13627	12158|g4767.t1	VaMs102|EEY14586	12253|g6576.t1	12161|g5144.t1	12253|g10205.t1	JR2|VDAG_JR2_Chr1g17110.p1	12161|g9917.t1
orthogroup780:	12008|g2404.t1	JR2|VDAG_JR2_Chr1g16940.p1	Ls17|EGY13610	12161|g5139.t1	12158|g4780.t1	12253|g5573.t1	12251|g7145.t1	VaMs102|EEY14568	12008|g2404.t2	12008|g2404.t3
orthogroup781:	12008|g2422.t1	Ls17|EGY13487	12161|g2815.t1	12158|g4646.t2	12253|g2942.t2	12251|g4091.t1	12158|g4646.t1	12253|g2942.t1	12008|g2422.t2	VaMs102|EEY14452
orthogroup782:	12008|g2861.t1	12253|g2745.t1	12158|g9138.t1	Ls17|EGY14423	JR2|VDAG_JR2_Chr3g10210.p1	12251|g7095.t1	12161|g9393.t1	12161|g9886.t1	12251|g7994.t1	VaMs102|EEY21906
orthogroup783:	12008|g3025.t1	JR2|VDAG_JR2_Chr3g10110.p1	12161|g4281.t1	12253|g7154.t1	Ls17|EGY14434	12158|g8664.t1	12251|g8000.t1	VaMs102|EEY21914	12158|g8553.t1	12251|g9589.t1
orthogroup784:	12008|g2868.t1	JR2|VDAG_JR2_Chr3g10000.p1	12251|g6742.t1	12161|g4258.t1	VaMs102|EEY21922	12253|g4319.t1	Ls17|EGY17846	12253|g7160.t1	12158|g8506.t1	12158|g8549.t1
orthogroup785:	12008|g2742.t1	JR2|VDAG_JR2_Chr3g08800.p1	12253|g8238.t1	12251|g8690.t1	12158|g7972.t1	12161|g8151.t1	Ls17|EGY20411	VaMs102|EEY22036	VaMs102|EEY22035	VaMs102|EEY22034
orthogroup786:	12008|g2807.t1	12161|g9701.t1	12158|g9674.t1	12253|g4853.t1	12251|g2357.t1	JR2|VDAG_JR2_Chr3g08020.p1	Ls17|EGY20480	VaMs102|EEY22107	VaMs102|EEY22106	JR2|VDAG_JR2_Chr3g08030.p1
orthogroup787:	12008|g3318.t1	JR2|VDAG_JR2_Chr6g04760.p1	12253|g9313.t1	12251|g9638.t1	12161|g4765.t1	12158|g4583.t1	12008|g3317.t1	Ls17|EGY22414	VaMs102|EEY16836	12008|g4959.t1
orthogroup788:	VaMs102|EEY14340	Ls17|EGY13375	12161|g5792.t1	12158|g7914.t1	12253|g441.t1	12251|g843.t1	12008|g7123.t1	JR2|VDAG_JR2_Chr5g05840.p1	Ls17|EGY20779	VaMs102|EEY24098
orthogroup789:	12008|g3163.t1	JR2|VDAG_JR2_Chr6g04570.p1	12161|g4768.t1	12253|g3737.t1	12251|g6488.t1	12158|g4592.t1	VaMs102|EEY16823	Ls17|EGY22398	Ls17|EGY22397	VaMs102|EEY18517
orthogroup790:	12008|g3291.t1	JR2|VDAG_JR2_Chr6g04410.p1	Ls17|EGY22387	12253|g960.t1	12251|g5813.t1	12161|g2261.t1	12158|g2313.t1	VaMs102|EEY16807	12008|g3291.t2	VaMs102|EEY16808
orthogroup791:	Ls17|EGY21525	VaMs102|EEY18958	12008|g10191.t1	12161|g7318.t1	12158|g8341.t1	12253|g6978.t1	12251|g8049.t1	JR2|VDAG_JR2_Chr3g00570.p1	12158|g8335.t1	JR2|VDAG_JR2_Chr3g00580.p1
orthogroup792:	12008|g3249.t1	JR2|VDAG_JR2_Chr6g03500.p1	12253|g6254.t1	12251|g7500.t1	12161|g8016.t1	12158|g7174.t1	Ls17|EGY22303	12008|g3249.t2	VaMs102|EEY16713	VaMs102|EEY16714
orthogroup793:	VaMs102|EEY21361	JR2|VDAG_JR2_Chr2g02260.p1	Ls17|EGY20279	12251|g2820.t1	12008|g9012.t1	12253|g1506.t1	12161|g1607.t1	12158|g3992.t1	12161|g1606.t1	12158|g3991.t1
orthogroup794:	12008|g3208.t1	12253|g9731.t1	12251|g8663.t1	12161|g9312.t1	12158|g3830.t1	Ls17|EGY22282	JR2|VDAG_JR2_Chr6g03250.p1	VaMs102|EEY16694	VaMs102|EEY16695	Ls17|EGY22281
orthogroup795:	12008|g3216.t1	12253|g3438.t2	12251|g5083.t1	JR2|VDAG_JR2_Chr6g03230.p1	12161|g5481.t1	JR2|VDAG_JR2_Chr6g03220.p1	VaMs102|EEY16692	12158|g3864.t1	12253|g3438.t1	Ls17|EGY22280
orthogroup796:	12008|g3140.t1	JR2|VDAG_JR2_Chr6g02950.p1	12161|g5501.t1	12158|g3837.t1	VaMs102|EEY16663	12253|g3433.t1	12251|g5090.t1	Ls17|EGY22253	12251|g10100.t1	12253|g1453.t1
orthogroup797:	12008|g3155.t1	12253|g8647.t1	12251|g2610.t1	JR2|VDAG_JR2_Chr6g02700.p1	Ls17|EGY22234	12161|g9758.t1	12158|g9737.t1	JR2|VDAG_JR2_Chr6g02690.p1	Ls17|EGY22233	VaMs102|EEY16644
orthogroup798:	12008|g3177.t1	JR2|VDAG_JR2_Chr6g01680.p1	Ls17|EGY22142	12253|g3556.t1	12251|g3570.t1	12253|g3556.t2	12251|g3570.t2	12008|g3177.t2	12161|g3854.t1	12158|g6261.t1
orthogroup799:	12008|g3201.t1	12158|g9930.t1	JR2|VDAG_JR2_Chr6g01450.p1	12251|g10262.t1	12253|g6021.t1	12008|g3326.t1	12161|g9172.t1	12158|g9929.t1	12253|g6011.t1	12251|g10263.t1
orthogroup800:	VaMs102|EEY16095	JR2|VDAG_JR2_Chr1g26500.p1	Ls17|EGY21151	12161|g4632.t1	12158|g4446.t1	12253|g1622.t1	12251|g3185.t1	12008|g5173.t1	12161|g4632.t2	12008|g5173.t2
orthogroup801:	Ls17|EGY19976	12253|g4535.t1	12251|g6163.t1	12008|g7870.t1	12161|g6784.t1	JR2|VDAG_JR2_Chr2g05500.p1	Ls17|EGY21490	12158|g6770.t1	JR2|VDAG_JR2_Chr4g12470.p1	VaMs102|EEY15452
orthogroup802:	12008|g3622.t1	12161|g8022.t2	12158|g8741.t1	12253|g7092.t2	12251|g8599.t1	12161|g8022.t1	12253|g7092.t1	JR2|VDAG_JR2_Chr1g20860.p1	Ls17|EGY13974	VaMs102|EEY14932
orthogroup803:	12008|g3465.t1	JR2|VDAG_JR2_Chr1g21240.p1	12161|g8323.t1	12158|g8124.t1	12251|g7777.t1	12253|g6653.t1	Ls17|EGY14005	VaMs102|EEY14970	VaMs102|EEY14968	VaMs102|EEY14969
orthogroup804:	12008|g3417.t1	VaMs102|EEY14973	JR2|VDAG_JR2_Chr1g21300.p1	Ls17|EGY14008	12253|g8559.t1	12251|g9269.t1	12161|g9896.t1	12158|g9882.t1	12161|g6212.t1	12158|g7861.t1
orthogroup805:	12008|g3621.t1	Ls17|EGY14036	12253|g1246.t1	12251|g7048.t1	JR2|VDAG_JR2_Chr1g21580.p1	VaMs102|EEY14999	12158|g2483.t1	12161|g7989.t1	12251|g7048.t2	12008|g3621.t2
orthogroup806:	12008|g3684.t1	12253|g8292.t1	12251|g9014.t1	Ls17|EGY18693	Ls17|EGY23425	Ls17|EGY18673	12008|g9759.t1	12253|g10325.t1	12251|g10288.t1	Ls17|EGY20835
orthogroup807:	12008|g3788.t1	JR2|VDAG_JR2_Chr2g09280.p1	Ls17|EGY19635	12253|g4344.t1	12251|g4771.t2	12161|g6593.t1	12158|g6625.t1	VaMs102|EEY15798	12253|g4344.t2	12251|g4771.t1
orthogroup808:	12008|g3811.t1	12253|g7148.t1	12158|g8457.t1	JR2|VDAG_JR2_Chr2g08000.p1	Ls17|EGY19744	12161|g8515.t1	12251|g8173.t1	VaMs102|EEY15685	JR2|VDAG_JR2_Chr2g07990.p1	VaMs102|EEY15684
orthogroup809:	12008|g4057.t1	12253|g524.t1	12251|g546.t1	JR2|VDAG_JR2_Chr4g00790.p1	Ls17|EGY16524	12161|g2755.t1	12158|g1164.t1	VaMs102|EEY19643	12161|g2756.t1	12158|g1165.t1
orthogroup810:	12161|g6079.t1	12158|g3172.t1	JR2|VDAG_JR2_Chr8g09130.p1	Ls17|EGY21923	12253|g8683.t1	12251|g8789.t1	12008|g7709.t1	VaMs102|EEY20104	12008|g9843.t1	12008|g9846.t1
orthogroup811:	12008|g4253.t1	12161|g3560.t1	12158|g4728.t1	12253|g2981.t1	12251|g4021.t1	Ls17|EGY17208	JR2|VDAG_JR2_Chr1g02350.p1	VaMs102|EEY17548	VaMs102|EEY17549	JR2|VDAG_JR2_Chr1g02360.p1
orthogroup812:	12008|g4188.t1	12253|g5437.t1	12251|g7007.t1	12158|g5318.t1	JR2|VDAG_JR2_Chr1g03340.p1	Ls17|EGY17301	VaMs102|EEY17641	12008|g4211.t1	12253|g5425.t1	12161|g2087.t1
orthogroup813:	12008|g4205.t1	12161|g2069.t1	12158|g5327.t1	12253|g7480.t1	12251|g8413.t1	Ls17|EGY17314	JR2|VDAG_JR2_Chr1g03480.p1	VaMs102|EEY17655	12008|g4204.t1	12251|g8411.t1
orthogroup814:	Ls17|EGY20329	12008|g6117.t1	JR2|VDAG_JR2_Chr5g04750.p1	12008|g6117.t2	12251|g7412.t2	12161|g7852.t1	12158|g9831.t1	12253|g9915.t1	VaMs102|EEY17245	12251|g7412.t1
orthogroup815:	VaMs102|EEY19954	JR2|VDAG_JR2_Chr8g07500.p1	Ls17|EGY21783	12253|g4478.t1	12251|g6066.t1	12158|g1718.t1	12161|g7445.t1	12008|g8490.t1	12161|g7446.t1	12158|g1710.t1
orthogroup816:	12008|g4423.t1	12161|g5868.t1	JR2|VDAG_JR2_Chr7g08040.p1	12251|g4872.t1	Ls17|EGY14924	12158|g6130.t1	12253|g3627.t1	VaMs102|EEY22642	12158|g9838.t1	12253|g10039.t1
orthogroup817:	12008|g4469.t1	JR2|VDAG_JR2_Chr7g07350.p1	12251|g1444.t1	Ls17|EGY14860	12253|g2298.t1	12158|g4747.t1	12161|g4829.t1	VaMs102|EEY22580	VaMs102|EEY22578	VaMs102|EEY22579
orthogroup818:	12008|g4408.t1	JR2|VDAG_JR2_Chr7g06850.p1	Ls17|EGY14814	12161|g9042.t1	12158|g9080.t1	12253|g8358.t1	12251|g9114.t1	VaMs102|EEY22532	12008|g4408.t2	12008|g4408.t3
orthogroup819:	12008|g4755.t1	JR2|VDAG_JR2_Chr3g02430.p1	Ls17|EGY22952	12158|g2781.t1	12161|g3967.t1	12251|g9911.t1	12253|g9672.t1	12251|g5504.t1	12253|g4000.t1	VaMs102|EEY18741
orthogroup820:	12008|g4748.t1	12253|g9838.t1	12251|g4046.t1	JR2|VDAG_JR2_Chr3g05870.p1	12161|g9054.t1	12158|g8620.t1	Ls17|EGY18356	JR2|VDAG_JR2_Chr1g23840.p1	Ls17|EGY18626	VaMs102|EEY21726
orthogroup821:	12008|g5026.t1	12251|g1115.t1	12253|g5236.t1	JR2|VDAG_JR2_Chr6g06090.p1	Ls17|EGY22534	12161|g3645.t1	12158|g4326.t1	12158|g4323.t1	12161|g3653.t1	JR2|VDAG_JR2_Chr6g06080.p1
orthogroup822:	12008|g5192.t1	12253|g4236.t1	12158|g1809.t1	12161|g2777.t1	Ls17|EGY21108	12251|g2536.t1	JR2|VDAG_JR2_Chr1g26050.p1	VaMs102|EEY16054	JR2|VDAG_JR2_Chr1g26060.p1	VaMs102|EEY16055
orthogroup823:	12008|g5263.t1	JR2|VDAG_JR2_Chr1g26540.p1	12253|g1636.t1	12251|g3168.t1	12161|g4619.t1	12158|g4450.t1	12253|g1636.t2	12251|g3168.t2	Ls17|EGY21155	VaMs102|EEY16100
orthogroup824:	12008|g5408.t1	JR2|VDAG_JR2_Chr8g02380.p1	12253|g2778.t1	12251|g4548.t1	Ls17|EGY16914	VaMs102|EEY22304	12161|g3726.t1	12158|g3683.t1	12161|g7083.t1	12158|g8017.t1
orthogroup825:	12008|g5441.t1	JR2|VDAG_JR2_Chr8g01860.p1	12253|g3222.t1	12251|g3716.t1	Ls17|EGY16958	12158|g8897.t1	12161|g9223.t1	12251|g3715.t1	12253|g3223.t1	VaMs102|EEY22347
orthogroup826:	12008|g5391.t1	12161|g5573.t1	12253|g2836.t1	12251|g4565.t1	12158|g5443.t1	Ls17|EGY17106	VaMs102|EEY22490	12161|g5573.t2	12251|g4565.t2	12158|g5443.t2
orthogroup827:	12008|g5843.t1	JR2|VDAG_JR2_Chr2g05000.p1	Ls17|EGY20024	12161|g1321.t1	12158|g1692.t1	12253|g8972.t1	12251|g9453.t1	12253|g8972.t2	12251|g9453.t2	VaMs102|EEY17024
orthogroup828:	VaMs102|EEY23122	JR2|VDAG_JR2_Chr6g01090.p1	12161|g6480.t1	12158|g1430.t1	12253|g4859.t1	12251|g6573.t1	12008|g8947.t1	Ls17|EGY19342	VaMs102|EEY16498	VaMs102|EEY17403
orthogroup829:	12008|g5771.t1	JR2|VDAG_JR2_Chr2g03420.p1	Ls17|EGY20170	12161|g6026.t1	12158|g5892.t1	12253|g3299.t1	12251|g4909.t1	VaMs102|EEY17173	12008|g5771.t2	VaMs102|EEY17172
orthogroup830:	12008|g5932.t1	JR2|VDAG_JR2_Chr1g10030.p1	Ls17|EGY18032	12253|g4267.t1	12251|g1636.t1	VaMs102|EEY13969	12161|g9096.t1	12158|g9158.t1	12161|g9624.t1	12158|g2855.t1
orthogroup831:	12008|g5949.t1	JR2|VDAG_JR2_Chr1g11110.p1	12251|g10093.t1	12253|g10015.t1	12161|g9310.t1	Ls17|EGY18120	12158|g7561.t1	VaMs102|EEY14062	12253|g8283.t1	12158|g2711.t1
orthogroup832:	12008|g5967.t1	12253|g8289.t1	12251|g6540.t1	Ls17|EGY18122	12161|g2647.t1	12158|g2714.t1	VaMs102|EEY14065	12161|g2684.t1	12158|g2706.t1	JR2|VDAG_JR2_Chr1g11140.p1
orthogroup833:	Ls17|EGY18145	12161|g2641.t1	VaMs102|EEY14088	12253|g2713.t1	12251|g4463.t1	12008|g5878.t1	12158|g2715.t1	JR2|VDAG_JR2_Chr1g11410.p1	JR2|VDAG_JR2_Chr1g11420.p1	JR2|VDAG_JR2_Chr1g11350.p1
orthogroup834:	12008|g6277.t1	12253|g1948.t1	12251|g1385.t1	12161|g512.t1	12158|g747.t1	Ls17|EGY19000	VaMs102|EEY21503	JR2|VDAG_JR2_Chr5g03610.p1	12008|g9374.t1	JR2|VDAG_JR2_Chr5g03600.p1
orthogroup835:	12008|g6146.t1	12161|g7853.t1	12251|g7409.t1	12158|g8321.t1	12253|g7118.t1	JR2|VDAG_JR2_Chr5g04910.p1	VaMs102|EEY17259	Ls17|EGY20345	JR2|VDAG_JR2_Chr5g04920.p1	VaMs102|EEY17260
orthogroup836:	12008|g6169.t1	Ls17|EGY20371	12161|g9020.t1	12158|g9610.t1	JR2|VDAG_JR2_Chr5g05280.p1	VaMs102|EEY17283	12251|g10083.t1	12253|g8581.t1	12251|g8545.t1	12253|g7691.t1
orthogroup837:	12008|g6330.t1	JR2|VDAG_JR2_Chr1g27790.p1	Ls17|EGY21264	12161|g4396.t1	12158|g4332.t1	VaMs102|EEY16211	12253|g2450.t1	12251|g4307.t1	12253|g8156.t1	12251|g6819.t1
orthogroup838:	12008|g6609.t1	JR2|VDAG_JR2_Chr4g11490.p1	12161|g1114.t1	12158|g791.t1	12253|g3346.t1	12251|g479.t1	Ls17|EGY16083	VaMs102|EEY22987	VaMs102|EEY22988	JR2|VDAG_JR2_Chr4g11480.p1
orthogroup839:	12008|g6479.t1	JR2|VDAG_JR2_Chr4g11450.p1	Ls17|EGY16086	12161|g1117.t1	12158|g807.t1	12253|g3349.t1	12251|g482.t1	VaMs102|EEY22991	12158|g807.t2	VaMs102|EEY22992
orthogroup840:	12008|g6567.t1	Ls17|EGY16184	12253|g4628.t1	12251|g1583.t1	JR2|VDAG_JR2_Chr4g10430.p1	12161|g310.t1	12158|g227.t1	VaMs102|EEY23084	Ls17|EGY20858	VaMs102|EEY18909
orthogroup841:	Ls17|EGY19418	12253|g3137.t1	12251|g4813.t1	12008|g7388.t1	12161|g5676.t1	12158|g5548.t1	JR2|VDAG_JR2_Chr5g11440.p1	VaMs102|EEY21642	12161|g5675.t1	12158|g5549.t1
orthogroup842:	12008|g6792.t1	JR2|VDAG_JR2_Chr5g02830.p1	12253|g5383.t1	12251|g6945.t1	VaMs102|EEY20491	12161|g9890.t1	12158|g9872.t1	12161|g1962.t1	12158|g3615.t1	Ls17|EGY19077
orthogroup843:	12008|g6681.t1	12161|g6287.t1	12158|g5183.t2	JR2|VDAG_JR2_Chr5g00840.p1	12253|g10286.t1	12251|g2074.t1	12161|g6287.t2	12158|g5183.t1	Ls17|EGY23600	VaMs102|EEY20390
orthogroup844:	12008|g6839.t1	JR2|VDAG_JR2_Chr5g00140.p1	Ls17|EGY23531	12253|g2303.t1	12251|g8538.t2	12161|g3404.t1	12158|g6513.t1	VaMs102|EEY20318	12008|g6839.t2	12251|g8538.t1
orthogroup845:	12008|g6908.t1	JR2|VDAG_JR2_Chr1g01040.p1	Ls17|EGY19517	12253|g9170.t1	12161|g9695.t1	12158|g9694.t1	VaMs102|EEY17424	12161|g9695.t2	12251|g5361.t1	12251|g5367.t1
orthogroup846:	12008|g6985.t1	12158|g6782.t1	12161|g6818.t1	12253|g4455.t1	12251|g5874.t1	Ls17|EGY19500	VaMs102|EEY17443	12008|g6986.t1	12158|g6781.t1	JR2|VDAG_JR2_Chr1g01190.p1
orthogroup847:	12008|g7055.t1	JR2|VDAG_JR2_Chr1g13800.p1	12251|g6473.t1	12161|g6851.t1	12158|g8691.t1	VaMs102|EEY14285	12253|g9115.t1	Ls17|EGY13320	Ls17|EGY13321	12253|g10028.t1
orthogroup848:	12008|g7068.t1	Ls17|EGY13340	12253|g5487.t1	JR2|VDAG_JR2_Chr1g13990.p1	12158|g7177.t1	12161|g6266.t1	12251|g5760.t1	VaMs102|EEY14304	12161|g6264.t1	12251|g5753.t1
orthogroup849:	12008|g7546.t1	12161|g6622.t1	12158|g7530.t1	12251|g7595.t1	VaMs102|EEY19835	12253|g9450.t1	JR2|VDAG_JR2_Chr8g05870.p1	12253|g7528.t1	VaMs102|EEY19836	Ls17|EGY21662
orthogroup850:	12008|g7461.t1	JR2|VDAG_JR2_Chr8g05340.p1	Ls17|EGY21619	12161|g659.t1	12158|g1295.t1	12253|g7342.t1	12251|g6117.t1	12251|g6117.t3	12008|g7461.t2	12251|g6117.t2
orthogroup851:	12008|g7424.t1	12251|g3319.t1	JR2|VDAG_JR2_Chr8g04810.p1	Ls17|EGY21571	12253|g9665.t1	12161|g666.t1	12158|g1347.t1	VaMs102|EEY19740	12161|g730.t1	12158|g1324.t1
orthogroup852:	12008|g7617.t1	12253|g1934.t1	12251|g5995.t1	12158|g4193.t1	12161|g4217.t1	Ls17|EGY21989	JR2|VDAG_JR2_Chr8g09880.p1	VaMs102|EEY20166	JR2|VDAG_JR2_Chr8g09890.p1	VaMs102|EEY20167
orthogroup853:	12008|g7745.t1	12253|g6346.t1	JR2|VDAG_JR2_Chr8g08420.p1	12161|g7455.t1	Ls17|EGY21857	12158|g8430.t1	VaMs102|EEY20031	12251|g7604.t1	12251|g7602.t1	12161|g7454.t1
orthogroup854:	12008|g7806.t1	JR2|VDAG_JR2_Chr8g07990.p1	Ls17|EGY21820	12253|g1465.t1	12251|g594.t1	12161|g4611.t1	12158|g5749.t1	VaMs102|EEY19992	VaMs102|EEY19991	VaMs102|EEY19993
orthogroup855:	12008|g8171.t1	12158|g6901.t2	12161|g2469.t1	12253|g9954.t1	12251|g3902.t1	12008|g8171.t2	12158|g6901.t1	12161|g2469.t2	JR2|VDAG_JR2_Chr6g10440.p1	Ls17|EGY18574
orthogroup856:	12008|g8239.t1	JR2|VDAG_JR2_Chr2g00050.p1	12253|g4763.t1	12251|g6335.t1	12158|g6317.t1	12161|g863.t1	Ls17|EGY19239	VaMs102|EEY23729	VaMs102|EEY18948	JR2|VDAG_JR2_Chr3g00470.p1
orthogroup857:	12008|g8358.t1	JR2|VDAG_JR2_Chr1g24420.p1	12251|g6354.t1	12253|g8936.t1	12161|g9202.t1	12158|g9213.t1	Ls17|EGY16713	VaMs102|EEY15261	VaMs102|EEY15263	VaMs102|EEY15262
orthogroup858:	12008|g8468.t1	Ls17|EGY21766	12161|g6746.t1	12158|g1707.t1	12253|g4483.t3	12251|g6064.t1	12253|g4483.t2	12251|g6064.t3	12253|g4483.t1	12251|g6064.t2
orthogroup859:	12008|g8688.t1	12251|g3023.t1	12253|g2830.t1	12161|g1918.t2	12158|g5374.t1	VaMs102|EEY23774	JR2|VDAG_JR2_Chr7g01180.p1	Ls17|EGY15315	12161|g1918.t1	12158|g5374.t2
orthogroup860:	12008|g8654.t1	JR2|VDAG_JR2_Chr7g00970.p1	12251|g3015.t1	12253|g8204.t1	12158|g1275.t1	12161|g1548.t1	VaMs102|EEY23793	Ls17|EGY15336	Ls17|EGY15335	VaMs102|EEY23792
orthogroup861:	12008|g8695.t1	Ls17|EGY15337	12253|g8201.t1	12251|g3016.t1	VaMs102|EEY23794	12161|g1544.t1	12158|g1277.t1	JR2|VDAG_JR2_Chr7g00960.p1	12161|g1547.t1	12158|g1276.t1
orthogroup862:	VaMs102|EEY22199	Ls17|EGY20491	12008|g9099.t1	JR2|VDAG_JR2_Chr8g03530.p1	12253|g5182.t1	12251|g6607.t1	12161|g9207.t1	12158|g8989.t1	JR2|VDAG_JR2_Chr8g03520.p1	JR2|VDAG_JR2_Chr8g03540.p1
orthogroup863:	12008|g8737.t1	JR2|VDAG_JR2_Chr2g11950.p1	Ls17|EGY20929	12161|g8648.t1	12158|g5085.t1	VaMs102|EEY15885	12253|g8019.t1	12251|g8851.t1	12253|g10131.t1	12251|g10165.t1
orthogroup864:	12008|g8736.t1	12161|g8645.t1	12253|g8018.t1	12251|g8852.t1	12158|g5082.t1	VaMs102|EEY15886	JR2|VDAG_JR2_Chr2g11960.p1	Ls17|EGY20930	VaMs102|EEY15887	Ls17|EGY20931
orthogroup865:	12008|g8743.t1	JR2|VDAG_JR2_Chr2g12180.p1	Ls17|EGY20952	12161|g5227.t1	12158|g6235.t1	12253|g284.t1	12251|g5278.t1	12008|g8743.t2	12008|g8743.t3	VaMs102|EEY15906
orthogroup866:	12008|g8752.t1	JR2|VDAG_JR2_Chr2g12750.p1	Ls17|EGY21007	12253|g241.t1	12251|g2154.t1	12008|g9807.t1	12161|g3301.t1	12158|g1592.t1	VaMs102|EEY15965	Ls17|EGY23400
orthogroup867:	12008|g8950.t1	JR2|VDAG_JR2_Chr6g00620.p1	12253|g113.t1	12251|g1081.t1	12161|g9837.t1	12158|g9822.t1	Ls17|EGY19300	VaMs102|EEY16458	12008|g9933.t1	12008|g9934.t1
orthogroup868:	12008|g8981.t1	JR2|VDAG_JR2_Chr2g02380.p1	Ls17|EGY20268	12253|g7372.t1	12251|g6856.t1	12161|g5024.t1	12158|g5395.t1	VaMs102|EEY21372	12253|g7372.t2	12161|g5024.t2
orthogroup869:	12008|g8989.t1	JR2|VDAG_JR2_Chr2g01970.p1	Ls17|EGY20307	VaMs102|EEY21333	12253|g10086.t1	12161|g6951.t1	12158|g6934.t1	12251|g6292.t1	12161|g9829.t1	12158|g9787.t1
orthogroup870:	12008|g9075.t1	12253|g5177.t2	12251|g6610.t1	VaMs102|EEY22197	JR2|VDAG_JR2_Chr8g03560.p1	Ls17|EGY20489	12008|g9075.t2	12158|g8993.t1	12161|g9215.t1	12253|g5177.t1
orthogroup871:	12008|g9147.t1	JR2|VDAG_JR2_Chr7g09840.p1	12161|g7875.t1	12158|g8075.t1	12253|g2175.t1	12251|g1048.t1	VaMs102|EEY22809	Ls17|EGY15091	12253|g10054.t1	12251|g9393.t1
orthogroup872:	12008|g9258.t1	JR2|VDAG_JR2_Chr6g09040.p1	12253|g6672.t1	12251|g728.t1	12008|g9687.t1	12251|g728.t2	12161|g247.t1	12158|g176.t1	Ls17|EGY23286	VaMs102|EEY23380
orthogroup873:	VaMs102|EEY15992	JR2|VDAG_JR2_Chr2g13090.p1	Ls17|EGY21042	12253|g9764.t1	12251|g9967.t1	12008|g9826.t1	12161|g9678.t1	12158|g9652.t1	12253|g9764.t2	12251|g9967.t2
orthogroup874:	12008|g9265.t1	12158|g1453.t1	Ls17|EGY23225	12161|g3220.t1	12253|g7263.t1	12251|g5584.t1	JR2|VDAG_JR2_Chr6g08330.p1	VaMs102|EEY23316	12008|g9266.t1	12158|g1454.t1
orthogroup875:	12008|g9365.t1	JR2|VDAG_JR2_Chr5g03440.p1	Ls17|EGY19016	12253|g1967.t1	12251|g1392.t1	12161|g571.t1	12158|g699.t1	VaMs102|EEY21518	12161|g566.t1	12158|g726.t1
orthogroup876:	12008|g9384.t1	JR2|VDAG_JR2_Chr3g11850.p1	Ls17|EGY14281	12251|g3612.t1	12158|g2586.t1	12161|g1283.t1	12253|g2077.t1	VaMs102|EEY21769	VaMs102|EEY21768	VaMs102|EEY21770
orthogroup877:	12008|g9456.t1	Ls17|EGY18600	12253|g5151.t1	12251|g8123.t1	JR2|VDAG_JR2_Chr2g10080.p1	12251|g9645.t1	12008|g9494.t1	Ls17|EGY18612	12253|g5157.t1	12251|g9648.t1
orthogroup878:	12008|g9598.t1	JR2|VDAG_JR2_Chr6g07860.p1	Ls17|EGY23183	12158|g4491.t1	12253|g3752.t1	12251|g4343.t1	12008|g10085.t1	12161|g6002.t1	VaMs102|EEY23273	Ls17|EGY18645
orthogroup879:	12008|g9718.t1	JR2|VDAG_JR2_Chr6g09650.p1	Ls17|EGY23343	12158|g136.t1	VaMs102|EEY23440	12251|g6272.t1	12161|g217.t1	12253|g5542.t1	12253|g5544.t1	12161|g153.t1
orthogroup880:	12008|g9729.t1	JR2|VDAG_JR2_Chr2g10360.p1	12253|g10336.t1	JR2|VDAG_JR2_Chr2g09480.p1	12251|g10297.t1	Ls17|EGY18677	12251|g10237.t1	12253|g10334.t1	12253|g10337.t1	12251|g10298.t1
orthogroup881:	12008|g9990.t1	JR2|VDAG_JR2_Chr7g10210.p1	12253|g4840.t1	12251|g5153.t1	12161|g4164.t1	12158|g8134.t1	Ls17|EGY20586	VaMs102|EEY22844	Ls17|EGY20587	VaMs102|EEY22843
orthogroup882:	12008|g10067.t1	12161|g3223.t1	12158|g1424.t1	12253|g3796.t1	12251|g4068.t1	JR2|VDAG_JR2_Chr6g08270.p1	Ls17|EGY23220	VaMs102|EEY23311	JR2|VDAG_JR2_Chr6g08280.p1	Ls17|EGY23219
orthogroup883:	12008|g10142.t1	12253|g9406.t1	12251|g9707.t1	12161|g9570.t2	12158|g8388.t2	12161|g9570.t1	12158|g8388.t1	JR2|VDAG_JR2_Chr2g11590.p1	VaMs102|EEY15856	Ls17|EGY20703
orthogroup884:	12008|g8192.t1	Ls17|EGY23365	12253|g3040.t1	12251|g4695.t1	12161|g5218.t1	12158|g5039.t1	VaMs102|EEY23459	JR2|VDAG_JR2_Chr6g09890.p1	Ls17|EGY23366	VaMs102|EEY23460
orthogroup885:	12251|g10276.t1	12253|g10313.t1	12251|g10277.t1	12158|g8835.t1	12253|g10314.t1	VaMs102|EEY24069	Ls17|EGY23801	Ls17|EGY23712	VaMs102|EEY22894	Ls17|EGY23822
orthogroup886:	12008|g263.t1	VaMs102|EEY23118	JR2|VDAG_JR2_Chr4g10070.p1	Ls17|EGY16220	12253|g2543.t1	12251|g1589.t1	12008|g6537.t1	12161|g334.t1	12158|g250.t1
orthogroup887:	JR2|VDAG_JR2_Chr5g07450.p1	Ls17|EGY14716	VaMs102|EEY20708	12008|g1631.t1	12253|g9842.t1	12251|g9749.t1	12161|g2963.t1	12158|g4121.t1	VaMs102|EEY20707
orthogroup888:	12008|g358.t1	Ls17|EGY16234	12253|g6933.t1	12251|g8008.t1	12161|g7752.t1	12158|g7645.t1	VaMs102|EEY23130	JR2|VDAG_JR2_Chr4g09890.p1	JR2|VDAG_JR2_Chr4g09900.p1
orthogroup889:	12008|g618.t1	12251|g4274.t1	12008|g618.t2	12158|g2351.t1	12253|g6408.t1	12161|g2191.t1	Ls17|EGY16267	JR2|VDAG_JR2_Chr4g09510.p1	VaMs102|EEY23162
orthogroup890:	12008|g294.t1	JR2|VDAG_JR2_Chr4g09430.p1	12251|g4285.t1	12253|g7231.t1	12161|g2211.t1	12158|g2367.t1	Ls17|EGY16272	VaMs102|EEY23168	12253|g10219.t1
orthogroup891:	JR2|VDAG_JR2_Chr3g06630.p1	Ls17|EGY18418	12253|g9019.t1	12251|g9805.t1	12161|g4352.t1	12158|g946.t1	12008|g2255.t1	VaMs102|EEY18356	VaMs102|EEY22465
orthogroup892:	12008|g636.t1	12253|g6032.t1	12158|g7581.t1	JR2|VDAG_JR2_Chr4g09250.p1	Ls17|EGY16289	12251|g7317.t1	VaMs102|EEY23186	12161|g7733.t1	12161|g7737.t1
orthogroup893:	12008|g323.t1	JR2|VDAG_JR2_Chr4g09150.p1	12253|g5788.t1	12251|g7231.t1	Ls17|EGY16298	12161|g7651.t1	12158|g8808.t1	VaMs102|EEY23199	VaMs102|EEY23198
orthogroup894:	12008|g445.t1	JR2|VDAG_JR2_Chr4g08850.p1	12158|g4871.t1	12161|g4898.t1	12253|g3687.t1	12251|g5121.t1	Ls17|EGY18878	VaMs102|EEY18229	VaMs102|EEY18228
orthogroup895:	VaMs102|EEY17984	12008|g1286.t1	JR2|VDAG_JR2_Chr1g06850.p1	Ls17|EGY17636	12161|g6807.t1	12158|g6817.t1	12253|g392.t1	12251|g250.t1	JR2|VDAG_JR2_Chr5g00560.p1
orthogroup896:	12253|g2209.t1	12158|g3060.t1	12161|g3062.t1	JR2|VDAG_JR2_Chr1g08050.p1	Ls17|EGY17759	12251|g1494.t1	12008|g1472.t1	VaMs102|EEY18107	VaMs102|EEY18106
orthogroup897:	12158|g301.t1	12161|g357.t1	JR2|VDAG_JR2_Chr2g04220.p1	12251|g5351.t1	12008|g5814.t1	12253|g3663.t1	JR2|VDAG_JR2_Chr2g04210.p1	Ls17|EGY20100	VaMs102|EEY17101
orthogroup898:	12008|g335.t1	12251|g8231.t1	12161|g3368.t1	12158|g3281.t1	JR2|VDAG_JR2_Chr4g08480.p1	VaMs102|EEY18267	12253|g9512.t1	Ls17|EGY18841	JR2|VDAG_JR2_Chr4g08470.p1
orthogroup899:	12008|g21.t1	12161|g3385.t1	12158|g3309.t1	12253|g7042.t1	12251|g8088.t1	JR2|VDAG_JR2_Chr4g08350.p1	VaMs102|EEY18281	Ls17|EGY18828	JR2|VDAG_JR2_Chr4g08340.p1
orthogroup900:	12008|g237.t1	JR2|VDAG_JR2_Chr4g08290.p1	12253|g7039.t1	12251|g8086.t1	Ls17|EGY18824	12161|g3390.t1	12158|g3306.t1	VaMs102|EEY18285	VaMs102|EEY18283
orthogroup901:	12161|g2721.t1	12158|g8982.t1	12253|g9534.t1	12251|g2948.t1	12008|g7313.t1	JR2|VDAG_JR2_Chr5g11270.p1	VaMs102|EEY21627	Ls17|EGY19403	VaMs102|EEY21626
orthogroup902:	12008|g231.t1	JR2|VDAG_JR2_Chr4g08270.p1	Ls17|EGY18822	12161|g3392.t1	12158|g3304.t1	12253|g7043.t1	12251|g8084.t1	Ls17|EGY20830	VaMs102|EEY18287
orthogroup903:	12158|g1822.t2	JR2|VDAG_JR2_Chr1g25740.p1	Ls17|EGY21077	12253|g4701.t1	12251|g2517.t1	12008|g5269.t1	12161|g2790.t1	12158|g1822.t1	VaMs102|EEY16025
orthogroup904:	JR2|VDAG_JR2_Chr1g12430.p1	12161|g8083.t1	12158|g7308.t1	12253|g3243.t1	12251|g2968.t1	12008|g7182.t1	VaMs102|EEY14178	Ls17|EGY18234	Ls17|EGY18235
orthogroup905:	12008|g275.t1	JR2|VDAG_JR2_Chr4g08050.p1	12253|g8759.t1	12161|g9543.t1	12251|g4962.t1	12158|g9528.t1	Ls17|EGY18802	VaMs102|EEY19039	VaMs102|EEY19040
orthogroup906:	JR2|VDAG_JR2_Chr8g10540.p1	Ls17|EGY22045	12253|g9466.t1	12251|g9763.t1	12008|g7646.t1	12161|g2591.t1	12158|g2199.t1	VaMs102|EEY20225	VaMs102|EEY16816
orthogroup907:	VaMs102|EEY23535	12008|g8136.t1	JR2|VDAG_JR2_Chr6g10760.p1	Ls17|EGY18544	12161|g2448.t1	12158|g5864.t1	12253|g4427.t1	12251|g6434.t1	JR2|VDAG_JR2_Chr6g10750.p1
orthogroup908:	12008|g419.t1	JR2|VDAG_JR2_Chr4g07660.p1	12253|g7108.t1	12251|g6926.t1	12161|g3601.t1	12158|g7764.t1	VaMs102|EEY19078	Ls17|EGY18763	Ls17|EGY18762
orthogroup909:	12161|g8874.t1	12158|g9590.t1	Ls17|EGY13396	JR2|VDAG_JR2_Chr1g14630.p1	12253|g408.t1	12251|g861.t1	12008|g7109.t1	VaMs102|EEY14362	Ls17|EGY20853
orthogroup910:	12008|g368.t1	JR2|VDAG_JR2_Chr4g07230.p1	Ls17|EGY18719	VaMs102|EEY19117	12161|g5895.t1	12253|g2102.t1	12251|g3491.t1	12158|g5683.t1	12158|g5692.t1
orthogroup911:	12008|g307.t1	12161|g2028.t1	12158|g2013.t1	12253|g475.t1	12251|g993.t1	JR2|VDAG_JR2_Chr4g06810.p1	VaMs102|EEY19152	VaMs102|EEY19153	Ls17|EGY15747
orthogroup912:	12008|g306.t1	JR2|VDAG_JR2_Chr4g06800.p1	Ls17|EGY15748	12161|g2027.t1	12158|g2014.t1	12253|g474.t1	12251|g1000.t1	12008|g306.t2	VaMs102|EEY19154
orthogroup913:	12008|g471.t1	JR2|VDAG_JR2_Chr4g06710.p1	Ls17|EGY15757	12161|g2038.t1	12158|g2028.t1	12253|g485.t1	12251|g981.t1	VaMs102|EEY19161	VaMs102|EEY19817
orthogroup914:	JR2|VDAG_JR2_Chr3g00070.p1	12158|g3196.t1	12161|g3265.t1	12253|g1045.t1	12251|g2203.t1	12008|g10094.t1	Ls17|EGY20653	VaMs102|EEY18915	JR2|VDAG_JR2_Chr3g00080.p1
orthogroup915:	12008|g253.t1	JR2|VDAG_JR2_Chr4g06620.p1	Ls17|EGY15764	12161|g2035.t1	12158|g2043.t1	12253|g492.t1	12251|g1003.t1	VaMs102|EEY19168	VaMs102|EEY19169
orthogroup916:	VaMs102|EEY19189	JR2|VDAG_JR2_Chr4g06390.p1	Ls17|EGY15785	12251|g2319.t1	12008|g555.t1	12253|g5463.t1	12161|g7585.t1	12158|g1909.t1	12158|g1909.t2
orthogroup917:	12008|g197.t1	JR2|VDAG_JR2_Chr4g06200.p1	Ls17|EGY15802	12253|g4445.t1	12251|g2355.t1	12161|g3911.t1	12158|g1903.t1	VaMs102|EEY19206	12158|g1945.t1
orthogroup918:	12008|g535.t1	12253|g4447.t1	12251|g2351.t1	JR2|VDAG_JR2_Chr4g06170.p1	Ls17|EGY15807	12161|g3914.t1	12158|g1896.t1	VaMs102|EEY19212	12008|g535.t2
orthogroup919:	12008|g530.t1	12253|g4745.t1	12251|g4348.t1	12161|g3891.t1	12158|g1921.t1	JR2|VDAG_JR2_Chr4g06110.p1	VaMs102|EEY19217	Ls17|EGY15813	Ls17|EGY15812
orthogroup920:	12008|g276.t1	JR2|VDAG_JR2_Chr4g06010.p1	12253|g4739.t1	12251|g4363.t1	12158|g1942.t1	12161|g3915.t1	Ls17|EGY15822	VaMs102|EEY19226	VaMs102|EEY19227
orthogroup921:	12008|g240.t1	JR2|VDAG_JR2_Chr4g05780.p1	12251|g7688.t1	12161|g6305.t1	12158|g6295.t1	VaMs102|EEY19250	12253|g8821.t1	Ls17|EGY15845	12253|g9192.t1
orthogroup922:	JR2|VDAG_JR2_Chr8g02600.p1	Ls17|EGY16893	12253|g7917.t1	12251|g8711.t1	12008|g5412.t1	12161|g9609.t1	12158|g9570.t1	VaMs102|EEY22278	VaMs102|EEY22279
orthogroup923:	12008|g221.t1	Ls17|EGY18700	12161|g2548.t1	12158|g3482.t1	12253|g4283.t1	12251|g5859.t1	JR2|VDAG_JR2_Chr4g05040.p1	VaMs102|EEY19322	VaMs102|EEY19320
orthogroup924:	12008|g199.t1	12253|g6302.t1	12251|g7531.t1	12161|g2538.t1	12158|g3471.t1	JR2|VDAG_JR2_Chr4g04730.p1	Ls17|EGY15943	VaMs102|EEY19348	VaMs102|EEY19349
orthogroup925:	JR2|VDAG_JR2_Chr6g00660.p1	Ls17|EGY19303	12253|g111.t1	12251|g5956.t1	12008|g8951.t1	12161|g2497.t1	12158|g4613.t1	VaMs102|EEY16460	VaMs102|EEY18884
orthogroup926:	12008|g510.t1	JR2|VDAG_JR2_Chr4g04650.p1	Ls17|EGY15951	12161|g3541.t1	12158|g3555.t1	12253|g8343.t1	12251|g2496.t1	VaMs102|EEY19357	VaMs102|EEY14473
orthogroup927:	VaMs102|EEY16576	VaMs102|EEY20248	12158|g2191.t1	Ls17|EGY22064	JR2|VDAG_JR2_Chr8g10730.p1	12251|g1526.t1	12008|g7590.t1	12161|g2634.t1	12253|g581.t1
orthogroup928:	12161|g2453.t1	12158|g5858.t1	12008|g8201.t1	Ls17|EGY18535	JR2|VDAG_JR2_Chr6g10860.p1	12253|g4421.t1	12251|g6429.t1	VaMs102|EEY23546	VaMs102|EEY23545
orthogroup929:	VaMs102|EEY19843	12161|g8239.t1	12158|g8187.t1	12253|g7001.t1	12251|g7821.t1	12008|g7474.t1	JR2|VDAG_JR2_Chr8g06030.p1	Ls17|EGY21673	VaMs102|EEY19844
orthogroup930:	JR2|VDAG_JR2_Chr2g11210.p1	Ls17|EGY18607	Ls17|EGY20862	12008|g9477.t1	12251|g8126.t1	12253|g5601.t1	12251|g7165.t1	12008|g10226.t1	12253|g5146.t1
orthogroup931:	12008|g405.t1	JR2|VDAG_JR2_Chr4g03500.p1	12253|g7350.t1	12251|g8295.t1	JR2|VDAG_JR2_Chr4g03800.p1	Ls17|EGY23848	VaMs102|EEY24036	Ls17|EGY23779	JR2|VDAG_JR2_Chr5g02030.p1
orthogroup932:	Ls17|EGY16327	12253|g5320.t1	12251|g6620.t1	12008|g4009.t1	JR2|VDAG_JR2_Chr4g02810.p1	12161|g2296.t1	12158|g2380.t1	12161|g2299.t1	12158|g2381.t1
orthogroup933:	12161|g9892.t1	12158|g6084.t1	JR2|VDAG_JR2_Chr3g07950.p1	Ls17|EGY18525	12253|g10136.t1	12251|g4183.t1	12008|g2353.t1	VaMs102|EEY18977	VaMs102|EEY18976
orthogroup934:	12008|g88.t1	12251|g9945.t1	12253|g10174.t1	12008|g7333.t1	12251|g10215.t1	12253|g10230.t1	Ls17|EGY23692	12008|g3653.t1	JR2|VDAG_JR2_Chr5g10940.p1
orthogroup935:	12008|g87.t1	VaMs102|EEY23124	JR2|VDAG_JR2_Chr2g10960.p1	12008|g10424.t1	JR2|VDAG_JR2_Chr2g09420.p1	12253|g10233.t1	12251|g10220.t1	12253|g10242.t1	12008|g3654.t1
orthogroup936:	12008|g119.t1	Ls17|EGY23834	Ls17|EGY20827	JR2|VDAG_JR2_Chr4g03840.p1	12253|g5281.t1	12251|g6890.t1	12161|g5727.t1	12158|g5622.t1	VaMs102|EEY24032
orthogroup937:	12008|g118.t1	JR2|VDAG_JR2_Chr4g03850.p1	Ls17|EGY23835	12161|g5726.t1	12158|g5623.t1	VaMs102|EEY24031	12253|g5273.t1	12251|g6889.t1	JR2|VDAG_JR2_Chr5g02150.p1
orthogroup938:	12008|g918.t1	12161|g6865.t1	12158|g6848.t1	12253|g6847.t1	12251|g7864.t1	Ls17|EGY15254	JR2|VDAG_JR2_Chr7g01830.p1	VaMs102|EEY21289	JR2|VDAG_JR2_Chr7g01820.p1
orthogroup939:	12008|g944.t1	JR2|VDAG_JR2_Chr7g02100.p1	12161|g8265.t1	12158|g8167.t1	12253|g4615.t1	12251|g7814.t1	VaMs102|EEY21265	Ls17|EGY15225	Ls17|EGY15226
orthogroup940:	12008|g769.t1	JR2|VDAG_JR2_Chr7g02330.p1	12253|g5631.t1	12251|g1757.t1	12161|g2380.t1	12158|g2607.t1	Ls17|EGY15209	VaMs102|EEY21248	VaMs102|EEY21249
orthogroup941:	VaMs102|EEY13964	Ls17|EGY18027	12161|g9099.t1	12158|g9148.t1	12253|g4271.t1	12251|g1628.t1	12008|g5928.t1	JR2|VDAG_JR2_Chr1g09970.p1	JR2|VDAG_JR2_Chr1g09980.p1
orthogroup942:	12008|g967.t1	JR2|VDAG_JR2_Chr7g02450.p1	12251|g1743.t1	12158|g2635.t1	12161|g2366.t1	Ls17|EGY15201	12253|g5293.t1	VaMs102|EEY21240	12253|g5633.t1
orthogroup943:	VaMs102|EEY20508	12008|g1868.t1	12253|g6948.t1	12251|g3139.t1	12008|g1868.t2	JR2|VDAG_JR2_Chr5g09780.p1	Ls17|EGY14506	12161|g8775.t1	12158|g7520.t1
orthogroup944:	VaMs102|EEY21214	JR2|VDAG_JR2_Chr5g09770.p1	Ls17|EGY14507	12161|g8772.t1	12158|g7509.t1	12253|g6947.t1	12251|g3153.t1	12008|g1867.t1	VaMs102|EEY21880
orthogroup945:	JR2|VDAG_JR2_Chr2g03270.p1	12161|g3469.t1	12158|g3367.t1	12253|g6266.t1	12251|g7538.t1	Ls17|EGY20187	12008|g5620.t1	VaMs102|EEY17191	Ls17|EGY22063
orthogroup946:	12008|g882.t1	12161|g8216.t1	12253|g7544.t1	12158|g3257.t1	12251|g8425.t1	JR2|VDAG_JR2_Chr7g03090.p1	Ls17|EGY15142	12008|g883.t1	12161|g8213.t1
orthogroup947:	VaMs102|EEY20545	VaMs102|EEY21155	12008|g722.t1	JR2|VDAG_JR2_Chr7g03350.p1	12161|g6659.t1	12253|g1534.t1	12251|g6002.t1	Ls17|EGY15120	12158|g3810.t1
orthogroup948:	12008|g895.t1	Ls17|EGY15132	12161|g9438.t1	12158|g9451.t1	12251|g9512.t1	JR2|VDAG_JR2_Chr7g03200.p1	VaMs102|EEY21166	12253|g9085.t1	12253|g9086.t1
orthogroup949:	12008|g848.t1	12161|g7404.t1	12158|g7297.t1	12253|g6149.t1	12251|g7451.t1	JR2|VDAG_JR2_Chr7g03710.p1	Ls17|EGY15714	VaMs102|EEY21129	VaMs102|EEY21128
orthogroup950:	VaMs102|EEY20475	JR2|VDAG_JR2_Chr8g09870.p1	Ls17|EGY21988	12161|g4216.t1	12158|g4192.t1	12253|g1935.t1	12251|g5996.t1	VaMs102|EEY20165	12008|g7618.t1
orthogroup951:	12008|g830.t1	JR2|VDAG_JR2_Chr7g04110.p1	12253|g7599.t1	12251|g1874.t1	12158|g1782.t1	12161|g1493.t1	Ls17|EGY15673	VaMs102|EEY21088	Ls17|EGY15672
orthogroup952:	12008|g1068.t1	JR2|VDAG_JR2_Chr7g04290.p1	Ls17|EGY15656	12253|g6920.t1	12251|g5686.t1	12161|g1487.t1	12158|g1749.t1	VaMs102|EEY21071	VaMs102|EEY21072
orthogroup953:	12008|g1031.t1	JR2|VDAG_JR2_Chr7g04810.p1	12253|g5222.t1	12251|g6840.t1	12161|g4689.t1	12158|g6071.t1	VaMs102|EEY21019	Ls17|EGY15607	VaMs102|EEY21018
orthogroup954:	12008|g802.t1	JR2|VDAG_JR2_Chr7g04920.p1	12161|g4680.t1	12158|g8673.t1	12253|g9840.t1	12251|g8054.t1	12008|g802.t2	Ls17|EGY15596	VaMs102|EEY21006
orthogroup955:	JR2|VDAG_JR2_Chr6g01520.p1	Ls17|EGY22128	12161|g3865.t1	12158|g6265.t1	12253|g7699.t1	12251|g3551.t1	12008|g3333.t1	VaMs102|EEY16532	VaMs102|EEY16531
orthogroup956:	12008|g1083.t1	JR2|VDAG_JR2_Chr7g05020.p1	Ls17|EGY15585	12253|g5587.t1	12251|g7025.t1	12161|g9173.t1	12158|g651.t1	VaMs102|EEY20996	12008|g1083.t2
orthogroup957:	12253|g5377.t1	12251|g6944.t1	JR2|VDAG_JR2_Chr5g01910.p1	12161|g1963.t1	12158|g3621.t1	Ls17|EGY23704	VaMs102|EEY20490	12008|g6791.t1	Ls17|EGY23408
orthogroup958:	12008|g654.t1	Ls17|EGY15544	12251|g8451.t1	12253|g7563.t1	12161|g3109.t1	12158|g632.t1	VaMs102|EEY20958	JR2|VDAG_JR2_Chr7g05430.p1	VaMs102|EEY20959
orthogroup959:	12008|g739.t1	JR2|VDAG_JR2_Chr7g05760.p1	Ls17|EGY15513	12253|g1025.t1	12251|g3779.t1	12161|g3796.t1	12158|g680.t1	VaMs102|EEY20926	VaMs102|EEY20927
orthogroup960:	12008|g933.t1	JR2|VDAG_JR2_Chr7g05950.p1	Ls17|EGY15500	12161|g7000.t1	12158|g6955.t1	12251|g7446.t1	12253|g4810.t1	VaMs102|EEY20912	JR2|VDAG_JR2_Chr4g03570.p1
orthogroup961:	12008|g935.t1	JR2|VDAG_JR2_Chr7g05980.p1	12253|g4811.t1	12251|g7439.t1	12161|g7004.t1	12158|g6961.t1	VaMs102|EEY20908	Ls17|EGY15496	VaMs102|EEY20909
orthogroup962:	12008|g698.t1	12253|g5535.t1	JR2|VDAG_JR2_Chr7g06200.p1	Ls17|EGY15474	12161|g7510.t1	12158|g7410.t1	12251|g7078.t1	12253|g5535.t2	VaMs102|EEY20883
orthogroup963:	12008|g910.t1	12253|g5522.t1	12251|g7076.t1	12161|g7524.t1	12158|g7415.t1	Ls17|EGY15470	VaMs102|EEY20879	JR2|VDAG_JR2_Chr7g06240.p1	JR2|VDAG_JR2_Chr7g06250.p1
orthogroup964:	12161|g2968.t1	12158|g9848.t1	JR2|VDAG_JR2_Chr3g09190.p1	12253|g9321.t1	12251|g9066.t1	Ls17|EGY17922	12008|g2920.t1	VaMs102|EEY21999	VaMs102|EEY22000
orthogroup965:	12008|g906.t1	12161|g4498.t1	12158|g4222.t1	JR2|VDAG_JR2_Chr7g06300.p1	12253|g9443.t1	12251|g3388.t1	Ls17|EGY15465	VaMs102|EEY20874	VaMs102|EEY20875
orthogroup966:	12008|g908.t1	12251|g3386.t1	JR2|VDAG_JR2_Chr7g06320.p1	12161|g4494.t1	12158|g4224.t1	12253|g9444.t1	Ls17|EGY15463	12253|g2504.t1	VaMs102|EEY20872
orthogroup967:	12008|g791.t1	12158|g4212.t1	12253|g2496.t1	12161|g4513.t1	JR2|VDAG_JR2_Chr7g06400.p1	Ls17|EGY15455	12251|g3403.t1	VaMs102|EEY20864	VaMs102|EEY20863
orthogroup968:	12008|g1024.t1	12161|g4499.t1	12253|g2509.t1	12251|g3407.t1	JR2|VDAG_JR2_Chr7g06490.p1	Ls17|EGY15446	12158|g4237.t1	VaMs102|EEY20853	VaMs102|EEY20852
orthogroup969:	12008|g1027.t1	12253|g2514.t1	12161|g4505.t1	12158|g4234.t1	JR2|VDAG_JR2_Chr7g06570.p1	VaMs102|EEY20846	Ls17|EGY15438	12251|g3392.t1	12251|g3396.t1
orthogroup970:	12008|g1307.t1	JR2|VDAG_JR2_Chr1g04590.p1	Ls17|EGY17422	12161|g4149.t1	12158|g4017.t1	12251|g950.t1	12158|g4017.t2	12253|g900.t1	VaMs102|EEY17768
orthogroup971:	12008|g1439.t1	JR2|VDAG_JR2_Chr1g04670.p1	Ls17|EGY17430	12253|g903.t1	12251|g894.t1	12161|g4137.t1	12158|g4010.t1	VaMs102|EEY17776	VaMs102|EEY17421
orthogroup972:	12008|g1466.t1	Ls17|EGY17453	12253|g6367.t1	12251|g395.t1	12161|g3325.t1	12158|g7055.t1	JR2|VDAG_JR2_Chr1g04920.p1	VaMs102|EEY17797	JR2|VDAG_JR2_Chr1g04930.p1
orthogroup973:	JR2|VDAG_JR2_Chr7g01480.p1	Ls17|EGY15286	12253|g5998.t1	12251|g7466.t1	12008|g8674.t1	12161|g1933.t1	12158|g5458.t1	VaMs102|EEY23746	VaMs102|EEY21747
orthogroup974:	12008|g1249.t1	Ls17|EGY17464	12253|g6360.t1	12161|g3334.t1	12251|g397.t1	12158|g7047.t1	VaMs102|EEY17808	12158|g8782.t1	JR2|VDAG_JR2_Chr1g05040.p1
orthogroup975:	VaMs102|EEY21471	12161|g760.t1	12158|g4256.t1	JR2|VDAG_JR2_Chr5g03940.p1	Ls17|EGY18968	12253|g697.t1	12251|g1350.t1	12008|g6124.t1	12008|g6124.t2
orthogroup976:	VaMs102|EEY16600	JR2|VDAG_JR2_Chr6g02190.p1	Ls17|EGY22190	12008|g3110.t1	12253|g1346.t1	12251|g3837.t1	12161|g1681.t1	12158|g1155.t1	12161|g1680.t1
orthogroup977:	VaMs102|EEY20244	12161|g7435.t1	12158|g1728.t1	JR2|VDAG_JR2_Chr8g07440.p1	Ls17|EGY21778	12253|g4475.t1	12251|g6060.t1	12008|g8509.t1	VaMs102|EEY19949
orthogroup978:	Ls17|EGY15429	VaMs102|EEY23879	JR2|VDAG_JR2_Chr7g00040.p1	12161|g7833.t1	12158|g9436.t1	12253|g9074.t1	12251|g9982.t1	12008|g9517.t1	VaMs102|EEY23562
orthogroup979:	12008|g1144.t1	JR2|VDAG_JR2_Chr1g05570.p1	12253|g203.t1	12251|g368.t1	12161|g65.t1	12158|g3394.t1	VaMs102|EEY17860	Ls17|EGY17515	Ls17|EGY17514
orthogroup980:	12008|g1560.t1	JR2|VDAG_JR2_Chr1g06020.p1	12253|g8722.t2	12251|g287.t1	Ls17|EGY17557	12161|g41.t1	12158|g448.t1	12253|g8722.t1	VaMs102|EEY17901
orthogroup981:	12008|g1321.t1	JR2|VDAG_JR2_Chr1g06060.p1	12161|g123.t1	12158|g388.t1	12253|g9794.t1	12251|g264.t1	Ls17|EGY17560	VaMs102|EEY17903	Ls17|EGY17559
orthogroup982:	12008|g1238.t1	12161|g93.t1	12158|g407.t1	12253|g353.t1	12251|g270.t1	Ls17|EGY17591	JR2|VDAG_JR2_Chr1g06360.p1	VaMs102|EEY17932	VaMs102|EEY17933
orthogroup983:	12008|g1241.t1	12158|g367.t1	JR2|VDAG_JR2_Chr1g06410.p1	12161|g88.t1	12253|g380.t1	12251|g229.t1	Ls17|EGY17596	VaMs102|EEY17939	VaMs102|EEY17938
orthogroup984:	12008|g1474.t1	JR2|VDAG_JR2_Chr1g06500.p1	Ls17|EGY17605	12161|g97.t1	12158|g426.t1	12253|g364.t1	12251|g243.t1	12008|g1474.t2	VaMs102|EEY17948
orthogroup985:	12008|g1482.t1	JR2|VDAG_JR2_Chr1g06550.p1	Ls17|EGY17611	12161|g113.t1	12158|g422.t1	12253|g368.t1	12251|g236.t1	VaMs102|EEY17954	VaMs102|EEY15274
orthogroup986:	12008|g1282.t1	12253|g7879.t1	12251|g5063.t1	12161|g6810.t1	12158|g6821.t1	JR2|VDAG_JR2_Chr1g06900.p1	Ls17|EGY17640	VaMs102|EEY17989	Ls17|EGY18628
orthogroup987:	12008|g1531.t1	12253|g6178.t1	12251|g5070.t1	12161|g7947.t1	12158|g4687.t1	VaMs102|EEY17998	JR2|VDAG_JR2_Chr1g06980.p1	Ls17|EGY17648	Ls17|EGY17649
orthogroup988:	12008|g1532.t1	JR2|VDAG_JR2_Chr1g06990.p1	Ls17|EGY17650	12251|g5076.t1	12253|g6173.t2	12161|g7946.t1	12158|g4683.t1	VaMs102|EEY17999	12253|g6173.t1
orthogroup989:	12008|g1535.t1	JR2|VDAG_JR2_Chr1g07020.p1	Ls17|EGY17653	12253|g6176.t1	12251|g5074.t1	VaMs102|EEY18002	12158|g4695.t1	12161|g7945.t1	12008|g1535.t2
orthogroup990:	12008|g1207.t1	JR2|VDAG_JR2_Chr1g07470.p1	Ls17|EGY17699	12161|g5714.t1	12158|g6664.t1	12253|g827.t1	12251|g1770.t1	VaMs102|EEY18048	12008|g1454.t1
orthogroup991:	12008|g1121.t1	12251|g1798.t1	12158|g6143.t1	12253|g803.t1	12161|g1071.t1	Ls17|EGY17723	VaMs102|EEY18069	JR2|VDAG_JR2_Chr1g07680.p1	JR2|VDAG_JR2_Chr1g07690.p1
orthogroup992:	VaMs102|EEY23809	JR2|VDAG_JR2_Chr7g00740.p1	12161|g1553.t1	12158|g1250.t1	12253|g1821.t1	12251|g3365.t1	12008|g8644.t1	Ls17|EGY15355	VaMs102|EEY23808
orthogroup993:	12008|g1469.t1	12161|g3072.t1	12158|g3064.t1	12253|g10154.t1	JR2|VDAG_JR2_Chr1g08090.p1	Ls17|EGY17764	Ls17|EGY17763	12251|g1497.t1	VaMs102|EEY18109
orthogroup994:	12008|g1547.t1	12251|g1499.t1	JR2|VDAG_JR2_Chr1g08130.p1	12253|g9472.t1	12161|g3079.t1	12158|g3062.t1	Ls17|EGY17767	VaMs102|EEY18112	VaMs102|EEY18111
orthogroup995:	12008|g1158.t1	JR2|VDAG_JR2_Chr1g08740.p1	12253|g1863.t1	12251|g6794.t1	12161|g4644.t1	12158|g4942.t1	Ls17|EGY17820	VaMs102|EEY18164	Ls17|EGY20822
orthogroup996:	12008|g1375.t1	JR2|VDAG_JR2_Chr1g08870.p1	Ls17|EGY17834	12253|g4192.t1	12251|g5780.t1	12161|g6129.t1	12158|g4946.t1	VaMs102|EEY18177	12008|g1375.t2
orthogroup997:	12008|g1131.t1	12161|g6134.t1	12158|g4934.t1	12253|g4210.t1	12251|g5771.t1	JR2|VDAG_JR2_Chr1g08960.p1	Ls17|EGY17844	VaMs102|EEY18186	12008|g1132.t1
orthogroup998:	Ls17|EGY14416	JR2|VDAG_JR2_Chr3g10280.p1	VaMs102|EEY21899	12161|g6646.t1	12158|g6690.t1	12253|g2726.t1	12251|g7098.t1	12008|g3015.t1	JR2|VDAG_JR2_Chr3g10290.p1
orthogroup999:	12161|g2744.t1	12158|g1220.t1	VaMs102|EEY19614	12253|g546.t1	12251|g521.t1	12008|g3982.t1	Ls17|EGY16494	JR2|VDAG_JR2_Chr4g01080.p1	VaMs102|EEY16193
orthogroup1000:	Ls17|EGY13474	12158|g8590.t1	12253|g8696.t1	12251|g9338.t1	12008|g2619.t1	12161|g2826.t1	JR2|VDAG_JR2_Chr1g15520.p1	VaMs102|EEY14438	VaMs102|EEY14439
orthogroup1001:	12008|g1718.t1	12161|g6967.t1	12158|g5304.t1	12253|g5471.t1	12251|g6385.t1	VaMs102|EEY20796	Ls17|EGY20751	JR2|VDAG_JR2_Chr5g06480.p1	JR2|VDAG_JR2_Chr5g06470.p1
orthogroup1002:	12008|g1860.t1	12251|g9103.t1	12253|g9517.t1	12161|g9334.t1	12158|g6936.t1	JR2|VDAG_JR2_Chr5g06610.p1	Ls17|EGY14790	VaMs102|EEY20785	VaMs102|EEY20788
orthogroup1003:	12008|g1861.t1	JR2|VDAG_JR2_Chr5g06620.p1	Ls17|EGY14789	12161|g9333.t1	12158|g6935.t1	12253|g9518.t1	12251|g9098.t1	VaMs102|EEY20783	VaMs102|EEY20784
orthogroup1004:	12008|g1889.t1	JR2|VDAG_JR2_Chr5g07370.p1	12253|g2922.t1	12251|g1204.t1	12161|g4795.t1	12158|g4908.t1	Ls17|EGY14722	VaMs102|EEY20713	12008|g1672.t1
orthogroup1005:	12008|g1772.t1	12253|g4153.t1	12251|g5593.t1	12161|g2936.t1	12158|g4132.t1	JR2|VDAG_JR2_Chr5g07750.p1	Ls17|EGY14693	VaMs102|EEY20682	Ls17|EGY23405
orthogroup1006:	12008|g1953.t1	12158|g9865.t1	12161|g8765.t1	12253|g10106.t1	12251|g8605.t1	Ls17|EGY14680	JR2|VDAG_JR2_Chr5g07890.p1	VaMs102|EEY20668	JR2|VDAG_JR2_Chr5g07900.p1
orthogroup1007:	12253|g8029.t1	JR2|VDAG_JR2_Chr6g02730.p1	Ls17|EGY22237	12251|g2601.t1	12008|g3302.t1	12161|g8945.t1	12158|g8541.t1	VaMs102|EEY16648	VaMs102|EEY22671
orthogroup1008:	12008|g1767.t1	JR2|VDAG_JR2_Chr5g07940.p1	12161|g8769.t1	12158|g7472.t1	12253|g8342.t1	12251|g8607.t1	Ls17|EGY14676	VaMs102|EEY20664	VaMs102|EEY20665
orthogroup1009:	12008|g1944.t1	JR2|VDAG_JR2_Chr5g08050.p1	12161|g8334.t1	12158|g7734.t1	12251|g7962.t1	12253|g7208.t1	Ls17|EGY14666	VaMs102|EEY20654	VaMs102|EEY20653
orthogroup1010:	12008|g1949.t1	JR2|VDAG_JR2_Chr5g08130.p1	12161|g8329.t1	12158|g7738.t1	12253|g7198.t1	12251|g7953.t1	VaMs102|EEY20646	Ls17|EGY14659	VaMs102|EEY15094
orthogroup1011:	12008|g1756.t1	JR2|VDAG_JR2_Chr5g08140.p1	12251|g7955.t1	12161|g8326.t1	12158|g7739.t1	Ls17|EGY14658	12253|g10236.t1	VaMs102|EEY20645	12253|g7197.t1
orthogroup1012:	12008|g1761.t1	JR2|VDAG_JR2_Chr5g08250.p1	12251|g7914.t1	12253|g5963.t1	12161|g1803.t1	12158|g8155.t1	Ls17|EGY14648	VaMs102|EEY20638	Ls17|EGY14649
orthogroup1013:	12008|g1727.t1	Ls17|EGY14605	12253|g3070.t1	12251|g3751.t1	12008|g1727.t2	JR2|VDAG_JR2_Chr5g08730.p1	12161|g1792.t1	12158|g3342.t1	VaMs102|EEY20598
orthogroup1014:	12008|g1844.t1	12253|g5819.t1	12251|g7259.t1	Ls17|EGY14532	12161|g5274.t1	VaMs102|EEY20534	JR2|VDAG_JR2_Chr5g09500.p1	12158|g8293.t1	12158|g7660.t1
orthogroup1015:	12008|g1850.t1	JR2|VDAG_JR2_Chr5g09530.p1	12161|g5257.t1	12158|g7667.t1	VaMs102|EEY20531	12253|g5823.t1	12251|g7261.t1	Ls17|EGY14530	12253|g7997.t1
orthogroup1016:	12008|g1865.t1	JR2|VDAG_JR2_Chr5g09750.p1	12251|g3155.t1	12161|g8779.t1	12158|g7506.t1	12253|g6946.t1	Ls17|EGY14509	VaMs102|EEY20511	VaMs102|EEY20510
orthogroup1017:	JR2|VDAG_JR2_Chr3g06310.p1	Ls17|EGY18394	12161|g4376.t1	12158|g937.t1	12253|g5520.t1	12251|g6189.t1	12008|g10456.t1	12008|g2089.t1	VaMs102|EEY18402
orthogroup1018:	12008|g1665.t1	JR2|VDAG_JR2_Chr5g09860.p1	Ls17|EGY14498	12161|g5760.t1	12251|g3133.t1	12253|g6940.t1	12158|g9800.t1	VaMs102|EEY20499	12158|g5999.t1
orthogroup1019:	12161|g7588.t1	12158|g1913.t1	12008|g493.t1	JR2|VDAG_JR2_Chr4g06350.p1	Ls17|EGY15789	VaMs102|EEY19193	12253|g5468.t1	12251|g2330.t1	Ls17|EGY18662
orthogroup1020:	12008|g1819.t1	JR2|VDAG_JR2_Chr5g10580.p1	Ls17|EGY23466	12253|g6397.t1	12251|g8277.t1	JR2|VDAG_JR2_Chr2g10630.p1	12251|g9287.t1	12008|g9734.t1	12253|g8615.t1
orthogroup1021:	12008|g2057.t1	JR2|VDAG_JR2_Chr3g05800.p1	Ls17|EGY22647	12253|g619.t1	12251|g1216.t1	12161|g5335.t1	12158|g1387.t1	VaMs102|EEY18432	12008|g10396.t1
orthogroup1022:	VaMs102|EEY16246	12008|g5012.t1	JR2|VDAG_JR2_Chr6g05830.p1	12161|g3639.t1	12158|g9144.t1	12253|g3976.t1	12251|g1117.t1	VaMs102|EEY16928	Ls17|EGY22510
orthogroup1023:	Ls17|EGY20644	12251|g6994.t1	12008|g8552.t1	12253|g9924.t1	12161|g5460.t1	12158|g5277.t1	VaMs102|EEY22186	JR2|VDAG_JR2_Chr8g03720.p1	Ls17|EGY23442
orthogroup1024:	12008|g1968.t1	12253|g989.t1	12251|g1979.t1	12161|g3158.t1	12158|g2126.t1	JR2|VDAG_JR2_Chr3g05130.p1	Ls17|EGY22710	VaMs102|EEY18488	JR2|VDAG_JR2_Chr2g09120.p1
orthogroup1025:	12253|g62.t1	12251|g320.t1	12008|g8283.t1	12161|g837.t1	12158|g2285.t1	JR2|VDAG_JR2_Chr2g00530.p1	Ls17|EGY19194	VaMs102|EEY23685	VaMs102|EEY23684
orthogroup1026:	12008|g2160.t1	JR2|VDAG_JR2_Chr3g04910.p1	Ls17|EGY22729	12253|g973.t1	12251|g1975.t1	12161|g3145.t1	12158|g2116.t1	VaMs102|EEY18510	VaMs102|EEY18509
orthogroup1027:	12008|g2038.t1	Ls17|EGY22737	12161|g3126.t1	12158|g2122.t1	12253|g967.t1	12251|g1989.t1	JR2|VDAG_JR2_Chr3g04830.p1	VaMs102|EEY18520	VaMs102|EEY18521
orthogroup1028:	12008|g2070.t1	JR2|VDAG_JR2_Chr3g04770.p1	Ls17|EGY22741	12253|g2029.t1	12251|g3648.t1	12161|g8457.t1	12158|g8369.t1	VaMs102|EEY18526	VaMs102|EEY18525
orthogroup1029:	12008|g2340.t1	JR2|VDAG_JR2_Chr3g04720.p1	12253|g2026.t1	12251|g3643.t1	12161|g8448.t1	12158|g8362.t1	Ls17|EGY22747	VaMs102|EEY18535	VaMs102|EEY18533
orthogroup1030:	12008|g2322.t1	12253|g2011.t1	12251|g3636.t1	Ls17|EGY22760	12161|g8348.t1	12158|g6394.t1	JR2|VDAG_JR2_Chr3g04560.p1	VaMs102|EEY18545	VaMs102|EEY18546
orthogroup1031:	12008|g2309.t1	JR2|VDAG_JR2_Chr3g04250.p1	12253|g5031.t1	12251|g6635.t1	12161|g1705.t1	12158|g1572.t1	Ls17|EGY22785	VaMs102|EEY18572	VaMs102|EEY18573
orthogroup1032:	12008|g2300.t1	JR2|VDAG_JR2_Chr3g04140.p1	12251|g3109.t1	12158|g1580.t1	12161|g1728.t1	VaMs102|EEY18580	12253|g1590.t1	Ls17|EGY22793	Ls17|EGY22792
orthogroup1033:	12008|g2080.t1	JR2|VDAG_JR2_Chr3g03840.p1	Ls17|EGY22821	12253|g7627.t1	12251|g7059.t1	12161|g5809.t1	12158|g5669.t1	VaMs102|EEY18609	12008|g2080.t2
orthogroup1034:	12008|g2081.t1	Ls17|EGY22822	12251|g7060.t1	JR2|VDAG_JR2_Chr3g03830.p1	12253|g7628.t1	12161|g5808.t1	12158|g5660.t1	VaMs102|EEY18610	JR2|VDAG_JR2_Chr3g03820.p1
orthogroup1035:	12008|g2262.t1	JR2|VDAG_JR2_Chr3g03740.p1	Ls17|EGY22829	12251|g7052.t1	12161|g5821.t1	12158|g5666.t1	12253|g7633.t1	VaMs102|EEY18617	12253|g9131.t1
orthogroup1036:	12253|g4946.t1	12251|g6465.t1	12008|g9361.t1	12161|g552.t1	12158|g686.t1	Ls17|EGY19062	VaMs102|EEY21564	JR2|VDAG_JR2_Chr5g02970.p1	JR2|VDAG_JR2_Chr5g02960.p1
orthogroup1037:	12008|g2312.t1	12251|g2735.t1	12253|g1705.t1	12158|g597.t1	12161|g582.t1	JR2|VDAG_JR2_Chr3g02960.p1	Ls17|EGY22905	VaMs102|EEY18696	VaMs102|EEY18697
orthogroup1038:	12008|g2317.t1	JR2|VDAG_JR2_Chr3g03020.p1	12253|g1703.t1	12251|g2743.t1	12161|g580.t1	12158|g591.t1	Ls17|EGY22900	VaMs102|EEY18690	VaMs102|EEY18691
orthogroup1039:	12008|g2318.t1	JR2|VDAG_JR2_Chr3g03050.p1	Ls17|EGY22897	12253|g1701.t1	12251|g2757.t1	12161|g636.t1	12158|g544.t1	VaMs102|EEY18686	VaMs102|EEY23735
orthogroup1040:	12008|g2292.t1	Ls17|EGY22879	JR2|VDAG_JR2_Chr3g03240.p1	12161|g592.t1	12158|g581.t1	VaMs102|EEY18668	12253|g1711.t1	12251|g2727.t1	12008|g2292.t2
orthogroup1041:	12008|g2032.t1	JR2|VDAG_JR2_Chr3g06940.p1	Ls17|EGY18434	12251|g4494.t1	12158|g4514.t1	12253|g3309.t1	12161|g4563.t1	VaMs102|EEY18340	VaMs102|EEY18339
orthogroup1042:	12008|g2190.t1	12253|g8883.t1	12251|g6706.t1	12161|g7248.t1	12158|g7145.t1	JR2|VDAG_JR2_Chr3g07510.p1	VaMs102|EEY19018	Ls17|EGY18483	Ls17|EGY18482
orthogroup1043:	12008|g1999.t1	JR2|VDAG_JR2_Chr3g07650.p1	12161|g9477.t1	12158|g8753.t1	12253|g8836.t1	12251|g4175.t1	Ls17|EGY18496	12253|g10003.t1	12251|g10208.t1
orthogroup1044:	12008|g2000.t1	12253|g3918.t1	12251|g4165.t1	JR2|VDAG_JR2_Chr3g07720.p1	12161|g6384.t1	12158|g6097.t1	VaMs102|EEY19001	Ls17|EGY18503	Ls17|EGY18504
orthogroup1045:	VaMs102|EEY13938	Ls17|EGY18000	12253|g7175.t1	12251|g5246.t1	12008|g6057.t1	12161|g5658.t1	12158|g5500.t1	JR2|VDAG_JR2_Chr1g09690.p1	JR2|VDAG_JR2_Chr1g09680.p1
orthogroup1046:	12008|g2206.t1	JR2|VDAG_JR2_Chr3g07750.p1	12158|g6096.t1	Ls17|EGY18507	12251|g4168.t1	12161|g6381.t1	12253|g3921.t1	VaMs102|EEY18998	VaMs102|EEY18999
orthogroup1047:	Ls17|EGY23222	12158|g1461.t1	12253|g3793.t1	12251|g4058.t1	12008|g10069.t1	VaMs102|EEY23313	JR2|VDAG_JR2_Chr6g08300.p1	12161|g3214.t1	12008|g9201.t1
orthogroup1048:	12008|g2654.t1	12251|g6886.t1	12253|g9528.t1	JR2|VDAG_JR2_Chr1g18690.p1	12161|g8502.t1	12158|g8446.t1	VaMs102|EEY14729	12008|g2654.t2	Ls17|EGY13771
orthogroup1049:	12008|g2708.t1	JR2|VDAG_JR2_Chr1g18550.p1	12253|g7764.t1	12251|g6880.t1	12161|g7017.t1	12158|g5958.t1	VaMs102|EEY14718	Ls17|EGY13756	Ls17|EGY13757
orthogroup1050:	12008|g2437.t1	Ls17|EGY13742	JR2|VDAG_JR2_Chr1g18430.p1	12253|g7380.t1	12008|g2437.t2	12251|g8329.t1	12161|g9764.t1	12158|g9752.t1	VaMs102|EEY14705
orthogroup1051:	12008|g2429.t1	JR2|VDAG_JR2_Chr1g18370.p1	12253|g7031.t1	12251|g8078.t1	12161|g5512.t1	12158|g5648.t1	Ls17|EGY13736	VaMs102|EEY14699	Ls17|EGY20826
orthogroup1052:	12008|g2611.t1	Ls17|EGY13733	12158|g5650.t1	12253|g8639.t1	12251|g1999.t1	12161|g5510.t1	VaMs102|EEY14697	JR2|VDAG_JR2_Chr1g18310.p1	JR2|VDAG_JR2_Chr1g18320.p1
orthogroup1053:	12008|g2546.t1	JR2|VDAG_JR2_Chr1g17570.p1	Ls17|EGY13661	12251|g9618.t1	12253|g8674.t1	12161|g1406.t1	12158|g6057.t1	VaMs102|EEY14622	VaMs102|EEY14623
orthogroup1054:	12008|g2398.t1	JR2|VDAG_JR2_Chr1g17410.p1	Ls17|EGY13649	12251|g2240.t1	12253|g8751.t1	12161|g9726.t1	12158|g9722.t1	12253|g8751.t2	VaMs102|EEY14612
orthogroup1055:	12008|g2578.t1	12161|g9724.t1	12253|g8755.t1	12251|g2256.t1	Ls17|EGY13647	JR2|VDAG_JR2_Chr1g17380.p1	12158|g9723.t1	VaMs102|EEY14608	VaMs102|EEY14607
orthogroup1056:	12008|g2379.t1	JR2|VDAG_JR2_Chr1g17180.p1	12251|g2250.t1	12161|g8884.t1	12158|g8055.t1	12253|g5898.t1	Ls17|EGY13634	VaMs102|EEY14594	VaMs102|EEY14593
orthogroup1057:	12008|g2604.t1	Ls17|EGY13607	12161|g5127.t1	12158|g4774.t1	12253|g5578.t1	12251|g7141.t1	JR2|VDAG_JR2_Chr1g16910.p1	JR2|VDAG_JR2_Chr1g16900.p1	VaMs102|EEY14565
orthogroup1058:	12008|g2499.t1	JR2|VDAG_JR2_Chr1g16520.p1	12253|g706.t1	12251|g2582.t1	12161|g1178.t1	12158|g989.t1	VaMs102|EEY14532	Ls17|EGY13571	Ls17|EGY13572
orthogroup1059:	12008|g2677.t1	12161|g1177.t1	12158|g1031.t1	12253|g739.t1	12251|g2583.t1	Ls17|EGY13566	VaMs102|EEY14527	JR2|VDAG_JR2_Chr1g16460.p1	JR2|VDAG_JR2_Chr4g05130.p1
orthogroup1060:	12008|g2718.t1	JR2|VDAG_JR2_Chr1g16230.p1	12253|g2601.t1	12251|g2926.t1	Ls17|EGY13542	12161|g1218.t1	12158|g996.t1	VaMs102|EEY14504	VaMs102|EEY14503
orthogroup1061:	12008|g2725.t1	Ls17|EGY13537	JR2|VDAG_JR2_Chr1g16180.p1	12251|g2931.t1	VaMs102|EEY14498	12253|g2580.t1	12161|g1215.t1	12158|g967.t2	12158|g967.t1
orthogroup1062:	VaMs102|EEY23691	Ls17|EGY19200	JR2|VDAG_JR2_Chr2g00450.p1	12008|g8292.t1	12253|g25.t1	12251|g340.t1	12161|g818.t1	12158|g2250.t1	JR2|VDAG_JR2_Chr2g00470.p1
orthogroup1063:	JR2|VDAG_JR2_Chr6g02610.p1	Ls17|EGY22227	12161|g1644.t1	12158|g1130.t1	12253|g6615.t1	12251|g2608.t1	12008|g3149.t1	Ls17|EGY23743	VaMs102|EEY16639
orthogroup1064:	VaMs102|EEY18811	12253|g2384.t1	JR2|VDAG_JR2_Chr3g01690.p1	12161|g5114.t1	12158|g4969.t1	12251|g4261.t1	12008|g4738.t1	Ls17|EGY23024	Ls17|EGY23025
orthogroup1065:	12008|g2374.t1	JR2|VDAG_JR2_Chr1g15710.p1	12253|g2945.t1	12251|g4105.t1	12161|g2835.t1	12158|g4651.t1	Ls17|EGY13493	VaMs102|EEY14459	VaMs102|EEY14611
orthogroup1066:	12008|g2416.t1	12253|g2940.t1	JR2|VDAG_JR2_Chr1g15630.p1	Ls17|EGY13485	12251|g4093.t1	12161|g2813.t1	12158|g4644.t1	VaMs102|EEY14449	VaMs102|EEY14450
orthogroup1067:	12008|g2946.t1	Ls17|EGY14313	12161|g1276.t1	12158|g2580.t1	12253|g8999.t1	12251|g9459.t1	JR2|VDAG_JR2_Chr3g11470.p1	12008|g9400.t1	VaMs102|EEY21795
orthogroup1068:	VaMs102|EEY15500	12008|g7918.t1	12161|g6187.t1	12158|g2078.t1	12253|g6280.t1	JR2|VDAG_JR2_Chr2g05970.p1	Ls17|EGY19927	12251|g5033.t1	VaMs102|EEY15501
orthogroup1069:	12253|g7607.t1	VaMs102|EEY15574	JR2|VDAG_JR2_Chr2g06830.p1	Ls17|EGY19850	12251|g5426.t1	12008|g3735.t1	12161|g5001.t1	12158|g1071.t1	12253|g7612.t1
orthogroup1070:	12008|g2811.t1	JR2|VDAG_JR2_Chr3g11060.p1	Ls17|EGY14347	12161|g5176.t1	12158|g2867.t1	12253|g7465.t1	12251|g4885.t1	VaMs102|EEY21825	VaMs102|EEY21826
orthogroup1071:	12008|g2810.t1	JR2|VDAG_JR2_Chr3g11040.p1	Ls17|EGY14348	12161|g5185.t1	12158|g9641.t1	12251|g9882.t1	12253|g9617.t1	Ls17|EGY23422	VaMs102|EEY21827
orthogroup1072:	12008|g2838.t1	JR2|VDAG_JR2_Chr3g10730.p1	Ls17|EGY14373	12253|g5262.t1	12251|g6865.t1	12161|g8340.t1	12158|g7683.t1	VaMs102|EEY21856	VaMs102|EEY21857
orthogroup1073:	12008|g2997.t1	JR2|VDAG_JR2_Chr3g10660.p1	Ls17|EGY14378	12253|g5270.t1	12251|g6859.t1	12158|g7687.t1	VaMs102|EEY21862	12161|g8345.t1	VaMs102|EEY21863
orthogroup1074:	12008|g3019.t1	12253|g2729.t1	12251|g7101.t1	JR2|VDAG_JR2_Chr3g10320.p1	12161|g6649.t1	12158|g6689.t1	Ls17|EGY14413	VaMs102|EEY21896	VaMs102|EEY21895
orthogroup1075:	12008|g3020.t1	JR2|VDAG_JR2_Chr3g10310.p1	Ls17|EGY14414	12253|g2728.t1	12251|g7105.t1	12161|g6650.t1	12158|g6683.t1	VaMs102|EEY21897	JR2|VDAG_JR2_Chr2g13310.p1
orthogroup1076:	12008|g3016.t1	12253|g2735.t1	12251|g7097.t1	JR2|VDAG_JR2_Chr3g10270.p1	12161|g9392.t1	12158|g9133.t1	Ls17|EGY14417	VaMs102|EEY21900	VaMs102|EEY22928
orthogroup1077:	VaMs102|EEY17455	12008|g6856.t1	JR2|VDAG_JR2_Chr1g01340.p1	12253|g2325.t1	12251|g5905.t1	Ls17|EGY21502	12158|g6651.t1	12161|g6578.t1	VaMs102|EEY21671
orthogroup1078:	12253|g4939.t1	12251|g6468.t1	12008|g9371.t1	12161|g549.t1	12158|g691.t1	VaMs102|EEY21560	Ls17|EGY19058	JR2|VDAG_JR2_Chr5g03010.p1	JR2|VDAG_JR2_Chr5g03020.p1
orthogroup1079:	12008|g3044.t1	Ls17|EGY17860	12253|g4326.t1	12251|g8752.t1	12158|g8820.t1	JR2|VDAG_JR2_Chr3g09880.p1	VaMs102|EEY21935	12161|g9125.t1	12161|g4256.t1
orthogroup1080:	12008|g3048.t1	Ls17|EGY17864	12253|g4313.t1	12251|g8749.t1	12158|g8819.t1	12161|g9129.t1	JR2|VDAG_JR2_Chr3g09840.p1	VaMs102|EEY21939	VaMs102|EEY21940
orthogroup1081:	12008|g2884.t1	JR2|VDAG_JR2_Chr3g09750.p1	12161|g6441.t1	12158|g6472.t1	12251|g5563.t1	Ls17|EGY17873	VaMs102|EEY21948	12253|g9280.t1	12253|g6042.t1
orthogroup1082:	VaMs102|EEY21556	12158|g741.t1	JR2|VDAG_JR2_Chr5g03050.p1	Ls17|EGY19055	12253|g4944.t1	12251|g6469.t1	12008|g9372.t1	12161|g531.t1	VaMs102|EEY21557
orthogroup1083:	VaMs102|EEY23397	12161|g166.t1	12158|g109.t1	12008|g9707.t1	Ls17|EGY23304	12253|g7236.t1	12251|g759.t1	JR2|VDAG_JR2_Chr6g09220.p1	VaMs102|EEY19309
orthogroup1084:	12008|g2785.t1	JR2|VDAG_JR2_Chr3g09470.p1	Ls17|EGY17899	12161|g2988.t1	12158|g3786.t1	12253|g7077.t1	12251|g8139.t1	VaMs102|EEY21975	VaMs102|EEY21976
orthogroup1085:	12161|g9140.t1	12158|g9170.t1	JR2|VDAG_JR2_Chr8g09580.p1	Ls17|EGY21963	12253|g8437.t1	12251|g9180.t1	12008|g9885.t1	VaMs102|EEY20141	VaMs102|EEY20140
orthogroup1086:	12008|g2915.t1	JR2|VDAG_JR2_Chr3g09220.p1	Ls17|EGY17919	12253|g3825.t1	12251|g5321.t1	12161|g2973.t1	12158|g3761.t1	VaMs102|EEY21996	Ls17|EGY18647
orthogroup1087:	Ls17|EGY19249	JR2|VDAG_JR2_Chr6g00080.p1	12161|g1862.t1	12158|g1953.t1	12253|g99.t1	12251|g1066.t1	12008|g9903.t1	VaMs102|EEY16404	VaMs102|EEY16403
orthogroup1088:	12161|g2432.t1	12158|g3510.t1	JR2|VDAG_JR2_Chr2g07090.p1	Ls17|EGY19829	12253|g5668.t1	12251|g2626.t1	12008|g3824.t1	VaMs102|EEY15596	VaMs102|EEY16619
orthogroup1089:	12161|g6494.t1	12158|g2081.t1	12253|g9574.t1	12251|g1681.t2	12008|g7975.t1	JR2|VDAG_JR2_Chr2g06300.p1	VaMs102|EEY15531	12251|g1681.t1	Ls17|EGY19896
orthogroup1090:	12008|g2965.t1	JR2|VDAG_JR2_Chr3g08540.p1	12253|g778.t1	12251|g1882.t1	12161|g8605.t1	12158|g8577.t1	Ls17|EGY20433	VaMs102|EEY22061	VaMs102|EEY22060
orthogroup1091:	12008|g2964.t1	12253|g769.t1	Ls17|EGY20434	12161|g8600.t1	JR2|VDAG_JR2_Chr3g08520.p1	12251|g1881.t1	12158|g8582.t1	VaMs102|EEY22062	12158|g8583.t1
orthogroup1092:	12008|g2960.t1	12161|g8603.t1	12158|g8581.t1	12251|g1916.t1	12253|g766.t1	12008|g2960.t2	Ls17|EGY20439	JR2|VDAG_JR2_Chr3g08470.p1	VaMs102|EEY22067
orthogroup1093:	12008|g2968.t1	12161|g7560.t1	12158|g7419.t1	12253|g4849.t1	12251|g8548.t1	JR2|VDAG_JR2_Chr3g08140.p1	Ls17|EGY20469	VaMs102|EEY22096	VaMs102|EEY22095
orthogroup1094:	JR2|VDAG_JR2_Chr1g24590.p1	12161|g4315.t1	12158|g7324.t1	12253|g1217.t1	12251|g2410.t1	12008|g8449.t1	12008|g5213.t1	VaMs102|EEY15277	Ls17|EGY16700
orthogroup1095:	12008|g3288.t1	JR2|VDAG_JR2_Chr6g04490.p1	12253|g9332.t1	12251|g9570.t1	12161|g2258.t1	12158|g2302.t1	Ls17|EGY22393	VaMs102|EEY16818	VaMs102|EEY16817
orthogroup1096:	VaMs102|EEY16790	12161|g8404.t1	12158|g3167.t1	JR2|VDAG_JR2_Chr8g09390.p1	12251|g6649.t1	12008|g9865.t1	VaMs102|EEY20122	12253|g4967.t1	Ls17|EGY21945
orthogroup1097:	12008|g3345.t1	JR2|VDAG_JR2_Chr6g03950.p1	12253|g6329.t1	12251|g2791.t1	12008|g3345.t2	12161|g7258.t1	12158|g7207.t1	Ls17|EGY22343	VaMs102|EEY16761
orthogroup1098:	12008|g3079.t1	12253|g6337.t1	12251|g2781.t1	12161|g7255.t1	12158|g7216.t1	Ls17|EGY22340	VaMs102|EEY16757	JR2|VDAG_JR2_Chr6g03900.p1	JR2|VDAG_JR2_Chr6g03890.p1
orthogroup1099:	12008|g3082.t1	12161|g9088.t1	12158|g8956.t1	12253|g8000.t1	12251|g9136.t1	JR2|VDAG_JR2_Chr6g03840.p1	Ls17|EGY22336	VaMs102|EEY16752	VaMs102|EEY16751
orthogroup1100:	12008|g3074.t1	JR2|VDAG_JR2_Chr6g03820.p1	12253|g8001.t1	12251|g9134.t1	12158|g8955.t1	Ls17|EGY22334	12161|g9086.t1	VaMs102|EEY16748	VaMs102|EEY16749
orthogroup1101:	12008|g3227.t1	12251|g7169.t1	12161|g7532.t1	12158|g7249.t1	12253|g5678.t1	Ls17|EGY22323	VaMs102|EEY16735	JR2|VDAG_JR2_Chr6g03690.p1	VaMs102|EEY16733
orthogroup1102:	12161|g9688.t1	12158|g9667.t1	JR2|VDAG_JR2_Chr1g02830.p1	12253|g10112.t1	12251|g6083.t1	12008|g4298.t1	Ls17|EGY17253	VaMs102|EEY17592	VaMs102|EEY17593
orthogroup1103:	VaMs102|EEY23100	12008|g6628.t1	12161|g335.t1	12158|g230.t1	12251|g1565.t1	12253|g2544.t1	JR2|VDAG_JR2_Chr4g10250.p1	Ls17|EGY16201	VaMs102|EEY23099
orthogroup1104:	12008|g3305.t1	Ls17|EGY22236	12253|g8028.t1	12251|g2589.t1	12161|g8944.t1	12158|g8536.t1	JR2|VDAG_JR2_Chr6g02720.p1	VaMs102|EEY16646	VaMs102|EEY16647
orthogroup1105:	12008|g3238.t1	12158|g1147.t1	JR2|VDAG_JR2_Chr6g02480.p1	Ls17|EGY22216	12253|g1341.t1	12251|g3844.t1	12161|g1665.t1	VaMs102|EEY16629	VaMs102|EEY16628
orthogroup1106:	12008|g3171.t1	JR2|VDAG_JR2_Chr6g02410.p1	Ls17|EGY22210	12251|g3850.t1	VaMs102|EEY16622	12253|g1369.t1	12161|g1646.t1	12158|g1149.t1	JR2|VDAG_JR2_Chr6g02400.p1
orthogroup1107:	12008|g3073.t1	Ls17|EGY22181	12253|g1374.t1	12251|g9366.t1	JR2|VDAG_JR2_Chr6g02100.p1	12161|g1659.t1	12158|g1120.t1	VaMs102|EEY16592	VaMs102|EEY16955
orthogroup1108:	12008|g3101.t1	JR2|VDAG_JR2_Chr6g02000.p1	Ls17|EGY22171	12253|g5162.t1	12251|g6729.t1	12161|g1692.t1	12158|g1102.t1	VaMs102|EEY16580	VaMs102|EEY16581
orthogroup1109:	12008|g3257.t1	JR2|VDAG_JR2_Chr6g01860.p1	12253|g9782.t1	12251|g9977.t1	12161|g9231.t1	12158|g9255.t1	Ls17|EGY22158	VaMs102|EEY16562	Ls17|EGY23432
orthogroup1110:	12008|g3178.t1	JR2|VDAG_JR2_Chr6g01690.p1	Ls17|EGY22143	12161|g3873.t1	12158|g5916.t1	12253|g3554.t1	12251|g3561.t1	12008|g3178.t2	VaMs102|EEY16547
orthogroup1111:	12008|g3392.t1	JR2|VDAG_JR2_Chr1g20320.p1	12253|g1776.t1	12251|g4408.t1	12161|g2588.t1	12158|g2677.t1	Ls17|EGY13923	VaMs102|EEY14885	VaMs102|EEY14884
orthogroup1112:	12008|g3583.t1	JR2|VDAG_JR2_Chr1g20500.p1	Ls17|EGY13940	12253|g9822.t1	12251|g9996.t1	12161|g9762.t1	12158|g2682.t1	VaMs102|EEY14901	12008|g3583.t2
orthogroup1113:	JR2|VDAG_JR2_Chr1g21120.p1	Ls17|EGY13995	12161|g7641.t1	12158|g7548.t1	12253|g5801.t1	12251|g7247.t1	12008|g3605.t1	VaMs102|EEY14954	VaMs102|EEY14955
orthogroup1114:	12008|g3579.t1	12253|g2234.t1	12251|g2378.t1	JR2|VDAG_JR2_Chr1g20540.p1	12161|g4822.t1	12158|g4674.t1	Ls17|EGY13944	VaMs102|EEY14906	VaMs102|EEY14905
orthogroup1115:	12008|g3562.t1	Ls17|EGY13949	12161|g4821.t1	12158|g4671.t1	12253|g2246.t1	12251|g2383.t1	JR2|VDAG_JR2_Chr1g20590.p1	VaMs102|EEY14909	VaMs102|EEY22274
orthogroup1116:	12008|g3593.t1	12158|g8738.t1	12251|g8604.t1	12161|g8023.t1	12253|g7100.t1	VaMs102|EEY14935	Ls17|EGY13977	JR2|VDAG_JR2_Chr1g20900.p1	JR2|VDAG_JR2_Chr1g20890.p1
orthogroup1117:	12008|g3461.t1	12161|g7634.t1	12158|g7534.t1	12253|g5807.t1	12251|g7252.t1	Ls17|EGY13986	VaMs102|EEY14944	JR2|VDAG_JR2_Chr1g21010.p1	JR2|VDAG_JR2_Chr1g21020.p1
orthogroup1118:	12008|g3603.t1	JR2|VDAG_JR2_Chr1g21200.p1	12253|g6657.t1	12251|g7778.t1	12161|g8318.t1	12158|g8126.t1	Ls17|EGY14001	VaMs102|EEY14962	VaMs102|EEY14961
orthogroup1119:	12161|g2745.t1	12253|g545.t1	12158|g1178.t1	12251|g522.t1	12008|g4033.t1	Ls17|EGY16496	VaMs102|EEY19615	JR2|VDAG_JR2_Chr4g01050.p1	JR2|VDAG_JR2_Chr4g01060.p1
orthogroup1120:	12008|g3615.t1	12253|g1244.t1	12251|g7041.t1	12158|g2491.t1	Ls17|EGY14038	JR2|VDAG_JR2_Chr1g21600.p1	VaMs102|EEY15001	12161|g7990.t1	12161|g7992.t1
orthogroup1121:	12008|g3614.t1	JR2|VDAG_JR2_Chr1g21610.p1	Ls17|EGY14039	12158|g2490.t2	12253|g1249.t1	12251|g7038.t1	12161|g7986.t1	12158|g2490.t1	VaMs102|EEY15002
orthogroup1122:	12008|g3487.t1	JR2|VDAG_JR2_Chr1g21750.p1	12253|g1261.t1	12251|g3081.t1	12158|g2476.t1	Ls17|EGY14055	12161|g2852.t1	VaMs102|EEY15016	VaMs102|EEY15018
orthogroup1123:	12008|g3400.t1	JR2|VDAG_JR2_Chr1g21820.p1	Ls17|EGY14060	12253|g1253.t1	12251|g3087.t1	12161|g2885.t1	12158|g2472.t1	VaMs102|EEY15024	VaMs102|EEY15025
orthogroup1124:	12008|g3602.t1	12251|g3078.t1	12161|g7219.t1	12253|g8904.t1	12158|g7141.t1	JR2|VDAG_JR2_Chr1g22010.p1	Ls17|EGY14078	VaMs102|EEY15045	VaMs102|EEY15046
orthogroup1125:	12008|g3568.t1	12253|g1300.t1	12251|g2675.t1	12161|g3200.t1	12158|g2745.t1	VaMs102|EEY15067	JR2|VDAG_JR2_Chr1g22190.p1	Ls17|EGY14096	Ls17|EGY14095
orthogroup1126:	Ls17|EGY21909	12251|g7846.t1	12008|g7830.t1	JR2|VDAG_JR2_Chr8g08990.p1	12253|g7588.t1	VaMs102|EEY20090	12161|g6072.t1	12158|g8425.t1	VaMs102|EEY20091
orthogroup1127:	12008|g3439.t1	12251|g2652.t1	12253|g1288.t1	12161|g3178.t1	Ls17|EGY14116	VaMs102|EEY15088	VaMs102|EEY15087	12158|g2758.t1	JR2|VDAG_JR2_Chr1g22380.p1
orthogroup1128:	12008|g3652.t1	Ls17|EGY23691	12008|g7297.t1	12251|g10274.t1	12008|g9484.t1	12253|g10030.t1	12251|g9944.t1	12008|g51.t1	12253|g10332.t1
orthogroup1129:	12008|g3756.t1	12253|g3959.t1	12161|g8362.t1	12158|g8348.t1	12251|g4920.t1	Ls17|EGY19677	JR2|VDAG_JR2_Chr2g08800.p1	VaMs102|EEY15753	VaMs102|EEY15754
orthogroup1130:	12008|g3758.t1	JR2|VDAG_JR2_Chr2g08540.p1	Ls17|EGY19699	12251|g6781.t1	12161|g7270.t1	12158|g7197.t1	12253|g1927.t1	VaMs102|EEY15728	12253|g8169.t1
orthogroup1131:	12008|g3691.t1	Ls17|EGY19752	12161|g9752.t1	12158|g9012.t1	12253|g9760.t1	12251|g9019.t1	JR2|VDAG_JR2_Chr2g07910.p1	VaMs102|EEY15676	VaMs102|EEY15675
orthogroup1132:	12008|g3647.t1	Ls17|EGY19760	12253|g3905.t1	12161|g6365.t1	12158|g6347.t1	12251|g5492.t1	JR2|VDAG_JR2_Chr2g07800.p1	VaMs102|EEY15666	JR2|VDAG_JR2_Chr2g07790.p1
orthogroup1133:	12008|g3840.t1	12161|g6368.t1	12158|g6342.t1	12253|g3904.t1	12251|g5493.t1	JR2|VDAG_JR2_Chr2g07780.p1	Ls17|EGY19761	VaMs102|EEY15665	VaMs102|EEY15664
orthogroup1134:	12008|g3713.t1	JR2|VDAG_JR2_Chr2g07720.p1	Ls17|EGY19767	12161|g6373.t1	12158|g6341.t1	12253|g3908.t1	12251|g5481.t1	VaMs102|EEY15657	12008|g3713.t2
orthogroup1135:	12008|g3717.t1	JR2|VDAG_JR2_Chr2g07680.p1	12251|g7212.t1	Ls17|EGY19771	12253|g10280.t1	12158|g8470.t1	12161|g8541.t1	12253|g6075.t1	VaMs102|EEY15654
orthogroup1136:	12008|g3847.t1	JR2|VDAG_JR2_Chr2g07560.p1	12251|g7223.t1	12161|g9652.t1	12158|g9643.t1	12253|g6077.t1	Ls17|EGY19782	VaMs102|EEY15641	VaMs102|EEY15642
orthogroup1137:	JR2|VDAG_JR2_Chr8g06850.p1	Ls17|EGY21736	12253|g6206.t1	12008|g8456.t1	12161|g8116.t1	12158|g5003.t1	12251|g3461.t1	VaMs102|EEY19907	VaMs102|EEY19908
orthogroup1138:	12008|g3724.t1	JR2|VDAG_JR2_Chr2g07460.p1	Ls17|EGY19792	12161|g2399.t1	12158|g3507.t1	12253|g4990.t1	12251|g2649.t1	VaMs102|EEY15632	VaMs102|EEY15629
orthogroup1139:	12008|g3723.t1	12253|g4991.t1	JR2|VDAG_JR2_Chr2g07450.p1	12161|g2400.t1	12158|g3508.t1	12251|g2648.t1	JR2|VDAG_JR2_Chr5g02210.p1	Ls17|EGY19793	VaMs102|EEY15631
orthogroup1140:	12008|g3705.t1	JR2|VDAG_JR2_Chr2g07020.p1	Ls17|EGY19834	12251|g8396.t1	12161|g5007.t1	12158|g1046.t1	VaMs102|EEY15590	12253|g9965.t1	12253|g9345.t1
orthogroup1141:	12008|g4069.t1	JR2|VDAG_JR2_Chr4g00130.p1	Ls17|EGY16585	JR2|VDAG_JR2_Chr4g00120.p1	VaMs102|EEY19706	12161|g3675.t1	12158|g3613.t1	12253|g4690.t1	12251|g6303.t1
orthogroup1142:	VaMs102|EEY15484	JR2|VDAG_JR2_Chr2g05810.p1	Ls17|EGY19943	12161|g6181.t1	12158|g2100.t1	12253|g5114.t1	12251|g5036.t1	12008|g7947.t1	12161|g6181.t2
orthogroup1143:	12253|g3179.t1	12161|g6292.t1	Ls17|EGY23592	12251|g2056.t1	12008|g6765.t1	12158|g5161.t1	JR2|VDAG_JR2_Chr5g00770.p1	VaMs102|EEY20382	12161|g9407.t1
orthogroup1144:	12008|g4041.t1	JR2|VDAG_JR2_Chr4g00650.p1	Ls17|EGY16537	12161|g9903.t1	12158|g9885.t1	12253|g5856.t1	12251|g539.t1	VaMs102|EEY19659	VaMs102|EEY19849
orthogroup1145:	12008|g4056.t1	Ls17|EGY16523	12253|g523.t1	12251|g547.t1	JR2|VDAG_JR2_Chr4g00800.p1	12161|g2758.t1	12158|g1172.t1	VaMs102|EEY19641	VaMs102|EEY19642
orthogroup1146:	JR2|VDAG_JR2_Chr1g24690.p1	Ls17|EGY16690	12008|g5350.t1	12253|g1202.t1	12251|g2425.t1	12161|g9846.t1	12158|g7335.t1	VaMs102|EEY15288	VaMs102|EEY15287
orthogroup1147:	12008|g4048.t1	Ls17|EGY16473	12251|g531.t1	12253|g535.t1	12158|g1215.t1	JR2|VDAG_JR2_Chr4g01290.p1	12161|g8929.t1	12161|g8036.t1	VaMs102|EEY19593
orthogroup1148:	12008|g4030.t1	12253|g7049.t1	12251|g8963.t1	JR2|VDAG_JR2_Chr4g01390.p1	12161|g8029.t1	12158|g1209.t1	Ls17|EGY16465	VaMs102|EEY19583	VaMs102|EEY19582
orthogroup1149:	12008|g3977.t1	JR2|VDAG_JR2_Chr4g01740.p1	Ls17|EGY16431	12253|g1162.t1	12251|g3.t1	12161|g6204.t1	VaMs102|EEY19546	12158|g6027.t1	VaMs102|EEY23120
orthogroup1150:	12008|g3950.t1	JR2|VDAG_JR2_Chr4g02190.p1	Ls17|EGY16388	12253|g839.t1	12251|g109.t1	12161|g4236.t1	12158|g4159.t1	VaMs102|EEY19505	VaMs102|EEY19506
orthogroup1151:	12008|g3949.t1	JR2|VDAG_JR2_Chr4g02200.p1	Ls17|EGY16387	12253|g842.t1	12251|g110.t1	12161|g4233.t1	12158|g4162.t1	VaMs102|EEY19503	VaMs102|EEY19504
orthogroup1152:	12008|g4091.t1	JR2|VDAG_JR2_Chr4g02230.p1	12251|g55.t1	12253|g844.t1	12161|g4219.t1	12158|g4166.t1	Ls17|EGY16384	VaMs102|EEY19500	VaMs102|EEY19499
orthogroup1153:	12008|g4094.t1	12161|g4249.t1	12253|g855.t1	12251|g56.t1	12158|g4149.t1	JR2|VDAG_JR2_Chr4g02260.p1	Ls17|EGY16381	VaMs102|EEY19496	VaMs102|EEY19491
orthogroup1154:	12008|g3944.t1	JR2|VDAG_JR2_Chr4g02310.p1	12251|g59.t1	12161|g5379.t1	12158|g4850.t1	12253|g858.t1	Ls17|EGY16376	VaMs102|EEY19490	12253|g8389.t1
orthogroup1155:	12008|g3945.t1	JR2|VDAG_JR2_Chr4g02410.p1	12251|g15.t1	12253|g4719.t1	Ls17|EGY16366	12161|g5368.t1	12158|g4844.t1	VaMs102|EEY19479	12253|g8383.t1
orthogroup1156:	12008|g3906.t1	JR2|VDAG_JR2_Chr4g02420.p1	12253|g4730.t1	12251|g20.t1	Ls17|EGY16365	12161|g5369.t1	12158|g4839.t1	12251|g20.t2	12008|g3906.t2
orthogroup1157:	12008|g4008.t1	12253|g5834.t1	12251|g7299.t1	12161|g7722.t1	12158|g7594.t1	JR2|VDAG_JR2_Chr4g02790.p1	Ls17|EGY16328	VaMs102|EEY19438	JR2|VDAG_JR2_Chr4g02800.p1
orthogroup1158:	12008|g4358.t1	JR2|VDAG_JR2_Chr1g01930.p1	12253|g9072.t1	12251|g4229.t1	12161|g4335.t1	12158|g6106.t1	VaMs102|EEY17510	Ls17|EGY17169	Ls17|EGY18629
orthogroup1159:	12008|g4365.t1	JR2|VDAG_JR2_Chr1g02040.p1	Ls17|EGY17179	12161|g4321.t1	12158|g6122.t1	12253|g3450.t1	12251|g4216.t1	VaMs102|EEY17519	VaMs102|EEY17521
orthogroup1160:	12008|g4244.t1	JR2|VDAG_JR2_Chr1g02110.p1	12253|g3448.t1	12251|g4236.t1	12161|g4325.t1	12158|g8610.t1	Ls17|EGY17184	VaMs102|EEY17524	VaMs102|EEY17523
orthogroup1161:	12008|g4371.t1	Ls17|EGY17193	12253|g8225.t1	12251|g8985.t1	JR2|VDAG_JR2_Chr1g02210.p1	12161|g8989.t1	12158|g8998.t1	VaMs102|EEY17535	VaMs102|EEY17534
orthogroup1162:	12008|g4376.t1	JR2|VDAG_JR2_Chr1g02280.p1	12253|g8221.t1	12251|g8990.t1	12161|g8995.t1	12158|g9002.t1	VaMs102|EEY17541	Ls17|EGY17200	Ls17|EGY17201
orthogroup1163:	12008|g4291.t1	JR2|VDAG_JR2_Chr1g02740.p1	Ls17|EGY17245	12161|g8100.t1	12158|g7982.t1	12253|g8414.t1	12251|g7668.t1	VaMs102|EEY17584	VaMs102|EEY17585
orthogroup1164:	12008|g4292.t1	JR2|VDAG_JR2_Chr1g02750.p1	12161|g8099.t1	12158|g7995.t1	12253|g8408.t1	12251|g7669.t1	Ls17|EGY17246	VaMs102|EEY17587	VaMs102|EEY17586
orthogroup1165:	12008|g4166.t1	12253|g9310.t1	12251|g6085.t1	12161|g9539.t1	12158|g3263.t1	Ls17|EGY17255	VaMs102|EEY17595	JR2|VDAG_JR2_Chr1g02850.p1	JR2|VDAG_JR2_Chr1g02860.p1
orthogroup1166:	12008|g4172.t1	JR2|VDAG_JR2_Chr1g03330.p1	Ls17|EGY17300	12253|g5434.t1	12251|g7006.t1	12161|g2085.t1	12158|g5319.t1	VaMs102|EEY17640	VaMs102|EEY17639
orthogroup1167:	12008|g4202.t1	JR2|VDAG_JR2_Chr1g03590.p1	12161|g2066.t1	12158|g8118.t1	12253|g5142.t1	12251|g3667.t1	Ls17|EGY17323	VaMs102|EEY17664	VaMs102|EEY17665
orthogroup1168:	12008|g4199.t1	Ls17|EGY17335	12253|g1414.t1	12008|g4199.t2	JR2|VDAG_JR2_Chr1g03720.p1	12161|g1372.t1	12158|g1489.t1	12251|g2856.t1	VaMs102|EEY17680
orthogroup1169:	12008|g4216.t1	JR2|VDAG_JR2_Chr1g03920.p1	Ls17|EGY17355	12253|g1387.t1	12251|g2841.t1	12161|g1358.t1	12158|g1497.t1	VaMs102|EEY17701	VaMs102|EEY17702
orthogroup1170:	12008|g4283.t1	Ls17|EGY17365	12253|g3595.t1	12251|g4470.t1	12253|g3595.t2	JR2|VDAG_JR2_Chr1g04030.p1	12161|g1390.t1	12158|g1511.t1	VaMs102|EEY17712
orthogroup1171:	12008|g4158.t1	JR2|VDAG_JR2_Chr1g04140.p1	Ls17|EGY17377	12161|g1349.t1	12158|g1532.t1	12253|g3582.t1	12251|g4487.t1	VaMs102|EEY17724	Ls17|EGY20878
orthogroup1172:	12008|g4418.t1	JR2|VDAG_JR2_Chr7g09160.p1	12161|g5163.t1	12158|g5037.t1	12251|g8649.t1	12253|g7967.t1	VaMs102|EEY22745	Ls17|EGY15025	Ls17|EGY18651
orthogroup1173:	12008|g4628.t1	12251|g679.t1	Ls17|EGY14991	12161|g8492.t1	12253|g7385.t1	12158|g8481.t1	JR2|VDAG_JR2_Chr7g08810.p1	12253|g10318.t1	12158|g9935.t1
orthogroup1174:	12008|g4606.t1	JR2|VDAG_JR2_Chr7g08370.p1	12251|g699.t1	12253|g6835.t1	12161|g7678.t1	Ls17|EGY14949	12158|g8572.t1	VaMs102|EEY22672	12158|g9623.t1
orthogroup1175:	12008|g4604.t1	JR2|VDAG_JR2_Chr7g08340.p1	Ls17|EGY14947	12253|g6841.t1	12251|g705.t1	12161|g7676.t1	12158|g9624.t1	VaMs102|EEY22668	VaMs102|EEY22667
orthogroup1176:	12008|g4427.t1	12161|g5857.t1	12158|g6125.t1	12253|g3641.t1	12251|g4864.t1	Ls17|EGY14930	VaMs102|EEY22648	JR2|VDAG_JR2_Chr7g08120.p1	JR2|VDAG_JR2_Chr7g08130.p1
orthogroup1177:	12008|g4428.t1	12161|g5855.t1	12158|g6127.t1	12253|g3633.t1	Ls17|EGY14928	12251|g4863.t1	12008|g4428.t2	JR2|VDAG_JR2_Chr7g08080.p1	VaMs102|EEY22645
orthogroup1178:	12008|g4460.t1	12161|g9522.t1	12158|g9499.t1	12251|g9599.t1	12253|g9238.t1	JR2|VDAG_JR2_Chr7g08010.p1	Ls17|EGY14922	VaMs102|EEY22640	JR2|VDAG_JR2_Chr7g08020.p1
orthogroup1179:	12008|g4574.t1	12253|g7086.t1	12161|g7956.t1	12158|g7878.t1	12251|g8470.t1	JR2|VDAG_JR2_Chr7g07850.p1	Ls17|EGY14905	VaMs102|EEY22624	VaMs102|EEY22625
orthogroup1180:	12008|g4444.t1	12253|g8212.t1	12161|g8986.t1	12158|g8984.t1	Ls17|EGY14896	12251|g8994.t1	VaMs102|EEY22615	JR2|VDAG_JR2_Chr7g07750.p1	JR2|VDAG_JR2_Chr7g07760.p1
orthogroup1181:	VaMs102|EEY22552	JR2|VDAG_JR2_Chr7g07040.p1	Ls17|EGY14834	12158|g7615.t1	12253|g5919.t1	12251|g5673.t1	12008|g4491.t1	12161|g4977.t1	VaMs102|EEY22551
orthogroup1182:	12008|g4548.t1	12253|g2286.t1	12251|g1419.t1	12161|g4851.t1	12158|g4742.t1	Ls17|EGY14880	VaMs102|EEY22599	JR2|VDAG_JR2_Chr7g07580.p1	JR2|VDAG_JR2_Chr7g07570.p1
orthogroup1183:	12008|g4467.t1	JR2|VDAG_JR2_Chr7g07330.p1	12253|g2296.t1	12251|g1439.t1	12158|g4749.t1	12161|g4850.t1	Ls17|EGY14858	VaMs102|EEY22575	VaMs102|EEY22576
orthogroup1184:	12008|g4466.t1	12253|g4520.t1	12251|g7276.t1	12161|g1635.t1	12158|g6616.t1	JR2|VDAG_JR2_Chr7g07250.p1	Ls17|EGY14852	VaMs102|EEY22571	VaMs102|EEY22572
orthogroup1185:	12008|g4490.t1	JR2|VDAG_JR2_Chr7g07050.p1	Ls17|EGY14835	12161|g4966.t1	12158|g7620.t1	12253|g5920.t1	12251|g5674.t1	VaMs102|EEY22553	12253|g5920.t2
orthogroup1186:	12008|g4492.t1	JR2|VDAG_JR2_Chr7g07030.p1	Ls17|EGY14833	12161|g4968.t1	12158|g7616.t1	12253|g5922.t1	12251|g5667.t1	VaMs102|EEY22550	12008|g4492.t2
orthogroup1187:	12008|g4537.t1	JR2|VDAG_JR2_Chr7g06680.p1	12253|g7757.t1	12251|g8185.t1	12161|g8679.t1	12158|g2210.t1	Ls17|EGY14796	VaMs102|EEY22516	VaMs102|EEY22515
orthogroup1188:	VaMs102|EEY23492	12161|g5776.t1	12158|g5615.t1	JR2|VDAG_JR2_Chr6g10260.p1	12253|g1737.t1	12251|g2436.t1	12008|g8163.t1	Ls17|EGY18591	Ls17|EGY21460
orthogroup1189:	12008|g4763.t1	12158|g3468.t1	12253|g3620.t1	12251|g5131.t1	12161|g3508.t1	Ls17|EGY23103	VaMs102|EEY18892	JR2|VDAG_JR2_Chr3g00910.p1	JR2|VDAG_JR2_Chr3g00900.p1
orthogroup1190:	12008|g4788.t1	Ls17|EGY23079	12253|g7430.t1	12251|g8368.t1	12161|g3479.t1	12158|g3445.t1	JR2|VDAG_JR2_Chr3g01180.p1	VaMs102|EEY18860	VaMs102|EEY18861
orthogroup1191:	12008|g4880.t1	JR2|VDAG_JR2_Chr3g02080.p1	Ls17|EGY22987	12253|g7247.t1	12251|g8314.t1	12008|g4880.t2	12158|g2820.t1	12161|g3970.t1	VaMs102|EEY18773
orthogroup1192:	12008|g4836.t1	12251|g5503.t1	JR2|VDAG_JR2_Chr3g02220.p1	Ls17|EGY22971	12253|g4004.t1	12008|g4836.t2	12161|g3963.t1	12158|g2814.t1	VaMs102|EEY18760
orthogroup1193:	12008|g4719.t1	Ls17|EGY22936	12253|g5650.t1	12251|g7128.t1	12161|g5629.t1	12158|g4551.t1	VaMs102|EEY18724	JR2|VDAG_JR2_Chr3g02630.p1	JR2|VDAG_JR2_Chr3g02640.p1
orthogroup1194:	JR2|VDAG_JR2_Chr1g14220.p1	Ls17|EGY13361	12161|g5800.t1	12158|g6793.t1	12251|g8065.t1	12008|g7096.t1	12253|g9277.t1	VaMs102|EEY14326	VaMs102|EEY14327
orthogroup1195:	12008|g4741.t1	JR2|VDAG_JR2_Chr3g02940.p1	12161|g620.t1	12158|g590.t1	12253|g9939.t1	12251|g2759.t1	Ls17|EGY22907	Ls17|EGY22908	VaMs102|EEY18699
orthogroup1196:	12008|g4739.t1	JR2|VDAG_JR2_Chr3g06270.p1	Ls17|EGY18390	12161|g4371.t1	12158|g939.t1	12253|g5514.t1	12251|g6188.t1	12008|g10453.t1	VaMs102|EEY18399
orthogroup1197:	12008|g4740.t1	12253|g5516.t1	12251|g6195.t1	12008|g10455.t1	12158|g942.t1	12161|g4355.t1	VaMs102|EEY18397	JR2|VDAG_JR2_Chr3g06260.p1	Ls17|EGY18389
orthogroup1198:	12008|g4829.t1	JR2|VDAG_JR2_Chr3g06130.p1	12253|g7022.t1	12251|g4509.t1	Ls17|EGY18379	12161|g6051.t1	12158|g931.t1	VaMs102|EEY18381	VaMs102|EEY18380
orthogroup1199:	VaMs102|EEY22198	Ls17|EGY20490	12161|g9208.t1	12253|g5183.t1	12251|g6611.t1	12008|g9112.t2	12008|g9112.t1	JR2|VDAG_JR2_Chr8g03550.p1	12158|g8995.t1
orthogroup1200:	12008|g5039.t1	JR2|VDAG_JR2_Chr6g06480.p1	Ls17|EGY22572	12251|g3582.t1	12161|g1297.t1	12253|g4501.t1	VaMs102|EEY16994	12158|g1666.t1	12158|g9572.t1
orthogroup1201:	12008|g5025.t1	Ls17|EGY22538	12251|g7109.t1	12158|g4308.t1	12161|g3651.t1	JR2|VDAG_JR2_Chr6g06130.p1	12253|g9689.t1	VaMs102|EEY16961	12253|g10275.t1
orthogroup1202:	12008|g4886.t1	JR2|VDAG_JR2_Chr6g05800.p1	Ls17|EGY22507	12161|g7135.t1	12158|g7450.t1	12253|g3982.t1	12251|g1118.t1	VaMs102|EEY16924	VaMs102|EEY16925
orthogroup1203:	12008|g4969.t1	JR2|VDAG_JR2_Chr6g05450.p1	12253|g8241.t1	12251|g9060.t1	12161|g9234.t1	12158|g8352.t1	Ls17|EGY22476	VaMs102|EEY16894	VaMs102|EEY16895
orthogroup1204:	12008|g4977.t1	JR2|VDAG_JR2_Chr6g05380.p1	Ls17|EGY22470	12253|g1670.t1	12251|g3248.t1	12161|g4117.t1	12158|g1371.t1	VaMs102|EEY16887	VaMs102|EEY16888
orthogroup1205:	12008|g5096.t1	12253|g1668.t1	12251|g3264.t1	JR2|VDAG_JR2_Chr6g05340.p1	Ls17|EGY22466	VaMs102|EEY16884	12158|g1404.t1	12161|g4113.t1	VaMs102|EEY17152
orthogroup1206:	12008|g5053.t1	12253|g9919.t1	12161|g5589.t1	12158|g5410.t1	JR2|VDAG_JR2_Chr6g05050.p1	Ls17|EGY22439	VaMs102|EEY16861	12251|g9915.t1	12008|g5052.t1
orthogroup1207:	12008|g5363.t1	12253|g6376.t1	12161|g8470.t1	12158|g8381.t1	12251|g7576.t1	Ls17|EGY16625	VaMs102|EEY15348	JR2|VDAG_JR2_Chr1g25380.p1	12251|g7575.t1
orthogroup1208:	12008|g5117.t1	JR2|VDAG_JR2_Chr1g25670.p1	12253|g7184.t1	Ls17|EGY21069	12251|g8169.t1	12161|g4734.t1	12158|g1827.t1	VaMs102|EEY16017	VaMs102|EEY20362
orthogroup1209:	12008|g5140.t1	Ls17|EGY21143	12161|g4639.t1	12158|g4435.t1	12251|g3177.t1	12253|g1619.t1	VaMs102|EEY16091	JR2|VDAG_JR2_Chr1g26420.p1	JR2|VDAG_JR2_Chr1g26430.p1
orthogroup1210:	12008|g5169.t1	12161|g8593.t1	12158|g8675.t1	12253|g7723.t1	12251|g6201.t1	JR2|VDAG_JR2_Chr1g27000.p1	Ls17|EGY21194	12008|g5327.t1	VaMs102|EEY16138
orthogroup1211:	12008|g5286.t1	JR2|VDAG_JR2_Chr1g27120.p1	Ls17|EGY21203	12253|g2003.t1	12251|g3231.t1	12158|g4386.t1	12161|g4447.t1	VaMs102|EEY16148	VaMs102|EEY16147
orthogroup1212:	12008|g5416.t1	JR2|VDAG_JR2_Chr8g02620.p1	Ls17|EGY16891	12161|g9607.t1	12158|g9569.t1	12253|g7915.t1	12251|g8704.t1	VaMs102|EEY22281	12008|g5416.t2
orthogroup1213:	12161|g3722.t1	12008|g5546.t1	JR2|VDAG_JR2_Chr8g02340.p1	12253|g2775.t2	Ls17|EGY16918	12253|g2775.t1	12158|g3652.t1	VaMs102|EEY22309	12251|g4529.t1
orthogroup1214:	VaMs102|EEY15368	12161|g9028.t1	12158|g8403.t1	JR2|VDAG_JR2_Chr2g13300.p1	Ls17|EGY16603	12253|g4360.t1	12251|g5927.t1	12008|g9798.t1	VaMs102|EEY16815
orthogroup1215:	12008|g5582.t1	JR2|VDAG_JR2_Chr8g01810.p1	12251|g3703.t1	12253|g3228.t1	12161|g7178.t1	12158|g7088.t1	Ls17|EGY16963	VaMs102|EEY22352	Ls17|EGY16964
orthogroup1216:	12008|g5576.t1	JR2|VDAG_JR2_Chr8g01790.p1	12253|g3230.t1	12161|g7183.t1	12158|g7090.t1	Ls17|EGY16966	12251|g3695.t1	VaMs102|EEY22355	VaMs102|EEY22354
orthogroup1217:	12161|g2443.t2	Ls17|EGY18566	JR2|VDAG_JR2_Chr6g10530.p1	12158|g6912.t1	12253|g2563.t1	12008|g8117.t1	12251|g3896.t1	VaMs102|EEY23513	12161|g2443.t1
orthogroup1218:	12008|g5455.t1	Ls17|EGY16994	12253|g6234.t1	12251|g126.t1	12161|g5073.t1	12158|g9.t1	JR2|VDAG_JR2_Chr8g01490.p1	VaMs102|EEY22382	VaMs102|EEY22383
orthogroup1219:	12008|g5453.t1	JR2|VDAG_JR2_Chr8g01420.p1	12251|g185.t1	12161|g5066.t1	12158|g4.t1	Ls17|EGY17001	VaMs102|EEY22390	12253|g9461.t1	12253|g6226.t1
orthogroup1220:	12008|g5478.t1	Ls17|EGY17046	12161|g941.t1	12158|g93.t1	12253|g317.t1	12251|g121.t1	JR2|VDAG_JR2_Chr8g00900.p1	VaMs102|EEY22431	VaMs102|EEY19818
orthogroup1221:	12008|g5492.t1	JR2|VDAG_JR2_Chr8g00610.p1	Ls17|EGY17075	12161|g927.t1	12158|g20.t1	12253|g312.t1	12251|g195.t1	VaMs102|EEY22459	VaMs102|EEY22458
orthogroup1222:	12008|g5521.t1	12161|g9560.t1	12158|g9567.t1	12253|g9362.t1	12251|g9603.t1	JR2|VDAG_JR2_Chr8g00390.p1	Ls17|EGY17093	VaMs102|EEY22476	VaMs102|EEY22477
orthogroup1223:	12161|g3996.t1	12253|g2260.t1	JR2|VDAG_JR2_Chr1g09430.p1	12008|g5960.t1	12158|g5158.t1	12251|g2697.t1	Ls17|EGY17972	VaMs102|EEY13911	VaMs102|EEY13910
orthogroup1224:	12008|g5525.t1	JR2|VDAG_JR2_Chr8g00350.p1	Ls17|EGY17097	12161|g5571.t1	12253|g2845.t1	12251|g4573.t1	12158|g5434.t1	VaMs102|EEY22481	12008|g5525.t2
orthogroup1225:	12008|g5392.t1	Ls17|EGY17104	12161|g5579.t1	12158|g5435.t1	12253|g2835.t1	12251|g4564.t1	VaMs102|EEY22488	JR2|VDAG_JR2_Chr8g00260.p1	JR2|VDAG_JR2_Chr8g00270.p1
orthogroup1226:	12008|g5863.t1	12253|g9368.t1	12161|g7383.t1	12158|g7360.t2	Ls17|EGY19999	JR2|VDAG_JR2_Chr2g05240.p1	VaMs102|EEY15431	12251|g7988.t1	12158|g7360.t1
orthogroup1227:	12008|g5846.t1	JR2|VDAG_JR2_Chr2g05070.p1	Ls17|EGY20017	12161|g7069.t1	12158|g6524.t1	12251|g9330.t1	12253|g9428.t1	12008|g5846.t2	VaMs102|EEY15414
orthogroup1228:	12008|g5845.t1	JR2|VDAG_JR2_Chr2g05060.p1	Ls17|EGY20018	12161|g7067.t1	12158|g6523.t1	12253|g8973.t1	12251|g9451.t1	VaMs102|EEY15413	12251|g9328.t1
orthogroup1229:	12008|g5844.t1	12253|g8978.t1	12251|g9450.t1	JR2|VDAG_JR2_Chr2g05010.p1	Ls17|EGY20023	12158|g6537.t1	12161|g7075.t1	VaMs102|EEY15410	Ls17|EGY22599
orthogroup1230:	12008|g5675.t1	JR2|VDAG_JR2_Chr2g04620.p1	12253|g4801.t1	12251|g3970.t1	12158|g300.t1	12161|g375.t1	Ls17|EGY20062	VaMs102|EEY17061	VaMs102|EEY17060
orthogroup1231:	12008|g5672.t1	JR2|VDAG_JR2_Chr2g04610.p1	Ls17|EGY20063	12253|g4795.t1	12251|g3965.t1	12161|g374.t1	12158|g310.t1	VaMs102|EEY17062	VaMs102|EEY23465
orthogroup1232:	12008|g5824.t1	12161|g336.t1	12251|g2298.t1	JR2|VDAG_JR2_Chr2g03870.p1	12158|g293.t1	12253|g1098.t1	VaMs102|EEY21989	VaMs102|EEY17130	Ls17|EGY20130
orthogroup1233:	12008|g5832.t1	JR2|VDAG_JR2_Chr2g03740.p1	Ls17|EGY20141	12161|g394.t1	12158|g342.t1	12253|g1085.t1	12251|g2277.t1	VaMs102|EEY17144	VaMs102|EEY17143
orthogroup1234:	12008|g5777.t1	JR2|VDAG_JR2_Chr2g03450.p1	12161|g6028.t1	12158|g5876.t1	12253|g3283.t1	12251|g4903.t1	Ls17|EGY20167	VaMs102|EEY17170	Ls17|EGY20168
orthogroup1235:	12008|g5626.t1	12158|g3359.t1	12253|g6257.t1	12251|g7536.t1	12161|g3444.t1	JR2|VDAG_JR2_Chr2g03250.p1	VaMs102|EEY17193	Ls17|EGY20189	JR2|VDAG_JR2_Chr2g03240.p1
orthogroup1236:	Ls17|EGY16737	12161|g2893.t1	12158|g4079.t1	12253|g5051.t1	12251|g3440.t1	12008|g8360.t1	JR2|VDAG_JR2_Chr1g24160.p1	VaMs102|EEY15241	JR2|VDAG_JR2_Chr1g24150.p1
orthogroup1237:	12008|g5714.t1	JR2|VDAG_JR2_Chr2g02940.p1	Ls17|EGY20219	12253|g3273.t1	12251|g4723.t1	12161|g3474.t1	12158|g3349.t1	VaMs102|EEY17222	Ls17|EGY20823
orthogroup1238:	12008|g5942.t1	12251|g5251.t1	12158|g5489.t1	12161|g5644.t1	12253|g7298.t1	JR2|VDAG_JR2_Chr1g09760.p1	Ls17|EGY18007	VaMs102|EEY13944	12253|g7173.t1
orthogroup1239:	12008|g5926.t1	JR2|VDAG_JR2_Chr1g09950.p1	Ls17|EGY18025	12161|g9101.t1	12251|g1634.t1	12158|g9152.t1	12253|g4253.t1	VaMs102|EEY13961	VaMs102|EEY13962
orthogroup1240:	12008|g6033.t1	JR2|VDAG_JR2_Chr1g10170.p1	12251|g1627.t1	12161|g1050.t1	12158|g2830.t1	12253|g4256.t1	Ls17|EGY18045	12253|g10254.t1	VaMs102|EEY13983
orthogroup1241:	12008|g6022.t1	JR2|VDAG_JR2_Chr1g10290.p1	12161|g1009.t1	12158|g2851.t1	12251|g1602.t1	Ls17|EGY18055	12253|g8246.t1	12253|g7413.t1	VaMs102|EEY13993
orthogroup1242:	12008|g6014.t1	12251|g1638.t1	12253|g7418.t1	12161|g1056.t1	12158|g2839.t1	JR2|VDAG_JR2_Chr1g10370.p1	Ls17|EGY18062	VaMs102|EEY13998	VaMs102|EEY14000
orthogroup1243:	12008|g5912.t1	JR2|VDAG_JR2_Chr1g10420.p1	Ls17|EGY18067	12253|g8768.t1	12251|g1643.t1	12161|g1054.t1	12158|g2860.t1	VaMs102|EEY14006	VaMs102|EEY14005
orthogroup1244:	12008|g6071.t1	12253|g7714.t1	12251|g6560.t1	12161|g2676.t1	12158|g2695.t1	Ls17|EGY18132	VaMs102|EEY14075	JR2|VDAG_JR2_Chr1g11280.p1	JR2|VDAG_JR2_Chr1g11270.p1
orthogroup1245:	12008|g5877.t1	12253|g2712.t1	12251|g4464.t1	12158|g2722.t1	12161|g2644.t1	Ls17|EGY18144	VaMs102|EEY14087	JR2|VDAG_JR2_Chr1g11380.p1	JR2|VDAG_JR2_Chr1g11390.p1
orthogroup1246:	12008|g5879.t1	12253|g2710.t1	12251|g4462.t1	12161|g2642.t1	12158|g2716.t1	Ls17|EGY18146	JR2|VDAG_JR2_Chr1g11430.p1	JR2|VDAG_JR2_Chr1g11440.p1	VaMs102|EEY14089
orthogroup1247:	12008|g6134.t1	12251|g1347.t1	12161|g767.t1	12158|g2975.t1	12253|g690.t1	Ls17|EGY18943	JR2|VDAG_JR2_Chr5g04210.p1	VaMs102|EEY21446	VaMs102|EEY17018
orthogroup1248:	12008|g6220.t1	JR2|VDAG_JR2_Chr5g04410.p1	12253|g3498.t1	12251|g4799.t1	12161|g780.t1	12158|g2958.t1	12158|g2958.t2	VaMs102|EEY21425	Ls17|EGY18922
orthogroup1249:	12008|g6258.t1	JR2|VDAG_JR2_Chr5g05370.p1	12251|g3285.t1	12161|g7306.t1	12158|g5743.t1	VaMs102|EEY17292	12253|g5870.t1	12253|g10140.t1	Ls17|EGY20380
orthogroup1250:	12008|g6173.t1	JR2|VDAG_JR2_Chr5g05460.p1	12253|g5858.t1	12251|g3272.t1	12161|g7302.t1	12158|g5728.t1	VaMs102|EEY17299	Ls17|EGY20388	12161|g7293.t1
orthogroup1251:	12008|g6190.t1	JR2|VDAG_JR2_Chr5g05650.p1	12253|g6163.t1	12251|g9695.t1	12161|g7758.t1	12158|g6714.t1	12008|g6190.t2	Ls17|EGY20402	VaMs102|EEY17313
orthogroup1252:	12008|g6194.t1	JR2|VDAG_JR2_Chr5g05690.p1	Ls17|EGY20406	12161|g7762.t1	12158|g6709.t1	12253|g6167.t1	12251|g8672.t1	JR2|VDAG_JR2_Chr7g06540.p1	Ls17|EGY15441
orthogroup1253:	12251|g837.t1	JR2|VDAG_JR2_Chr1g14520.p1	Ls17|EGY13386	12161|g8051.t1	12158|g7939.t1	12253|g422.t1	12008|g7029.t1	VaMs102|EEY14350	VaMs102|EEY14351
orthogroup1254:	JR2|VDAG_JR2_Chr1g28570.p1	12161|g4703.t1	Ls17|EGY21341	12158|g4575.t1	12008|g6456.t1	12253|g7644.t1	12251|g6811.t1	12161|g4605.t1	12158|g9522.t1
orthogroup1255:	12008|g6326.t1	Ls17|EGY21268	12253|g8153.t1	12158|g4336.t1	12251|g6822.t1	12161|g4412.t1	JR2|VDAG_JR2_Chr1g27850.p1	JR2|VDAG_JR2_Chr1g27840.p1	VaMs102|EEY16215
orthogroup1256:	12008|g6296.t1	JR2|VDAG_JR2_Chr1g28000.p1	Ls17|EGY21284	12253|g10066.t1	12251|g8561.t1	12161|g8723.t1	12158|g8700.t1	VaMs102|EEY16228	VaMs102|EEY23738
orthogroup1257:	12008|g6302.t1	JR2|VDAG_JR2_Chr1g28020.p1	Ls17|EGY21286	12251|g8563.t1	12161|g8726.t1	12158|g8705.t1	12253|g9236.t1	12253|g10064.t1	VaMs102|EEY16230
orthogroup1258:	12008|g6363.t1	JR2|VDAG_JR2_Chr1g28150.p1	12251|g8622.t1	12161|g8693.t1	12158|g8648.t1	VaMs102|EEY16244	12253|g8093.t1	12253|g8567.t1	Ls17|EGY21299
orthogroup1259:	12008|g6286.t1	12251|g8745.t1	JR2|VDAG_JR2_Chr1g28220.p1	Ls17|EGY21305	12253|g7946.t1	12161|g7429.t1	12158|g7345.t1	VaMs102|EEY16251	12158|g673.t1
orthogroup1260:	JR2|VDAG_JR2_Chr2g02490.p1	12161|g5017.t1	12158|g5379.t1	12253|g5099.t1	12251|g6845.t1	12008|g8960.t1	Ls17|EGY20258	VaMs102|EEY21383	VaMs102|EEY21382
orthogroup1261:	12008|g6342.t1	12251|g3863.t1	JR2|VDAG_JR2_Chr1g29270.p1	12253|g5129.t1	12161|g4050.t1	12158|g3880.t1	12253|g3531.t1	Ls17|EGY21414	VaMs102|EEY16354
orthogroup1262:	12008|g6335.t1	12161|g4060.t1	12253|g3525.t1	12008|g6335.t2	12158|g3870.t1	12161|g4060.t2	12251|g3876.t1	Ls17|EGY21419	JR2|VDAG_JR2_Chr1g29320.p1
orthogroup1263:	12008|g6653.t1	JR2|VDAG_JR2_Chr4g12000.p1	12161|g3018.t1	12158|g2220.t1	12253|g4051.t1	12251|g489.t1	Ls17|EGY16035	12253|g4043.t1	VaMs102|EEY22939
orthogroup1264:	12008|g6595.t1	JR2|VDAG_JR2_Chr4g11160.p1	Ls17|EGY16115	12161|g1137.t1	12158|g805.t1	12253|g1431.t1	12251|g2089.t1	12008|g6595.t2	VaMs102|EEY23018
orthogroup1265:	12161|g6476.t1	12158|g1474.t1	12253|g4860.t1	12251|g6577.t1	12008|g8942.t1	JR2|VDAG_JR2_Chr6g01130.p1	VaMs102|EEY16502	Ls17|EGY19346	VaMs102|EEY21600
orthogroup1266:	12008|g6716.t1	12161|g1979.t1	12158|g3639.t1	12251|g6936.t1	12253|g5381.t1	JR2|VDAG_JR2_Chr5g01800.p1	Ls17|EGY23690	VaMs102|EEY20478	12161|g1979.t2
orthogroup1267:	12008|g6826.t1	JR2|VDAG_JR2_Chr5g01330.p1	12253|g9364.t1	12251|g9708.t1	12161|g9578.t1	12158|g9576.t1	VaMs102|EEY20432	Ls17|EGY23644	Ls17|EGY23643
orthogroup1268:	12008|g6776.t1	JR2|VDAG_JR2_Chr5g00970.p1	Ls17|EGY23612	12253|g7008.t1	12251|g7645.t1	12161|g6296.t1	12158|g5170.t1	VaMs102|EEY20403	12008|g6776.t2
orthogroup1269:	12008|g6764.t1	JR2|VDAG_JR2_Chr5g00710.p1	Ls17|EGY23586	12161|g9409.t1	12158|g5166.t1	12253|g1877.t1	12251|g2041.t1	VaMs102|EEY20376	12008|g6764.t2
orthogroup1270:	12008|g6757.t1	JR2|VDAG_JR2_Chr5g00490.p1	Ls17|EGY23563	12161|g5345.t1	12158|g5234.t1	12253|g1891.t1	12251|g2049.t1	12008|g6757.t2	VaMs102|EEY20351
orthogroup1271:	12008|g6847.t1	JR2|VDAG_JR2_Chr5g00410.p1	12251|g6068.t1	Ls17|EGY23555	VaMs102|EEY20344	12161|g3399.t1	12158|g5208.t1	12253|g6797.t1	VaMs102|EEY18687
orthogroup1272:	12008|g6718.t1	12161|g3406.t1	12158|g6519.t1	12253|g2305.t1	12251|g8532.t1	JR2|VDAG_JR2_Chr5g00120.p1	Ls17|EGY23529	VaMs102|EEY20317	Ls17|EGY23426
orthogroup1273:	12008|g6719.t1	JR2|VDAG_JR2_Chr5g00110.p1	Ls17|EGY23528	12161|g3420.t1	12158|g6520.t1	12253|g2311.t1	12251|g8533.t1	VaMs102|EEY20316	VaMs102|EEY15841
orthogroup1274:	12008|g6976.t1	Ls17|EGY19617	12253|g4058.t1	12251|g6955.t1	12158|g5812.t1	VaMs102|EEY17328	JR2|VDAG_JR2_Chr1g00090.p1	12161|g6411.t1	JR2|VDAG_JR2_Chr1g00080.p1
orthogroup1275:	12008|g6889.t1	12253|g4069.t1	12251|g6952.t1	Ls17|EGY19611	JR2|VDAG_JR2_Chr1g00150.p1	VaMs102|EEY17334	12161|g6401.t1	12158|g5803.t1	VaMs102|EEY17422
orthogroup1276:	JR2|VDAG_JR2_Chr2g01270.p1	12161|g9620.t1	12158|g9783.t1	12253|g10011.t1	12251|g5275.t1	12008|g10045.t1	Ls17|EGY19126	VaMs102|EEY23615	VaMs102|EEY23613
orthogroup1277:	12008|g6936.t1	JR2|VDAG_JR2_Chr1g00230.p1	12253|g5754.t1	12251|g7189.t1	12161|g7605.t1	12158|g7481.t1	Ls17|EGY19601	VaMs102|EEY17342	VaMs102|EEY17343
orthogroup1278:	12008|g6961.t1	12253|g8104.t1	12251|g5656.t1	VaMs102|EEY17404	12161|g9593.t1	12158|g2998.t1	12008|g6956.t1	12253|g8102.t1	12251|g5661.t1
orthogroup1279:	12008|g6966.t1	12158|g2990.t1	12251|g5643.t1	Ls17|EGY19534	JR2|VDAG_JR2_Chr1g00840.p1	12161|g8388.t1	12253|g6887.t1	12161|g9592.t1	12253|g8103.t1
orthogroup1280:	12008|g6903.t1	JR2|VDAG_JR2_Chr1g01120.p1	Ls17|EGY19509	12161|g6824.t1	12158|g6791.t1	12253|g4469.t1	12251|g5876.t1	VaMs102|EEY17432	VaMs102|EEY17434
orthogroup1281:	12008|g7129.t1	12251|g6483.t1	JR2|VDAG_JR2_Chr1g13910.p1	12161|g6262.t1	12158|g9479.t1	Ls17|EGY13333	12253|g7782.t1	VaMs102|EEY14297	12253|g10349.t1
orthogroup1282:	12251|g5402.t1	12008|g8029.t1	12161|g2094.t1	12158|g2452.t1	12253|g3847.t1	VaMs102|EEY23907	JR2|VDAG_JR2_Chr3g13200.p1	Ls17|EGY14154	VaMs102|EEY23908
orthogroup1283:	Ls17|EGY20784	12161|g7771.t1	12158|g5905.t1	12253|g3580.t1	12251|g4613.t1	12008|g9632.t1	JR2|VDAG_JR2_Chr5g05790.p1	VaMs102|EEY24103	VaMs102|EEY24102
orthogroup1284:	12008|g7103.t1	JR2|VDAG_JR2_Chr1g14560.p1	12161|g8046.t1	12158|g7941.t1	12253|g426.t1	12251|g873.t1	Ls17|EGY13390	VaMs102|EEY14356	VaMs102|EEY14355
orthogroup1285:	12008|g7108.t1	Ls17|EGY13393	12253|g412.t1	12251|g857.t1	12161|g8040.t1	12158|g7945.t1	JR2|VDAG_JR2_Chr1g14600.p1	12008|g7108.t2	VaMs102|EEY14359
orthogroup1286:	JR2|VDAG_JR2_Chr3g12130.p1	12161|g420.t1	12008|g9402.t1	12008|g8107.t1	Ls17|EGY14252	12158|g467.t1	12251|g9149.t1	12253|g8406.t1	VaMs102|EEY21740
orthogroup1287:	12008|g7281.t1	Ls17|EGY18244	12161|g8092.t1	12158|g7316.t1	12253|g3253.t1	12251|g2961.t1	VaMs102|EEY14184	JR2|VDAG_JR2_Chr1g12520.p1	JR2|VDAG_JR2_Chr1g12530.p1
orthogroup1288:	12008|g7276.t1	12253|g3234.t1	12251|g2983.t1	12161|g9722.t1	12158|g9710.t1	VaMs102|EEY14188	Ls17|EGY18248	JR2|VDAG_JR2_Chr1g12590.p1	JR2|VDAG_JR2_Chr1g12600.p1
orthogroup1289:	12008|g7194.t1	12161|g4295.t1	12158|g5764.t1	12253|g9174.t1	12251|g7880.t1	VaMs102|EEY14212	JR2|VDAG_JR2_Chr1g12890.p1	Ls17|EGY18275	JR2|VDAG_JR2_Chr1g12880.p1
orthogroup1290:	12008|g7200.t1	VaMs102|EEY14214	JR2|VDAG_JR2_Chr1g12910.p1	Ls17|EGY18277	12161|g4297.t1	12158|g5779.t1	12253|g9179.t1	12251|g7884.t1	12008|g7200.t2
orthogroup1291:	12008|g7160.t1	JR2|VDAG_JR2_Chr1g13260.p1	Ls17|EGY18312	12161|g8863.t1	12158|g8872.t1	12253|g9744.t1	12251|g8716.t1	12253|g9744.t2	VaMs102|EEY14244
orthogroup1292:	12008|g7377.t1	12161|g5685.t1	12158|g5535.t1	12251|g4828.t1	Ls17|EGY19438	12253|g3148.t1	12251|g4830.t1	VaMs102|EEY21658	12253|g3127.t1
orthogroup1293:	12008|g7322.t1	JR2|VDAG_JR2_Chr5g11770.p1	Ls17|EGY19450	12253|g6536.t1	12251|g5961.t1	12253|g6536.t2	VaMs102|EEY21677	12161|g7024.t1	12158|g6968.t1
orthogroup1294:	12008|g7413.t1	Ls17|EGY19489	12253|g4668.t1	12251|g1942.t1	JR2|VDAG_JR2_Chr5g12140.p1	12161|g6422.t1	12158|g6433.t1	VaMs102|EEY21715	12251|g1942.t2
orthogroup1295:	12008|g7416.t1	Ls17|EGY19493	12161|g6424.t1	12158|g6443.t1	12251|g1955.t1	12253|g4664.t1	VaMs102|EEY21719	JR2|VDAG_JR2_Chr5g12180.p1	12253|g4664.t2
orthogroup1296:	12008|g7448.t1	12253|g8129.t1	12251|g7389.t1	12158|g8965.t1	Ls17|EGY21693	JR2|VDAG_JR2_Chr8g06270.p1	VaMs102|EEY19864	12161|g8956.t1	12161|g8950.t1
orthogroup1297:	12008|g7467.t1	12158|g8185.t1	12251|g7825.t1	JR2|VDAG_JR2_Chr8g06060.p1	Ls17|EGY21676	12161|g8244.t1	12158|g8185.t2	12253|g7005.t1	VaMs102|EEY19847
orthogroup1298:	12008|g7468.t1	JR2|VDAG_JR2_Chr8g06050.p1	Ls17|EGY21675	12161|g8245.t1	12158|g8184.t1	12251|g7826.t1	12158|g8184.t2	12253|g7003.t1	VaMs102|EEY19846
orthogroup1299:	12008|g7489.t1	12161|g725.t1	12158|g1327.t1	12253|g7340.t1	JR2|VDAG_JR2_Chr8g05440.p1	Ls17|EGY21629	12251|g6106.t1	VaMs102|EEY19796	12251|g6126.t1
orthogroup1300:	12008|g7464.t1	12251|g6113.t1	12158|g1330.t1	Ls17|EGY21616	12161|g658.t1	VaMs102|EEY19785	12253|g9188.t1	JR2|VDAG_JR2_Chr8g05280.p1	12253|g9874.t1
orthogroup1301:	12008|g7463.t1	JR2|VDAG_JR2_Chr8g05270.p1	12253|g9185.t1	12251|g6112.t1	12161|g655.t1	12158|g1343.t1	VaMs102|EEY19784	Ls17|EGY21615	Ls17|EGY21614
orthogroup1302:	12008|g7514.t1	JR2|VDAG_JR2_Chr8g05250.p1	Ls17|EGY21612	12253|g9187.t1	12251|g6114.t1	12161|g653.t1	12158|g1341.t1	VaMs102|EEY19782	VaMs102|EEY19781
orthogroup1303:	12008|g7612.t1	JR2|VDAG_JR2_Chr8g09850.p1	Ls17|EGY21986	12161|g4201.t1	12158|g4190.t1	12253|g1933.t1	12251|g5982.t1	12008|g7612.t2	VaMs102|EEY20163
orthogroup1304:	12008|g7703.t1	JR2|VDAG_JR2_Chr8g10270.p1	Ls17|EGY22022	12161|g7890.t1	12158|g7788.t1	12253|g4074.t1	12251|g3812.t1	VaMs102|EEY20197	VaMs102|EEY20198
orthogroup1305:	12008|g7576.t1	JR2|VDAG_JR2_Chr8g10410.p1	12251|g3803.t1	12161|g8075.t1	12158|g8534.t1	12253|g4089.t1	VaMs102|EEY20213	Ls17|EGY22035	12253|g7688.t1
orthogroup1306:	12008|g7602.t1	JR2|VDAG_JR2_Chr8g10620.p1	Ls17|EGY22053	12253|g558.t1	12251|g1523.t1	12161|g2595.t1	12158|g2170.t1	VaMs102|EEY20233	VaMs102|EEY17211
orthogroup1307:	12008|g7838.t1	12253|g7585.t1	12251|g7853.t1	JR2|VDAG_JR2_Chr8g08930.p1	Ls17|EGY21903	12161|g6075.t1	12158|g8423.t1	VaMs102|EEY20076	VaMs102|EEY20077
orthogroup1308:	12008|g7766.t1	JR2|VDAG_JR2_Chr8g08830.p1	Ls17|EGY21892	12253|g7435.t1	12251|g8381.t1	12161|g5410.t1	12158|g5264.t1	VaMs102|EEY20066	VaMs102|EEY20067
orthogroup1309:	12008|g7769.t1	JR2|VDAG_JR2_Chr8g08790.p1	12161|g5413.t1	12158|g5269.t1	12253|g4292.t1	12251|g5723.t1	Ls17|EGY21889	VaMs102|EEY20063	12251|g5725.t1
orthogroup1310:	12008|g7841.t1	12253|g6352.t1	12251|g7605.t1	12161|g7453.t1	12158|g8432.t1	VaMs102|EEY20033	Ls17|EGY21859	JR2|VDAG_JR2_Chr8g08450.p1	JR2|VDAG_JR2_Chr8g08440.p1
orthogroup1311:	JR2|VDAG_JR2_Chr8g04390.p1	Ls17|EGY20806	12161|g4464.t1	12158|g4417.t1	12253|g2065.t1	12251|g5455.t1	VaMs102|EEY22129	12008|g8597.t1	12008|g8564.t1
orthogroup1312:	12008|g7805.t1	JR2|VDAG_JR2_Chr8g08000.p1	12253|g1464.t1	12161|g4616.t1	12158|g5750.t1	Ls17|EGY21821	12251|g632.t1	VaMs102|EEY19995	VaMs102|EEY19994
orthogroup1313:	12008|g7714.t1	12251|g635.t1	12158|g1701.t1	12253|g1480.t1	12161|g8733.t1	JR2|VDAG_JR2_Chr8g07760.p1	12253|g5946.t1	12161|g6915.t1	JR2|VDAG_JR2_Chr8g07770.p1
orthogroup1314:	12008|g7787.t1	JR2|VDAG_JR2_Chr8g07600.p1	12253|g5958.t1	12251|g603.t1	12161|g6932.t1	12158|g1714.t1	VaMs102|EEY19962	Ls17|EGY21789	Ls17|EGY21790
orthogroup1315:	12008|g7848.t1	JR2|VDAG_JR2_Chr2g06710.p1	12161|g8129.t1	12158|g9475.t1	12253|g6591.t1	12251|g7737.t1	Ls17|EGY19857	Ls17|EGY19858	VaMs102|EEY15566
orthogroup1316:	12008|g7985.t1	12161|g6834.t1	12158|g4889.t1	JR2|VDAG_JR2_Chr2g06570.p1	12251|g1652.t1	12253|g1785.t1	VaMs102|EEY15556	Ls17|EGY19869	Ls17|EGY19870
orthogroup1317:	12008|g7899.t1	JR2|VDAG_JR2_Chr2g06390.p1	12253|g8604.t1	12251|g1657.t1	12161|g6903.t1	12158|g2058.t1	Ls17|EGY19887	12158|g2058.t2	VaMs102|EEY15540
orthogroup1318:	12008|g7883.t1	JR2|VDAG_JR2_Chr2g05840.p1	Ls17|EGY19940	12253|g5120.t1	12251|g5045.t1	12161|g6171.t1	12158|g2105.t1	VaMs102|EEY15488	VaMs102|EEY15487
orthogroup1319:	12008|g7949.t1	JR2|VDAG_JR2_Chr2g05800.p1	Ls17|EGY19944	12161|g6182.t1	12253|g5116.t1	12251|g5037.t1	VaMs102|EEY15483	12158|g9932.t1	12158|g2101.t1
orthogroup1320:	12008|g7945.t1	12253|g3899.t1	12161|g7479.t1	12158|g6377.t1	JR2|VDAG_JR2_Chr2g05720.p1	Ls17|EGY19952	12251|g5467.t1	VaMs102|EEY15476	VaMs102|EEY15475
orthogroup1321:	12008|g7874.t1	12253|g3885.t1	12251|g5472.t1	12158|g6360.t1	Ls17|EGY19963	JR2|VDAG_JR2_Chr2g05610.p1	12161|g7490.t1	VaMs102|EEY15463	VaMs102|EEY15464
orthogroup1322:	12008|g7935.t1	JR2|VDAG_JR2_Chr2g05570.p1	12253|g4539.t1	12161|g6767.t1	12158|g6760.t1	12251|g6171.t1	VaMs102|EEY15459	Ls17|EGY19969	Ls17|EGY19968
orthogroup1323:	12008|g7865.t1	JR2|VDAG_JR2_Chr2g05400.p1	Ls17|EGY19986	12253|g4524.t1	12251|g6173.t1	12161|g6780.t1	12158|g6763.t1	VaMs102|EEY15444	VaMs102|EEY15443
orthogroup1324:	12008|g8033.t1	Ls17|EGY14138	JR2|VDAG_JR2_Chr3g13400.p1	12251|g7508.t1	12161|g2111.t1	12158|g2443.t1	12253|g7809.t1	12253|g7809.t2	VaMs102|EEY23890
orthogroup1325:	12008|g8042.t1	12161|g2109.t1	12158|g2470.t1	12251|g7510.t1	12253|g7806.t1	JR2|VDAG_JR2_Chr3g13360.p1	VaMs102|EEY23892	12253|g3856.t1	12251|g5378.t1
orthogroup1326:	12008|g8086.t1	JR2|VDAG_JR2_Chr3g12650.p1	Ls17|EGY14206	12161|g445.t1	12158|g505.t1	12253|g2639.t1	12251|g1804.t1	VaMs102|EEY23957	VaMs102|EEY23958
orthogroup1327:	12008|g8015.t1	Ls17|EGY14212	12161|g453.t1	12158|g480.t1	12251|g1835.t1	12253|g9853.t2	JR2|VDAG_JR2_Chr3g12590.p1	12253|g9853.t1	VaMs102|EEY23966
orthogroup1328:	12008|g8109.t1	JR2|VDAG_JR2_Chr3g12140.p1	Ls17|EGY14251	12161|g422.t1	12158|g468.t1	12253|g8405.t1	12251|g9147.t1	12008|g9389.t1	VaMs102|EEY21739
orthogroup1329:	12008|g8219.t1	JR2|VDAG_JR2_Chr6g09760.p1	Ls17|EGY23355	12161|g5213.t1	12158|g5052.t1	12253|g3029.t1	12251|g4703.t1	VaMs102|EEY23450	VaMs102|EEY18502
orthogroup1330:	12008|g8143.t1	JR2|VDAG_JR2_Chr6g09930.p1	12251|g4702.t1	Ls17|EGY23370	12253|g3026.t1	12158|g5060.t1	12161|g5200.t1	VaMs102|EEY23466	VaMs102|EEY21606
orthogroup1331:	12008|g8209.t1	12253|g8194.t1	12251|g8526.t1	JR2|VDAG_JR2_Chr6g10100.p1	Ls17|EGY23384	12158|g8893.t1	12161|g8815.t1	JR2|VDAG_JR2_Chr1g24220.p1	Ls17|EGY16732
orthogroup1332:	12008|g8164.t1	JR2|VDAG_JR2_Chr6g10230.p1	12161|g5773.t1	12253|g1740.t1	12158|g5614.t1	12251|g2444.t1	VaMs102|EEY23491	Ls17|EGY18593	12008|g8164.t2
orthogroup1333:	JR2|VDAG_JR2_Chr6g07920.p1	12008|g10089.t1	12158|g7303.t1	Ls17|EGY23189	12253|g5772.t1	12161|g7416.t1	12251|g7070.t1	VaMs102|EEY23279	VaMs102|EEY23280
orthogroup1334:	12008|g8305.t1	JR2|VDAG_JR2_Chr2g00620.p1	Ls17|EGY19185	12253|g50.t1	12251|g327.t1	12161|g841.t1	12158|g2286.t1	VaMs102|EEY23675	JR2|VDAG_JR2_Chr2g00630.p1
orthogroup1335:	12008|g8282.t1	12161|g8748.t1	JR2|VDAG_JR2_Chr2g00820.p1	Ls17|EGY19165	12253|g7.t1	12251|g354.t1	12158|g5575.t1	VaMs102|EEY23653	VaMs102|EEY23654
orthogroup1336:	12008|g8331.t1	JR2|VDAG_JR2_Chr2g01140.p1	Ls17|EGY19137	12161|g8067.t1	12158|g9052.t1	12253|g8115.t1	12251|g7350.t1	VaMs102|EEY23627	VaMs102|EEY23626
orthogroup1337:	12008|g8251.t1	12161|g9852.t1	12158|g9841.t1	12251|g9616.t1	12253|g9018.t1	VaMs102|EEY23617	12253|g10308.t1	Ls17|EGY19128	VaMs102|EEY23619
orthogroup1338:	12008|g8401.t1	JR2|VDAG_JR2_Chr1g23450.p1	12253|g3014.t1	12251|g4664.t1	12161|g967.t2	12158|g869.t1	Ls17|EGY16802	VaMs102|EEY15187	12161|g967.t1
orthogroup1339:	12008|g8434.t1	12251|g8875.t1	JR2|VDAG_JR2_Chr1g23800.p1	Ls17|EGY16769	12253|g3046.t1	12161|g2903.t1	12158|g5207.t1	VaMs102|EEY15215	VaMs102|EEY15216
orthogroup1340:	12008|g8396.t1	12253|g5055.t1	12251|g3435.t1	JR2|VDAG_JR2_Chr1g24010.p1	12161|g2918.t1	12158|g4100.t1	Ls17|EGY16750	Ls17|EGY16751	VaMs102|EEY15230
orthogroup1341:	12008|g8409.t1	12253|g7496.t1	12161|g8617.t1	JR2|VDAG_JR2_Chr1g24250.p1	12158|g8596.t1	12251|g6359.t1	Ls17|EGY16729	12251|g6358.t1	VaMs102|EEY15245
orthogroup1342:	12008|g8516.t1	JR2|VDAG_JR2_Chr8g07070.p1	Ls17|EGY21758	12251|g3444.t1	12253|g9384.t1	12161|g7666.t2	12158|g4990.t1	VaMs102|EEY19928	12161|g7666.t1
orthogroup1343:	12008|g8524.t1	12158|g9356.t1	12253|g9263.t1	JR2|VDAG_JR2_Chr8g06740.p1	12161|g9277.t1	12251|g3463.t1	12008|g8524.t2	Ls17|EGY21727	VaMs102|EEY19898
orthogroup1344:	12008|g8530.t1	12161|g6616.t1	12158|g9603.t1	12251|g10102.t1	JR2|VDAG_JR2_Chr8g06700.p1	Ls17|EGY21723	12253|g10058.t1	VaMs102|EEY15110	VaMs102|EEY19896
orthogroup1345:	12008|g8498.t1	JR2|VDAG_JR2_Chr8g06520.p1	Ls17|EGY21710	12161|g5283.t1	12158|g5089.t1	12253|g6866.t1	12251|g4384.t1	VaMs102|EEY19883	VaMs102|EEY19884
orthogroup1346:	12008|g8580.t1	JR2|VDAG_JR2_Chr8g03820.p1	12161|g5459.t1	12158|g5286.t1	12253|g9459.t1	12251|g7936.t1	Ls17|EGY20636	Ls17|EGY20637	VaMs102|EEY22178
orthogroup1347:	12008|g8542.t1	JR2|VDAG_JR2_Chr8g04180.p1	12253|g3720.t1	12251|g5215.t1	12161|g6252.t1	12158|g6164.t1	Ls17|EGY20608	VaMs102|EEY22146	VaMs102|EEY22147
orthogroup1348:	12008|g8535.t1	12161|g4478.t1	12158|g4406.t1	12253|g2064.t1	12251|g8347.t1	Ls17|EGY20820	JR2|VDAG_JR2_Chr8g04200.p1	VaMs102|EEY22144	VaMs102|EEY22145
orthogroup1349:	12008|g8593.t1	12253|g2047.t1	12251|g8352.t1	12161|g4484.t1	12158|g4403.t1	Ls17|EGY20812	JR2|VDAG_JR2_Chr8g04290.p1	VaMs102|EEY22136	JR2|VDAG_JR2_Chr8g04280.p1
orthogroup1350:	12008|g8663.t1	12251|g9277.t1	JR2|VDAG_JR2_Chr7g01690.p1	12253|g8556.t1	12161|g9193.t1	12158|g9215.t1	Ls17|EGY15265	VaMs102|EEY21300	VaMs102|EEY21299
orthogroup1351:	12008|g8660.t1	JR2|VDAG_JR2_Chr7g01650.p1	Ls17|EGY15269	12161|g8569.t1	12158|g767.t1	12253|g8666.t1	12251|g9340.t1	VaMs102|EEY21304	VaMs102|EEY24003
orthogroup1352:	12008|g8661.t1	JR2|VDAG_JR2_Chr7g01630.p1	Ls17|EGY15271	12253|g8668.t1	12251|g9341.t1	12161|g8568.t1	12158|g9198.t1	VaMs102|EEY24004	VaMs102|EEY21306
orthogroup1353:	12008|g8667.t1	12251|g9342.t1	12253|g8667.t1	12161|g8567.t1	12158|g9197.t1	JR2|VDAG_JR2_Chr7g01620.p1	Ls17|EGY15272	VaMs102|EEY21307	VaMs102|EEY24005
orthogroup1354:	12008|g8698.t1	JR2|VDAG_JR2_Chr7g00890.p1	12253|g1806.t1	12251|g3362.t1	12161|g1519.t1	12158|g1236.t1	VaMs102|EEY23798	Ls17|EGY15342	Ls17|EGY15341
orthogroup1355:	12008|g8641.t1	JR2|VDAG_JR2_Chr7g00710.p1	Ls17|EGY15358	12161|g1554.t1	12158|g1249.t1	12253|g1824.t1	12251|g3368.t1	12008|g8641.t2	VaMs102|EEY23812
orthogroup1356:	Ls17|EGY20978	12008|g8786.t1	12161|g5251.t1	12158|g6206.t1	12253|g252.t1	12251|g5289.t1	VaMs102|EEY15939	VaMs102|EEY15940	JR2|VDAG_JR2_Chr2g12460.p1
orthogroup1357:	12008|g8712.t1	JR2|VDAG_JR2_Chr2g12680.p1	Ls17|EGY21001	12253|g247.t1	12161|g3275.t1	12158|g9361.t1	12251|g2160.t1	VaMs102|EEY15958	VaMs102|EEY15959
orthogroup1358:	12008|g8876.t1	JR2|VDAG_JR2_Chr1g22750.p1	12253|g2349.t1	12161|g6067.t1	12158|g7123.t1	Ls17|EGY16868	VaMs102|EEY15120	12251|g3926.t1	VaMs102|EEY15121
orthogroup1359:	12008|g8856.t1	JR2|VDAG_JR2_Chr1g23120.p1	Ls17|EGY16832	12161|g947.t1	12158|g885.t1	12251|g1721.t1	12253|g2790.t1	12253|g4605.t1	VaMs102|EEY15156
orthogroup1360:	12008|g8899.t1	Ls17|EGY19373	JR2|VDAG_JR2_Chr6g01440.p1	12161|g7623.t1	12253|g10147.t1	12158|g9880.t1	12251|g10173.t1	12158|g9879.t1	12251|g10172.t1
orthogroup1361:	12008|g9019.t1	JR2|VDAG_JR2_Chr2g02570.p1	Ls17|EGY20249	12161|g5031.t1	12158|g6399.t1	12251|g8202.t1	12253|g5086.t1	VaMs102|EEY21392	VaMs102|EEY21393
orthogroup1362:	12161|g565.t1	12158|g701.t1	12253|g1966.t1	12008|g9333.t1	JR2|VDAG_JR2_Chr5g03430.p1	12251|g1381.t1	Ls17|EGY19017	VaMs102|EEY21520	VaMs102|EEY21519
orthogroup1363:	12008|g8957.t1	12253|g7364.t2	12251|g6850.t1	12161|g5020.t1	12158|g5404.t1	JR2|VDAG_JR2_Chr2g02440.p1	Ls17|EGY20263	12253|g7364.t1	VaMs102|EEY21377
orthogroup1364:	12008|g8982.t1	JR2|VDAG_JR2_Chr2g02360.p1	12251|g2840.t1	12161|g1583.t1	12158|g3971.t1	12253|g1518.t1	Ls17|EGY20270	VaMs102|EEY21369	VaMs102|EEY21370
orthogroup1365:	12008|g9063.t1	JR2|VDAG_JR2_Chr8g03320.p1	Ls17|EGY20506	12251|g6614.t1	12253|g5193.t1	12161|g8189.t1	12158|g9918.t1	Ls17|EGY18641	VaMs102|EEY22214
orthogroup1366:	12008|g9061.t1	12253|g7065.t1	12251|g5357.t1	12161|g8187.t1	12158|g8415.t1	JR2|VDAG_JR2_Chr8g03300.p1	Ls17|EGY20507	Ls17|EGY18643	VaMs102|EEY22216
orthogroup1367:	12008|g9094.t1	JR2|VDAG_JR2_Chr8g03070.p1	12253|g8718.t1	12251|g9324.t1	12161|g6327.t1	12158|g6888.t1	Ls17|EGY20529	VaMs102|EEY22237	VaMs102|EEY22236
orthogroup1368:	12008|g9168.t1	JR2|VDAG_JR2_Chr7g09820.p1	12251|g1049.t1	12253|g2169.t1	12161|g7870.t1	12158|g8077.t1	Ls17|EGY15088	VaMs102|EEY22806	VaMs102|EEY22807
orthogroup1369:	12008|g9198.t1	JR2|VDAG_JR2_Chr7g09380.p1	12251|g1034.t1	12161|g2144.t1	12253|g9945.t1	12158|g9768.t1	Ls17|EGY15046	VaMs102|EEY22765	12253|g3204.t1
orthogroup1370:	12008|g9196.t1	JR2|VDAG_JR2_Chr7g09360.p1	12251|g1024.t1	12161|g2150.t1	12158|g9766.t1	12253|g9944.t1	VaMs102|EEY22763	Ls17|EGY15044	12253|g10321.t1
orthogroup1371:	12008|g9221.t1	JR2|VDAG_JR2_Chr6g08640.p1	Ls17|EGY23251	12253|g4933.t1	12251|g5414.t1	12161|g140.t1	12158|g6248.t1	VaMs102|EEY23344	VaMs102|EEY20080
orthogroup1372:	12008|g9264.t1	12161|g3228.t1	12158|g1425.t1	12253|g3794.t1	12251|g4069.t1	12008|g10062.t1	Ls17|EGY23221	JR2|VDAG_JR2_Chr6g08290.p1	VaMs102|EEY23312
orthogroup1373:	12008|g9306.t1	JR2|VDAG_JR2_Chr1g13440.p1	12253|g7873.t1	12251|g5842.t1	12161|g9948.t1	12158|g9939.t1	12161|g8059.t1	12158|g9088.t1	Ls17|EGY18326
orthogroup1374:	12008|g9299.t1	JR2|VDAG_JR2_Chr1g13540.p1	Ls17|EGY18335	12158|g7496.t1	12253|g4658.t1	12251|g4603.t1	12161|g9034.t1	12161|g9442.t1	VaMs102|EEY14267
orthogroup1375:	12008|g9326.t1	JR2|VDAG_JR2_Chr5g03510.p1	Ls17|EGY19008	12161|g517.t1	12158|g750.t1	12253|g1954.t1	12251|g1408.t1	VaMs102|EEY21511	12251|g1408.t2
orthogroup1376:	12008|g9362.t1	JR2|VDAG_JR2_Chr5g03160.p1	12253|g8874.t1	12251|g9410.t1	12161|g545.t1	12158|g736.t1	Ls17|EGY19045	VaMs102|EEY21547	12253|g8874.t2
orthogroup1377:	12008|g9351.t1	12161|g498.t1	12158|g732.t1	12253|g4949.t1	JR2|VDAG_JR2_Chr5g03110.p1	Ls17|EGY19050	12251|g6462.t1	VaMs102|EEY21551	JR2|VDAG_JR2_Chr5g03100.p1
orthogroup1378:	12008|g9459.t1	JR2|VDAG_JR2_Chr2g09790.p1	Ls17|EGY23494	12253|g9009.t1	12251|g9469.t1	12161|g8256.t1	12158|g8688.t1	VaMs102|EEY15812	VaMs102|EEY15811
orthogroup1379:	12008|g9476.t1	Ls17|EGY23501	12251|g5028.t1	12158|g8682.t1	12253|g9216.t1	12161|g8255.t1	JR2|VDAG_JR2_Chr2g09860.p1	VaMs102|EEY15818	Ls17|EGY23500
orthogroup1380:	12008|g9498.t1	12253|g9142.t1	12251|g5018.t1	12161|g9261.t1	12158|g9285.t1	VaMs102|EEY15820	Ls17|EGY23503	JR2|VDAG_JR2_Chr2g09890.p1	Ls17|EGY23504
orthogroup1381:	12008|g9490.t1	JR2|VDAG_JR2_Chr2g09930.p1	Ls17|EGY23508	12253|g9141.t1	12251|g5013.t1	12161|g9259.t1	12158|g9284.t1	VaMs102|EEY15823	VaMs102|EEY15824
orthogroup1382:	12008|g9596.t1	12161|g6014.t1	12158|g4489.t1	12251|g4326.t1	12253|g3761.t1	JR2|VDAG_JR2_Chr6g07830.p1	Ls17|EGY23179	VaMs102|EEY23270	Ls17|EGY23180
orthogroup1383:	12008|g9591.t1	12253|g3768.t1	12251|g4342.t1	12008|g10086.t1	12161|g6007.t1	12158|g4492.t1	Ls17|EGY23184	JR2|VDAG_JR2_Chr6g07870.p1	VaMs102|EEY23274
orthogroup1384:	12008|g9695.t1	JR2|VDAG_JR2_Chr6g09520.p1	12251|g6268.t1	12161|g147.t1	12158|g145.t1	12253|g10296.t1	VaMs102|EEY23426	Ls17|EGY23332	12253|g5548.t1
orthogroup1385:	12008|g9812.t1	12253|g6683.t1	12251|g7770.t1	12161|g3270.t1	12158|g1618.t1	JR2|VDAG_JR2_Chr2g12950.p1	Ls17|EGY21028	VaMs102|EEY15984	Ls17|EGY21027
orthogroup1386:	12008|g9782.t1	12253|g215.t1	12251|g2120.t1	12161|g3306.t1	12158|g1585.t1	JR2|VDAG_JR2_Chr2g12810.p1	Ls17|EGY21013	12161|g4393.t1	12158|g4206.t1
orthogroup1387:	12008|g9856.t1	Ls17|EGY21946	JR2|VDAG_JR2_Chr8g09410.p1	12253|g4968.t1	12251|g6656.t1	12008|g9875.t1	12253|g4974.t1	12251|g6648.t1	JR2|VDAG_JR2_Chr8g09400.p1
orthogroup1388:	VaMs102|EEY16435	JR2|VDAG_JR2_Chr6g00390.p1	Ls17|EGY19279	12253|g92.t1	12251|g1078.t1	12008|g9948.t1	12161|g1874.t1	12158|g1986.t1	VaMs102|EEY20546
orthogroup1389:	12008|g9866.t1	JR2|VDAG_JR2_Chr8g09160.p1	Ls17|EGY21926	12161|g6081.t1	12158|g3150.t1	12253|g9790.t1	12251|g9987.t1	12251|g9985.t1	12253|g9788.t1
orthogroup1390:	12008|g9938.t1	JR2|VDAG_JR2_Chr6g00240.p1	Ls17|EGY19265	12253|g122.t1	12251|g1100.t1	12161|g1884.t1	12158|g1971.t1	VaMs102|EEY16421	VaMs102|EEY16420
orthogroup1391:	12008|g9922.t1	JR2|VDAG_JR2_Chr6g00430.p1	Ls17|EGY19283	12161|g1882.t1	12158|g1968.t1	12253|g96.t1	12251|g1070.t1	VaMs102|EEY16440	VaMs102|EEY16439
orthogroup1392:	12008|g9996.t1	12253|g7411.t1	12251|g8363.t1	JR2|VDAG_JR2_Chr7g10270.p1	VaMs102|EEY22849	Ls17|EGY20581	Ls17|EGY20887	Ls17|EGY20891	Ls17|EGY20884
orthogroup1393:	12008|g10041.t1	JR2|VDAG_JR2_Chr2g01360.p1	Ls17|EGY19117	12161|g6804.t1	12158|g2904.t1	12253|g9594.t1	12251|g9847.t1	VaMs102|EEY23603	VaMs102|EEY23604
orthogroup1394:	12008|g10034.t1	JR2|VDAG_JR2_Chr2g01520.p1	12253|g5209.t1	12251|g6754.t1	Ls17|EGY19100	12161|g4570.t1	12158|g2908.t1	VaMs102|EEY23584	VaMs102|EEY23585
orthogroup1395:	12008|g10066.t1	JR2|VDAG_JR2_Chr6g08260.p1	12161|g3222.t1	12158|g1423.t1	12253|g3803.t1	12251|g4071.t1	Ls17|EGY23218	VaMs102|EEY23309	VaMs102|EEY23310
orthogroup1396:	12008|g10123.t1	12161|g3243.t1	12158|g3222.t1	12253|g1049.t1	12251|g2234.t1	JR2|VDAG_JR2_Chr3g00430.p1	Ls17|EGY20684	VaMs102|EEY18946	VaMs102|EEY18945
orthogroup1397:	12008|g10136.t1	JR2|VDAG_JR2_Chr2g11660.p1	Ls17|EGY20709	12251|g8338.t1	12161|g8743.t1	12158|g8721.t1	VaMs102|EEY15862	12253|g7886.t1	VaMs102|EEY15864
orthogroup1398:	12008|g10237.t1	JR2|VDAG_JR2_Chr1g19350.p1	12253|g8035.t1	Ls17|EGY13834	12161|g4067.t1	12158|g4468.t1	12251|g8856.t1	VaMs102|EEY14798	VaMs102|EEY14799
orthogroup1399:	12008|g10345.t1	JR2|VDAG_JR2_Chr4g03070.p1	12161|g2294.t1	12158|g2413.t1	12253|g4556.t1	12251|g6128.t1	12008|g10373.t1	VaMs102|EEY19414	Ls17|EGY16009
orthogroup1400:	12008|g625.t1	JR2|VDAG_JR2_Chr4g03880.p1	Ls17|EGY23838	12161|g5730.t1	12253|g5285.t1	12251|g6900.t1	VaMs102|EEY24029	12158|g5634.t1	JR2|VDAG_JR2_Chr4g03890.p1
orthogroup1401:	12008|g467.t1	Ls17|EGY18699	12253|g4280.t1	12251|g5851.t1	JR2|VDAG_JR2_Chr4g05030.p1	Ls17|EGY15916	12161|g2534.t1	12158|g3490.t1	VaMs102|EEY19323
orthogroup1402:	12008|g4130.t1	12253|g1154.t1	12251|g22.t1	12161|g9939.t1	12158|g9926.t1	Ls17|EGY16461	JR2|VDAG_JR2_Chr4g01440.p1	12161|g9879.t1	VaMs102|EEY19576
orthogroup1403:	12008|g6957.t1	12161|g5928.t1	12253|g8106.t1	12251|g5662.t1	12158|g3034.t1	JR2|VDAG_JR2_Chr1g00730.p1	Ls17|EGY19544	VaMs102|EEY17398	VaMs102|EEY17399
orthogroup1404:	12008|g8138.t1	12251|g8527.t1	12158|g8895.t1	12161|g8816.t1	Ls17|EGY23385	JR2|VDAG_JR2_Chr6g10110.p1	VaMs102|EEY23480	12158|g8887.t1	12161|g8808.t1
orthogroup1405:	12008|g8321.t1	12253|g12.t1	12251|g307.t1	12161|g859.t1	12158|g2270.t1	VaMs102|EEY23665	Ls17|EGY19173	JR2|VDAG_JR2_Chr2g00740.p1	Ls17|EGY19174
orthogroup1406:	12008|g2169.t1	12253|g7830.t1	12251|g8588.t1	JR2|VDAG_JR2_Chr3g03690.p1	Ls17|EGY22836	12161|g5819.t1	12158|g5657.t1	VaMs102|EEY18623	JR2|VDAG_JR2_Chr6g04290.p1
orthogroup1407:	12008|g9574.t1	12161|g6006.t1	12158|g4502.t1	12253|g3750.t1	12251|g4323.t1	Ls17|EGY23174	JR2|VDAG_JR2_Chr6g07760.p1	VaMs102|EEY23265	12253|g3751.t1
orthogroup1408:	12008|g1632.t1	JR2|VDAG_JR2_Chr5g09300.p1	Ls17|EGY14551	12161|g4540.t1	12158|g4072.t1	12253|g5318.t1	12251|g1956.t1	VaMs102|EEY20552	VaMs102|EEY19388
orthogroup1409:	12008|g2048.t1	12253|g8010.t1	12251|g6709.t1	JR2|VDAG_JR2_Chr3g07390.p1	Ls17|EGY18471	VaMs102|EEY19027	12158|g8847.t1	12161|g8850.t1	VaMs102|EEY19026
orthogroup1410:	VaMs102|EEY22448	Ls17|EGY17063	JR2|VDAG_JR2_Chr8g00720.p1	12161|g890.t1	12158|g51.t1	12253|g295.t1	12251|g165.t1	12008|g5496.t1
orthogroup1411:	12008|g264.t1	JR2|VDAG_JR2_Chr4g09960.p1	12253|g6937.t1	12251|g8010.t1	12158|g7637.t1	Ls17|EGY16229	VaMs102|EEY23126	12161|g7748.t1
orthogroup1412:	12008|g361.t1	12161|g7745.t1	12158|g7636.t1	12253|g6932.t1	12251|g8009.t1	JR2|VDAG_JR2_Chr4g09940.p1	Ls17|EGY16231	VaMs102|EEY23127
orthogroup1413:	12008|g360.t1	JR2|VDAG_JR2_Chr4g09930.p1	Ls17|EGY16232	12253|g6931.t1	12251|g8016.t1	12161|g7746.t1	12158|g7635.t1	VaMs102|EEY23128
orthogroup1414:	12008|g357.t1	JR2|VDAG_JR2_Chr4g09880.p1	12161|g7749.t1	12158|g7639.t1	12253|g6928.t1	12251|g8007.t1	VaMs102|EEY23131	Ls17|EGY16235
orthogroup1415:	12008|g356.t1	12253|g6927.t1	12161|g7750.t1	12158|g7640.t1	JR2|VDAG_JR2_Chr4g09870.p1	Ls17|EGY16236	VaMs102|EEY23132	12251|g8013.t1
orthogroup1416:	12161|g9718.t1	12158|g9561.t1	12253|g9717.t1	12251|g9782.t1	12008|g5336.t1	JR2|VDAG_JR2_Chr1g26930.p1	Ls17|EGY21187	VaMs102|EEY16131
orthogroup1417:	12161|g5276.t1	12158|g8287.t1	12253|g5826.t1	12251|g7270.t1	Ls17|EGY14544	12008|g1623.t1	JR2|VDAG_JR2_Chr5g09380.p1	VaMs102|EEY20543
orthogroup1418:	12161|g5215.t1	12158|g5046.t1	12253|g3031.t1	12251|g4698.t1	12008|g8152.t1	VaMs102|EEY23452	Ls17|EGY23357	JR2|VDAG_JR2_Chr6g09790.p1
orthogroup1419:	12008|g355.t1	JR2|VDAG_JR2_Chr4g09860.p1	Ls17|EGY16237	12161|g7753.t1	12158|g7641.t1	12253|g6930.t1	12251|g8014.t1	VaMs102|EEY23133
orthogroup1420:	12161|g1159.t1	12158|g1040.t1	JR2|VDAG_JR2_Chr1g16090.p1	Ls17|EGY13528	12253|g2592.t1	12008|g2523.t1	VaMs102|EEY14489	12251|g2917.t1
orthogroup1421:	12161|g2805.t1	JR2|VDAG_JR2_Chr1g15790.p1	Ls17|EGY13501	12158|g4637.t1	12253|g2958.t1	12251|g4097.t1	12008|g2480.t1	VaMs102|EEY14467
orthogroup1422:	12008|g354.t1	JR2|VDAG_JR2_Chr4g09850.p1	Ls17|EGY16238	12253|g6929.t1	12251|g8015.t1	12161|g7754.t1	12158|g7642.t1	VaMs102|EEY23134
orthogroup1423:	12008|g353.t1	JR2|VDAG_JR2_Chr4g09840.p1	Ls17|EGY16239	12161|g7744.t1	12158|g7643.t1	12253|g6935.t1	12251|g8011.t1	VaMs102|EEY23135
orthogroup1424:	12008|g352.t1	12253|g7971.t1	12251|g5528.t1	12161|g7743.t1	12158|g7644.t1	Ls17|EGY16240	JR2|VDAG_JR2_Chr4g09820.p1	VaMs102|EEY23137
orthogroup1425:	VaMs102|EEY17146	12161|g399.t1	12158|g346.t1	12253|g1081.t1	12251|g2281.t1	12008|g5665.t1	JR2|VDAG_JR2_Chr2g03720.p1	Ls17|EGY20143
orthogroup1426:	12008|g61.t1	JR2|VDAG_JR2_Chr4g09790.p1	Ls17|EGY16242	12253|g7974.t1	12251|g5529.t1	12161|g2188.t1	12158|g2341.t1	VaMs102|EEY23139
orthogroup1427:	VaMs102|EEY17203	JR2|VDAG_JR2_Chr2g03150.p1	Ls17|EGY20199	12161|g3442.t1	12158|g3352.t1	12253|g3265.t1	12251|g4717.t1	12008|g5765.t1
orthogroup1428:	12008|g58.t1	Ls17|EGY16243	12161|g2187.t1	12158|g2340.t1	12253|g7973.t1	12251|g5530.t1	VaMs102|EEY23140	JR2|VDAG_JR2_Chr4g09780.p1
orthogroup1429:	12008|g59.t1	JR2|VDAG_JR2_Chr4g09770.p1	12253|g7972.t1	12251|g5524.t1	12161|g2186.t1	12158|g2343.t1	Ls17|EGY16244	VaMs102|EEY23141
orthogroup1430:	12008|g57.t1	12253|g6809.t1	12251|g5526.t1	Ls17|EGY16246	JR2|VDAG_JR2_Chr4g09750.p1	12158|g2345.t1	12161|g2199.t1	VaMs102|EEY23143
orthogroup1431:	12008|g54.t1	12253|g6800.t1	12161|g2184.t1	12158|g2344.t1	JR2|VDAG_JR2_Chr4g09740.p1	Ls17|EGY16247	12251|g5527.t1	VaMs102|EEY23144
orthogroup1432:	12008|g62.t1	JR2|VDAG_JR2_Chr4g09720.p1	Ls17|EGY16248	12253|g6801.t1	12251|g5532.t1	12161|g2183.t1	12158|g2379.t1	VaMs102|EEY23145
orthogroup1433:	Ls17|EGY23246	12161|g133.t1	12158|g6245.t1	12253|g4929.t1	12251|g5417.t1	12008|g9246.t1	JR2|VDAG_JR2_Chr6g08590.p1	VaMs102|EEY23339
orthogroup1434:	Ls17|EGY16208	12253|g2527.t1	JR2|VDAG_JR2_Chr4g10180.p1	12161|g298.t1	12158|g202.t1	12251|g1563.t1	12008|g6630.t1	VaMs102|EEY23107
orthogroup1435:	12008|g63.t1	VaMs102|EEY23146	Ls17|EGY16249	12161|g2182.t1	12158|g2370.t1	12253|g6802.t1	12251|g5519.t1	JR2|VDAG_JR2_Chr4g09710.p1
orthogroup1436:	12008|g374.t1	JR2|VDAG_JR2_Chr4g09690.p1	12253|g6804.t1	12251|g5517.t1	12161|g2180.t1	12158|g2372.t1	Ls17|EGY16251	VaMs102|EEY23148
orthogroup1437:	12253|g1095.t1	12008|g5703.t1	JR2|VDAG_JR2_Chr2g03850.p1	Ls17|EGY20132	12251|g2300.t1	12161|g344.t1	12158|g295.t1	VaMs102|EEY17132
orthogroup1438:	12008|g376.t1	JR2|VDAG_JR2_Chr4g09660.p1	12253|g6805.t1	12251|g5522.t1	12161|g2202.t1	12158|g2374.t1	VaMs102|EEY23151	Ls17|EGY16254
orthogroup1439:	Ls17|EGY22587	12161|g1294.t1	12158|g1674.t1	12253|g10309.t1	12251|g10269.t1	12008|g4929.t1	VaMs102|EEY17009	JR2|VDAG_JR2_Chr6g06640.p1
orthogroup1440:	12008|g378.t1	12253|g6807.t1	12251|g5520.t1	Ls17|EGY16256	12161|g2206.t1	12158|g2376.t1	JR2|VDAG_JR2_Chr4g09640.p1	VaMs102|EEY23153
orthogroup1441:	12008|g381.t1	JR2|VDAG_JR2_Chr4g09630.p1	Ls17|EGY16257	12253|g6400.t1	12251|g4281.t1	12161|g2203.t1	12158|g2377.t1	VaMs102|EEY23154
orthogroup1442:	12008|g383.t1	JR2|VDAG_JR2_Chr4g09600.p1	Ls17|EGY16260	12161|g2209.t1	12158|g2358.t1	12253|g6406.t1	12251|g4271.t1	VaMs102|EEY23156
orthogroup1443:	12008|g613.t1	JR2|VDAG_JR2_Chr4g09580.p1	Ls17|EGY16262	12251|g4277.t1	12158|g2356.t1	12253|g6402.t1	12161|g2207.t1	VaMs102|EEY23157
orthogroup1444:	Ls17|EGY16155	12251|g2175.t1	JR2|VDAG_JR2_Chr4g10720.p1	12008|g6514.t1	12161|g271.t1	12158|g259.t1	12253|g1124.t1	VaMs102|EEY23059
orthogroup1445:	12008|g614.t1	JR2|VDAG_JR2_Chr4g09570.p1	Ls17|EGY16263	12253|g6403.t1	12251|g4278.t1	12161|g2208.t1	12158|g2355.t1	VaMs102|EEY23158
orthogroup1446:	12008|g616.t1	12161|g2189.t1	12158|g2353.t1	12253|g6405.t1	12251|g4280.t1	JR2|VDAG_JR2_Chr4g09540.p1	VaMs102|EEY23160	Ls17|EGY16265
orthogroup1447:	12008|g619.t1	JR2|VDAG_JR2_Chr4g09490.p1	12253|g9932.t1	12251|g4275.t1	12161|g2194.t1	12158|g2350.t1	VaMs102|EEY23163	Ls17|EGY16268
orthogroup1448:	JR2|VDAG_JR2_Chr7g06140.p1	Ls17|EGY15480	12161|g7523.t1	12158|g7403.t1	12253|g5537.t1	12251|g7085.t1	12008|g696.t1	VaMs102|EEY20889
orthogroup1449:	12008|g620.t1	JR2|VDAG_JR2_Chr4g09480.p1	12253|g9931.t1	12251|g4276.t1	Ls17|EGY16269	12161|g2193.t1	12158|g2360.t1	VaMs102|EEY23164
orthogroup1450:	12008|g621.t1	12253|g9933.t1	12251|g4293.t1	12161|g2196.t1	12158|g2361.t1	VaMs102|EEY23165	JR2|VDAG_JR2_Chr4g09470.p1	Ls17|EGY16270
orthogroup1451:	VaMs102|EEY20320	JR2|VDAG_JR2_Chr5g00160.p1	Ls17|EGY23533	12253|g2302.t1	12251|g8539.t1	12008|g6838.t1	12161|g3405.t1	12158|g6516.t1
orthogroup1452:	VaMs102|EEY14981	JR2|VDAG_JR2_Chr1g21390.p1	Ls17|EGY14016	12161|g6228.t1	12158|g7869.t1	12253|g8888.t1	12251|g9413.t1	12008|g3573.t1
orthogroup1453:	12008|g296.t1	JR2|VDAG_JR2_Chr4g09450.p1	Ls17|EGY16271	12161|g2198.t1	12158|g2369.t1	12253|g10220.t1	12251|g4287.t1	VaMs102|EEY23167
orthogroup1454:	JR2|VDAG_JR2_Chr1g02340.p1	Ls17|EGY17207	VaMs102|EEY17547	12161|g3561.t1	12158|g4733.t1	12253|g2982.t1	12251|g4022.t1	12008|g4252.t1
orthogroup1455:	VaMs102|EEY16855	JR2|VDAG_JR2_Chr6g04980.p1	12253|g9218.t1	12251|g9224.t1	12008|g4979.t1	12161|g5607.t1	12158|g5418.t1	Ls17|EGY22433
orthogroup1456:	12008|g293.t1	JR2|VDAG_JR2_Chr4g09420.p1	12253|g7230.t1	12251|g4284.t1	12161|g2212.t1	12158|g2364.t1	Ls17|EGY16273	VaMs102|EEY23169
orthogroup1457:	12008|g300.t1	Ls17|EGY16274	12251|g4291.t1	12253|g7229.t1	JR2|VDAG_JR2_Chr4g09410.p1	12161|g2217.t1	12158|g2365.t1	VaMs102|EEY23170
orthogroup1458:	12008|g299.t1	JR2|VDAG_JR2_Chr4g09400.p1	12253|g7228.t1	12251|g4290.t1	Ls17|EGY16275	12161|g2218.t1	12158|g2362.t1	VaMs102|EEY23171
orthogroup1459:	JR2|VDAG_JR2_Chr2g06540.p1	Ls17|EGY19873	12161|g6837.t1	12158|g4891.t1	12253|g1795.t1	12008|g7954.t1	VaMs102|EEY15553	12251|g1647.t1
orthogroup1460:	Ls17|EGY17584	12161|g13.t1	12158|g408.t1	12253|g350.t1	12251|g277.t1	JR2|VDAG_JR2_Chr1g06280.p1	VaMs102|EEY17924	12008|g1425.t1
orthogroup1461:	12008|g298.t1	JR2|VDAG_JR2_Chr4g09390.p1	12253|g7227.t1	12251|g4289.t1	12161|g2219.t1	12158|g2363.t1	VaMs102|EEY23172	Ls17|EGY16276
orthogroup1462:	12008|g297.t1	JR2|VDAG_JR2_Chr4g09380.p1	12253|g7226.t1	Ls17|EGY16277	12251|g4288.t1	12161|g2220.t1	12158|g2347.t1	VaMs102|EEY23173
orthogroup1463:	12008|g301.t1	JR2|VDAG_JR2_Chr4g09350.p1	12161|g2214.t1	12158|g2349.t1	12253|g7224.t1	12251|g4270.t1	VaMs102|EEY23176	Ls17|EGY16279
orthogroup1464:	Ls17|EGY17989	JR2|VDAG_JR2_Chr1g09570.p1	12161|g4005.t1	12158|g5136.t1	12253|g2250.t1	12251|g2688.t1	12008|g6067.t1	VaMs102|EEY13928
orthogroup1465:	JR2|VDAG_JR2_Chr6g00100.p1	Ls17|EGY19252	12161|g1865.t1	12158|g1949.t1	12253|g107.t1	12251|g1069.t1	12008|g9908.t1	VaMs102|EEY16408
orthogroup1466:	12008|g640.t1	JR2|VDAG_JR2_Chr4g09330.p1	12253|g7223.t1	12251|g4268.t1	12158|g2348.t1	12161|g2215.t1	Ls17|EGY16281	VaMs102|EEY23178
orthogroup1467:	12161|g9112.t1	12158|g8730.t1	12253|g6049.t1	12251|g7801.t1	JR2|VDAG_JR2_Chr3g10930.p1	Ls17|EGY14353	VaMs102|EEY21837	12008|g2981.t1
orthogroup1468:	12008|g639.t1	JR2|VDAG_JR2_Chr4g09300.p1	12253|g6027.t1	12251|g7319.t1	12161|g7734.t1	12158|g7587.t1	Ls17|EGY16284	VaMs102|EEY23181
orthogroup1469:	12008|g644.t1	JR2|VDAG_JR2_Chr4g09290.p1	Ls17|EGY16285	12251|g7326.t1	12161|g7731.t1	12158|g7585.t1	VaMs102|EEY23182	12253|g6028.t1
orthogroup1470:	12008|g645.t1	JR2|VDAG_JR2_Chr4g09280.p1	Ls17|EGY16286	12161|g7732.t1	12158|g7586.t1	12253|g6029.t1	12251|g7325.t1	VaMs102|EEY23183
orthogroup1471:	12008|g642.t1	JR2|VDAG_JR2_Chr4g09270.p1	Ls17|EGY16287	12161|g7735.t1	12158|g7578.t1	12253|g6030.t1	12251|g7324.t1	VaMs102|EEY23184
orthogroup1472:	12008|g643.t1	Ls17|EGY16288	12253|g6031.t1	12251|g7323.t1	12161|g7736.t1	12158|g7579.t1	VaMs102|EEY23185	JR2|VDAG_JR2_Chr4g09260.p1
orthogroup1473:	12161|g5940.t1	12158|g3032.t1	JR2|VDAG_JR2_Chr1g00540.p1	Ls17|EGY19565	12253|g6902.t1	12251|g4416.t1	VaMs102|EEY17378	12008|g6932.t1
orthogroup1474:	12008|g325.t1	JR2|VDAG_JR2_Chr4g09230.p1	12253|g6033.t1	12251|g7321.t1	12161|g7741.t1	12158|g7583.t1	Ls17|EGY16291	VaMs102|EEY23190
orthogroup1475:	12008|g324.t1	JR2|VDAG_JR2_Chr4g09220.p1	Ls17|EGY16292	12253|g6024.t1	12251|g7320.t1	12161|g7740.t1	12158|g7584.t1	VaMs102|EEY23191
orthogroup1476:	12008|g327.t1	JR2|VDAG_JR2_Chr4g09210.p1	Ls17|EGY16293	12161|g7742.t1	12158|g7577.t1	12253|g6023.t1	12251|g7328.t1	VaMs102|EEY23192
orthogroup1477:	12008|g326.t1	JR2|VDAG_JR2_Chr4g09200.p1	12253|g6025.t1	12251|g7327.t1	12161|g7739.t1	12158|g7576.t1	VaMs102|EEY23193	Ls17|EGY16294
orthogroup1478:	12008|g321.t1	JR2|VDAG_JR2_Chr4g09180.p1	Ls17|EGY16296	12161|g7653.t1	12158|g8809.t1	12253|g5786.t1	12251|g7241.t1	VaMs102|EEY23196
orthogroup1479:	12008|g320.t1	JR2|VDAG_JR2_Chr4g09160.p1	12253|g5787.t1	12251|g7230.t1	Ls17|EGY16297	12161|g7652.t1	12158|g8810.t1	VaMs102|EEY23197
orthogroup1480:	12008|g329.t1	VaMs102|EEY23203	JR2|VDAG_JR2_Chr4g09110.p1	Ls17|EGY16302	12161|g7649.t1	12158|g8805.t1	12253|g5791.t1	12251|g7238.t1
orthogroup1481:	12008|g328.t1	JR2|VDAG_JR2_Chr4g09090.p1	Ls17|EGY16304	12161|g7648.t1	12158|g8804.t1	12253|g5792.t1	12251|g7233.t1	VaMs102|EEY23205
orthogroup1482:	12008|g130.t1	JR2|VDAG_JR2_Chr4g09070.p1	12161|g7654.t1	12158|g8803.t1	12253|g5785.t1	12251|g7237.t1	Ls17|EGY16305	VaMs102|EEY23206
orthogroup1483:	12008|g131.t1	JR2|VDAG_JR2_Chr4g09060.p1	Ls17|EGY16306	12253|g5784.t1	12161|g7655.t1	VaMs102|EEY23207	12158|g9430.t1	12251|g7227.t1
orthogroup1484:	12008|g132.t1	12253|g5781.t1	12251|g7234.t1	12161|g7644.t1	12158|g9432.t1	Ls17|EGY16307	JR2|VDAG_JR2_Chr4g09050.p1	VaMs102|EEY23208
orthogroup1485:	12008|g133.t1	JR2|VDAG_JR2_Chr4g09040.p1	12251|g7235.t1	Ls17|EGY16308	12158|g9431.t1	12253|g5783.t1	12161|g7645.t1	VaMs102|EEY23209
orthogroup1486:	12008|g126.t1	JR2|VDAG_JR2_Chr4g08980.p1	Ls17|EGY18891	12253|g3700.t1	12251|g9344.t1	12161|g4885.t1	12158|g4853.t1	VaMs102|EEY18214
orthogroup1487:	JR2|VDAG_JR2_Chr8g03170.p1	12253|g7066.t1	12251|g5372.t1	12161|g8181.t1	12158|g8407.t1	Ls17|EGY20519	12008|g9096.t1	VaMs102|EEY22227
orthogroup1488:	12008|g129.t1	JR2|VDAG_JR2_Chr4g08940.p1	Ls17|EGY18887	12253|g3701.t1	12251|g9346.t1	12161|g4883.t1	12158|g4865.t1	VaMs102|EEY18219
orthogroup1489:	12008|g134.t1	12161|g4882.t1	12158|g4864.t1	12253|g3688.t1	12251|g9345.t1	JR2|VDAG_JR2_Chr4g08930.p1	Ls17|EGY18886	VaMs102|EEY18220
orthogroup1490:	12161|g2268.t1	12158|g2421.t1	12253|g4545.t1	12251|g6133.t1	12008|g10338.t1	VaMs102|EEY19407	Ls17|EGY16002	JR2|VDAG_JR2_Chr4g03140.p1
orthogroup1491:	12008|g135.t1	JR2|VDAG_JR2_Chr4g08920.p1	12253|g3689.t1	12251|g5123.t1	12161|g4904.t1	12158|g4851.t1	Ls17|EGY18885	VaMs102|EEY18221
orthogroup1492:	12008|g450.t1	JR2|VDAG_JR2_Chr4g08910.p1	Ls17|EGY18884	12253|g3696.t1	12251|g5124.t1	12161|g4905.t1	12158|g4870.t1	VaMs102|EEY18222
orthogroup1493:	12008|g449.t1	12158|g4869.t1	12253|g3684.t1	12251|g5125.t1	12161|g4902.t1	JR2|VDAG_JR2_Chr4g08900.p1	VaMs102|EEY18223	Ls17|EGY18883
orthogroup1494:	12008|g448.t1	JR2|VDAG_JR2_Chr4g08890.p1	Ls17|EGY18882	12253|g3685.t1	12251|g5128.t1	12161|g4903.t1	12158|g4868.t1	VaMs102|EEY18224
orthogroup1495:	12008|g447.t1	12158|g4867.t1	12251|g5104.t1	12253|g3690.t1	12161|g4900.t1	JR2|VDAG_JR2_Chr4g08880.p1	Ls17|EGY18881	VaMs102|EEY18225
orthogroup1496:	JR2|VDAG_JR2_Chr8g03830.p1	12161|g5452.t1	12158|g5287.t1	12253|g9460.t1	12251|g7938.t1	Ls17|EGY20635	12008|g8581.t1	VaMs102|EEY22177
orthogroup1497:	12008|g446.t1	JR2|VDAG_JR2_Chr4g08860.p1	12161|g4901.t1	12158|g4872.t1	12253|g3686.t1	12251|g5108.t1	Ls17|EGY18879	VaMs102|EEY18227
orthogroup1498:	12008|g444.t1	JR2|VDAG_JR2_Chr4g08840.p1	12161|g4899.t1	12158|g4858.t1	12253|g3691.t1	12251|g5107.t1	VaMs102|EEY18230	Ls17|EGY18877
orthogroup1499:	12251|g5726.t1	12158|g9732.t1	12161|g9745.t1	JR2|VDAG_JR2_Chr8g08530.p1	Ls17|EGY21867	12253|g4301.t1	VaMs102|EEY20042	12008|g7815.t1
orthogroup1500:	12008|g443.t1	JR2|VDAG_JR2_Chr4g08830.p1	12161|g4896.t1	12158|g4859.t1	12253|g3692.t1	12251|g5122.t1	Ls17|EGY18876	VaMs102|EEY18231
orthogroup1501:	JR2|VDAG_JR2_Chr2g01630.p1	Ls17|EGY19090	VaMs102|EEY23573	12251|g6767.t1	12253|g5199.t1	12161|g4592.t1	12158|g2941.t1	12008|g10001.t1
orthogroup1502:	12158|g5883.t1	JR2|VDAG_JR2_Chr2g03570.p1	Ls17|EGY20155	12161|g6030.t1	12253|g3294.t1	12251|g4911.t1	12008|g5645.t1	VaMs102|EEY17160
orthogroup1503:	JR2|VDAG_JR2_Chr5g05750.p1	Ls17|EGY20788	12161|g7768.t1	12158|g5909.t1	12253|g3576.t1	12251|g4609.t1	VaMs102|EEY24107	12008|g9636.t1
orthogroup1504:	VaMs102|EEY22766	12161|g2143.t1	12158|g3107.t1	JR2|VDAG_JR2_Chr7g09390.p1	Ls17|EGY15047	12253|g3205.t1	12251|g1035.t1	12008|g9199.t1
orthogroup1505:	12008|g452.t1	12251|g5105.t1	12158|g4860.t1	JR2|VDAG_JR2_Chr4g08820.p1	Ls17|EGY18875	12253|g3703.t1	12161|g4897.t1	VaMs102|EEY18232
orthogroup1506:	JR2|VDAG_JR2_Chr6g05300.p1	12008|g5092.t1	12253|g1660.t1	12251|g3251.t1	12161|g4109.t1	12158|g1400.t1	Ls17|EGY22462	VaMs102|EEY16881
orthogroup1507:	12008|g519.t1	JR2|VDAG_JR2_Chr4g08790.p1	Ls17|EGY18872	12161|g4891.t1	12158|g4855.t1	12253|g3697.t1	12251|g5113.t1	VaMs102|EEY18236
orthogroup1508:	12008|g311.t1	JR2|VDAG_JR2_Chr4g08780.p1	12161|g4890.t1	12158|g4856.t1	12253|g3699.t1	12251|g5126.t1	Ls17|EGY18871	VaMs102|EEY18237
orthogroup1509:	12008|g312.t1	JR2|VDAG_JR2_Chr4g08770.p1	Ls17|EGY18870	12161|g4893.t1	12158|g4857.t1	12253|g3704.t1	12251|g5114.t1	VaMs102|EEY18238
orthogroup1510:	12008|g314.t1	JR2|VDAG_JR2_Chr4g08740.p1	Ls17|EGY18866	12161|g4887.t1	12158|g4863.t1	12253|g8602.t1	12251|g5115.t1	VaMs102|EEY18241
orthogroup1511:	12008|g315.t1	JR2|VDAG_JR2_Chr4g08720.p1	Ls17|EGY18865	12253|g8600.t1	12251|g5118.t1	12161|g4886.t1	12158|g4873.t1	VaMs102|EEY18242
orthogroup1512:	12008|g316.t1	JR2|VDAG_JR2_Chr4g08710.p1	Ls17|EGY18864	12161|g4889.t1	12158|g4874.t1	12253|g8599.t1	12251|g5117.t1	VaMs102|EEY18243
orthogroup1513:	12008|g317.t1	VaMs102|EEY18244	JR2|VDAG_JR2_Chr4g08700.p1	Ls17|EGY18863	12161|g4888.t1	12158|g4875.t1	12253|g8598.t1	12251|g5127.t1
orthogroup1514:	VaMs102|EEY20496	JR2|VDAG_JR2_Chr5g02860.p1	Ls17|EGY19072	12161|g506.t1	12158|g731.t1	12253|g8595.t1	12008|g9359.t1	12251|g9258.t1
orthogroup1515:	Ls17|EGY19597	12161|g7611.t1	12158|g7488.t1	12253|g5749.t1	12251|g7185.t1	12008|g6940.t1	VaMs102|EEY17347	JR2|VDAG_JR2_Chr1g00270.p1
orthogroup1516:	JR2|VDAG_JR2_Chr1g03280.p1	Ls17|EGY17295	12161|g2078.t1	12158|g5334.t1	12253|g5430.t1	12251|g7014.t1	12008|g4189.t1	VaMs102|EEY17634
orthogroup1517:	12161|g1169.t1	12158|g1019.t1	VaMs102|EEY14548	Ls17|EGY13588	JR2|VDAG_JR2_Chr1g16690.p1	12253|g740.t1	12251|g2572.t1	12008|g2690.t1
orthogroup1518:	JR2|VDAG_JR2_Chr2g06740.p1	12161|g8133.t1	12158|g9524.t1	12253|g6593.t1	12251|g7742.t1	12008|g7846.t1	Ls17|EGY19856	VaMs102|EEY15568
orthogroup1519:	12008|g628.t1	JR2|VDAG_JR2_Chr4g08660.p1	12161|g3379.t1	12158|g3286.t1	12253|g7448.t1	12251|g8406.t1	Ls17|EGY18859	VaMs102|EEY18249
orthogroup1520:	12161|g1291.t1	12158|g1658.t1	Ls17|EGY22588	12253|g4919.t1	12251|g3993.t1	12008|g5112.t1	JR2|VDAG_JR2_Chr6g06650.p1	VaMs102|EEY17010
orthogroup1521:	12008|g627.t1	12253|g7446.t1	12161|g3380.t1	12251|g8398.t1	JR2|VDAG_JR2_Chr4g08650.p1	12158|g3285.t1	Ls17|EGY18858	VaMs102|EEY18250
orthogroup1522:	JR2|VDAG_JR2_Chr1g04720.p1	Ls17|EGY17435	12161|g4157.t1	12158|g4031.t1	12253|g892.t1	12251|g923.t1	VaMs102|EEY17781	12008|g1230.t1
orthogroup1523:	12008|g626.t1	12161|g3364.t1	12158|g3290.t1	12253|g7447.t1	12251|g8397.t1	JR2|VDAG_JR2_Chr4g08640.p1	Ls17|EGY18857	VaMs102|EEY18251
orthogroup1524:	Ls17|EGY14731	12253|g2936.t1	12251|g1191.t1	12008|g1882.t1	JR2|VDAG_JR2_Chr5g07290.p1	12161|g4787.t1	12158|g4922.t1	VaMs102|EEY20722
orthogroup1525:	12253|g1055.t1	12008|g10112.t1	JR2|VDAG_JR2_Chr3g00210.p1	12251|g2225.t1	Ls17|EGY20665	12161|g3242.t1	12158|g3216.t1	VaMs102|EEY18926
orthogroup1526:	12008|g631.t1	JR2|VDAG_JR2_Chr4g08600.p1	Ls17|EGY18854	12161|g3362.t1	12158|g3287.t1	12253|g7451.t1	12251|g8404.t1	VaMs102|EEY18256
orthogroup1527:	12008|g630.t1	JR2|VDAG_JR2_Chr4g08590.p1	Ls17|EGY18853	12161|g3361.t1	12158|g3310.t1	12253|g7456.t1	12251|g8403.t1	VaMs102|EEY18257
orthogroup1528:	12008|g635.t1	JR2|VDAG_JR2_Chr4g08580.p1	Ls17|EGY18852	12253|g7455.t1	12251|g8402.t1	12161|g3360.t1	12158|g3311.t1	VaMs102|EEY18258
orthogroup1529:	12008|g340.t1	VaMs102|EEY18260	JR2|VDAG_JR2_Chr4g08560.p1	12161|g3358.t1	12158|g3276.t1	12253|g7450.t1	12251|g8400.t1	Ls17|EGY18849
orthogroup1530:	12008|g341.t1	JR2|VDAG_JR2_Chr4g08550.p1	12253|g7453.t1	12251|g8399.t1	12161|g3377.t1	12158|g3293.t1	VaMs102|EEY18261	Ls17|EGY18848
orthogroup1531:	12008|g338.t1	JR2|VDAG_JR2_Chr4g08540.p1	Ls17|EGY18847	12253|g7449.t1	12251|g8407.t1	12161|g3357.t1	12158|g3294.t1	VaMs102|EEY18262
orthogroup1532:	12008|g339.t1	JR2|VDAG_JR2_Chr4g08530.p1	Ls17|EGY18846	12253|g7452.t1	12251|g8408.t1	12161|g3372.t1	12158|g3278.t1	VaMs102|EEY18263
orthogroup1533:	12008|g336.t1	JR2|VDAG_JR2_Chr4g08520.p1	Ls17|EGY18845	12161|g3373.t1	12253|g7457.t1	12251|g8409.t1	12158|g3297.t1	VaMs102|EEY18264
orthogroup1534:	12008|g337.t1	JR2|VDAG_JR2_Chr4g08510.p1	12253|g9510.t1	12251|g8233.t1	12161|g3370.t1	12158|g3277.t1	Ls17|EGY18844	VaMs102|EEY18265
orthogroup1535:	12008|g334.t1	12253|g9511.t1	12251|g8232.t1	12161|g3371.t1	12158|g3296.t1	Ls17|EGY18843	JR2|VDAG_JR2_Chr4g08500.p1	VaMs102|EEY18266
orthogroup1536:	12008|g332.t1	JR2|VDAG_JR2_Chr4g08460.p1	Ls17|EGY18839	12161|g3369.t1	12158|g3280.t1	12253|g9229.t1	12251|g8227.t1	VaMs102|EEY18268
orthogroup1537:	12008|g333.t1	JR2|VDAG_JR2_Chr4g08450.p1	12161|g3366.t1	12158|g3282.t1	12253|g9228.t1	12251|g8228.t1	Ls17|EGY18838	VaMs102|EEY18269
orthogroup1538:	12008|g24.t1	JR2|VDAG_JR2_Chr4g08440.p1	12253|g9225.t1	12251|g8225.t1	12161|g3367.t1	12158|g3298.t1	VaMs102|EEY18271	Ls17|EGY18837
orthogroup1539:	12008|g23.t1	JR2|VDAG_JR2_Chr4g08430.p1	Ls17|EGY18836	12161|g3374.t1	12158|g3292.t1	12253|g9224.t1	12251|g8226.t1	VaMs102|EEY18272
orthogroup1540:	12008|g26.t1	JR2|VDAG_JR2_Chr4g08420.p1	Ls17|EGY18835	12161|g3375.t1	12158|g3299.t1	12253|g9226.t1	12251|g8224.t1	VaMs102|EEY18273
orthogroup1541:	12008|g25.t1	Ls17|EGY18834	12161|g3387.t1	12158|g3283.t1	12253|g9258.t1	12251|g9607.t1	JR2|VDAG_JR2_Chr4g08410.p1	VaMs102|EEY18274
orthogroup1542:	12008|g28.t1	JR2|VDAG_JR2_Chr4g08400.p1	12251|g9605.t1	12161|g3386.t1	12158|g3300.t1	12253|g9260.t1	VaMs102|EEY18275	Ls17|EGY18833
orthogroup1543:	12008|g27.t1	VaMs102|EEY18277	JR2|VDAG_JR2_Chr4g08390.p1	12253|g9257.t1	12251|g9604.t1	12161|g3389.t1	Ls17|EGY18832	12158|g3301.t1
orthogroup1544:	12008|g30.t1	JR2|VDAG_JR2_Chr4g08380.p1	12161|g3388.t1	12158|g3284.t1	VaMs102|EEY18278	12251|g9606.t1	12253|g9259.t1	Ls17|EGY18831
orthogroup1545:	VaMs102|EEY23897	Ls17|EGY14145	12161|g2117.t1	12158|g2466.t1	12253|g3859.t1	12251|g5379.t1	12008|g7997.t1	JR2|VDAG_JR2_Chr3g13300.p1
orthogroup1546:	JR2|VDAG_JR2_Chr6g03570.p1	12161|g3571.t1	12158|g5386.t1	12253|g8076.t1	12251|g8901.t1	12008|g3242.t1	VaMs102|EEY16721	Ls17|EGY22310
orthogroup1547:	JR2|VDAG_JR2_Chr4g06440.p1	12161|g7576.t1	12158|g1915.t1	12253|g5462.t1	12251|g2323.t1	12008|g218.t1	Ls17|EGY15780	VaMs102|EEY19184
orthogroup1548:	JR2|VDAG_JR2_Chr3g00090.p1	12161|g3258.t1	12158|g3212.t1	12253|g1044.t1	12251|g2226.t1	12008|g10093.t1	Ls17|EGY20654	VaMs102|EEY18916
orthogroup1549:	12008|g29.t1	JR2|VDAG_JR2_Chr4g08370.p1	12253|g7038.t1	12251|g8082.t1	12161|g3383.t1	12158|g3303.t1	Ls17|EGY18830	VaMs102|EEY18279
orthogroup1550:	12008|g22.t1	JR2|VDAG_JR2_Chr4g08360.p1	Ls17|EGY18829	12253|g7037.t1	12251|g8080.t1	12161|g3382.t1	12158|g3302.t1	VaMs102|EEY18280
orthogroup1551:	12008|g235.t1	JR2|VDAG_JR2_Chr4g08320.p1	Ls17|EGY18827	12161|g3384.t1	12158|g3308.t1	12253|g7041.t1	12251|g8087.t1	VaMs102|EEY18282
orthogroup1552:	12008|g236.t1	JR2|VDAG_JR2_Chr4g08300.p1	Ls17|EGY18825	12253|g7040.t1	12251|g8081.t1	12161|g3391.t1	12158|g3307.t1	VaMs102|EEY18284
orthogroup1553:	12008|g238.t1	JR2|VDAG_JR2_Chr4g08280.p1	12253|g7044.t1	12251|g8085.t1	12161|g3381.t1	12158|g3305.t1	Ls17|EGY18823	VaMs102|EEY18286
orthogroup1554:	Ls17|EGY18097	12253|g2620.t1	JR2|VDAG_JR2_Chr1g10810.p1	12161|g4854.t1	12158|g4812.t1	12251|g4188.t1	12008|g5981.t1	VaMs102|EEY14036
orthogroup1555:	12161|g5648.t1	12158|g5490.t1	12253|g7301.t1	12008|g5936.t1	Ls17|EGY18013	VaMs102|EEY13950	12251|g5253.t1	JR2|VDAG_JR2_Chr1g09820.p1
orthogroup1556:	12253|g828.t1	12251|g1781.t1	12161|g5706.t1	12158|g6667.t1	Ls17|EGY17704	VaMs102|EEY18053	JR2|VDAG_JR2_Chr1g07520.p1	12008|g1419.t1
orthogroup1557:	12161|g2005.t1	12158|g2006.t1	12253|g469.t1	12251|g1008.t1	JR2|VDAG_JR2_Chr4g06540.p1	12008|g210.t1	VaMs102|EEY19176	Ls17|EGY15771
orthogroup1558:	VaMs102|EEY17692	JR2|VDAG_JR2_Chr1g03850.p1	Ls17|EGY17347	12161|g1361.t1	12158|g1520.t1	12253|g1404.t1	12251|g2864.t1	12008|g4357.t1
orthogroup1559:	12008|g232.t1	Ls17|EGY18821	12253|g9657.t1	12251|g4048.t1	12161|g6794.t1	12158|g5961.t1	JR2|VDAG_JR2_Chr4g08260.p1	VaMs102|EEY18288
orthogroup1560:	12008|g234.t1	JR2|VDAG_JR2_Chr4g08240.p1	Ls17|EGY18819	12161|g6790.t1	12158|g5963.t1	12251|g4050.t1	12253|g5746.t1	VaMs102|EEY18290
orthogroup1561:	Ls17|EGY23215	12161|g3209.t1	12158|g1428.t1	12253|g3797.t1	12251|g4064.t1	12008|g10071.t1	JR2|VDAG_JR2_Chr6g08230.p1	VaMs102|EEY23306
orthogroup1562:	12008|g229.t1	JR2|VDAG_JR2_Chr4g08230.p1	Ls17|EGY18818	12253|g5745.t1	12251|g4051.t1	12161|g6793.t1	12158|g5962.t1	VaMs102|EEY18291
orthogroup1563:	12008|g230.t1	JR2|VDAG_JR2_Chr4g08220.p1	Ls17|EGY18817	12253|g5744.t1	12251|g4052.t1	12161|g6792.t1	12158|g5965.t1	VaMs102|EEY18292
orthogroup1564:	12253|g10188.t1	12161|g9908.t1	JR2|VDAG_JR2_Chr8g03910.p1	Ls17|EGY20632	12158|g9890.t1	12251|g7939.t1	12008|g8572.t1	VaMs102|EEY22174
orthogroup1565:	12008|g570.t1	JR2|VDAG_JR2_Chr4g08200.p1	12161|g6788.t1	12253|g5743.t1	12251|g4037.t1	Ls17|EGY18816	VaMs102|EEY18294	12158|g5964.t1
orthogroup1566:	12008|g569.t1	JR2|VDAG_JR2_Chr4g08190.p1	Ls17|EGY18815	12161|g6789.t1	12158|g5973.t1	12251|g4038.t1	12253|g5742.t1	VaMs102|EEY18296
orthogroup1567:	12008|g567.t1	JR2|VDAG_JR2_Chr4g08170.p1	12161|g6785.t1	12158|g5972.t1	12253|g5740.t1	12251|g4044.t1	Ls17|EGY18813	VaMs102|EEY18298
orthogroup1568:	12008|g565.t1	JR2|VDAG_JR2_Chr4g08150.p1	12253|g5747.t1	12251|g4040.t1	12161|g6787.t1	12158|g5971.t1	Ls17|EGY18808	VaMs102|EEY18302
orthogroup1569:	12161|g6203.t1	12158|g6035.t1	12253|g1163.t1	12251|g2.t1	12008|g3978.t1	JR2|VDAG_JR2_Chr4g01730.p1	Ls17|EGY16432	VaMs102|EEY19547
orthogroup1570:	12008|g564.t1	JR2|VDAG_JR2_Chr4g08140.p1	Ls17|EGY18807	12253|g5734.t1	12251|g4041.t1	12161|g6798.t1	12158|g5968.t1	VaMs102|EEY18303
orthogroup1571:	12008|g563.t1	JR2|VDAG_JR2_Chr4g08130.p1	Ls17|EGY18806	12161|g6799.t1	12158|g5969.t1	12253|g5735.t1	12251|g4042.t1	VaMs102|EEY18304
orthogroup1572:	12008|g562.t1	JR2|VDAG_JR2_Chr4g08120.p1	12161|g9668.t1	12158|g5966.t1	12251|g8912.t1	12253|g9695.t1	VaMs102|EEY18306	VaMs102|EEY18305
orthogroup1573:	12161|g526.t1	12158|g759.t1	12253|g5038.t1	12251|g1375.t1	12008|g9335.t1	JR2|VDAG_JR2_Chr5g03380.p1	VaMs102|EEY21525	Ls17|EGY19023
orthogroup1574:	12008|g268.t1	JR2|VDAG_JR2_Chr4g08080.p1	12253|g8762.t1	12251|g4964.t1	12161|g9547.t1	12158|g9531.t1	VaMs102|EEY18309	Ls17|EGY18805
orthogroup1575:	JR2|VDAG_JR2_Chr3g02970.p1	Ls17|EGY22904	12253|g1706.t1	12008|g2311.t1	12161|g581.t1	12158|g596.t1	VaMs102|EEY18695	12251|g2736.t1
orthogroup1576:	12008|g267.t1	Ls17|EGY18798	12253|g2876.t1	12251|g4958.t1	JR2|VDAG_JR2_Chr4g08010.p1	12161|g3621.t1	12158|g5844.t1	VaMs102|EEY19044
orthogroup1577:	12008|g598.t1	JR2|VDAG_JR2_Chr4g07990.p1	Ls17|EGY18796	12253|g2878.t1	12251|g4959.t1	12161|g3633.t1	12158|g5845.t1	VaMs102|EEY19046
orthogroup1578:	JR2|VDAG_JR2_Chr4g11610.p1	12253|g3369.t1	12251|g512.t1	12008|g6470.t1	12161|g1143.t1	12158|g796.t1	Ls17|EGY16071	VaMs102|EEY22975
orthogroup1579:	12161|g9459.t1	12158|g8790.t1	Ls17|EGY18252	12253|g3238.t1	12251|g2973.t1	12008|g7211.t1	JR2|VDAG_JR2_Chr1g12640.p1	VaMs102|EEY14192
orthogroup1580:	VaMs102|EEY22244	JR2|VDAG_JR2_Chr8g02980.p1	Ls17|EGY20538	12253|g8703.t1	12251|g9317.t1	12008|g9049.t1	12161|g6332.t1	12158|g6891.t1
orthogroup1581:	12008|g599.t1	JR2|VDAG_JR2_Chr4g07950.p1	Ls17|EGY18792	12161|g3619.t1	12158|g5838.t1	12253|g2870.t1	12251|g4955.t1	VaMs102|EEY19050
orthogroup1582:	12161|g3493.t1	12158|g3464.t1	Ls17|EGY23097	12253|g3623.t1	12251|g5150.t1	12008|g4672.t1	JR2|VDAG_JR2_Chr3g00980.p1	VaMs102|EEY18878
orthogroup1583:	12008|g594.t1	JR2|VDAG_JR2_Chr4g07940.p1	Ls17|EGY18791	12253|g2869.t1	12251|g4956.t1	12161|g3615.t1	12158|g5839.t1	VaMs102|EEY19051
orthogroup1584:	VaMs102|EEY17544	Ls17|EGY17204	12161|g3593.t1	12158|g4737.t1	12253|g2984.t1	12251|g4001.t1	12008|g4257.t1	JR2|VDAG_JR2_Chr1g02310.p1
orthogroup1585:	12008|g596.t1	12253|g2863.t1	12251|g4970.t1	JR2|VDAG_JR2_Chr4g07910.p1	12161|g3613.t1	12158|g5831.t1	Ls17|EGY18788	VaMs102|EEY19055
orthogroup1586:	12008|g595.t1	12251|g4973.t1	12158|g5832.t1	JR2|VDAG_JR2_Chr4g07900.p1	Ls17|EGY18787	VaMs102|EEY19056	12161|g3612.t1	12253|g2866.t1
orthogroup1587:	12008|g602.t1	JR2|VDAG_JR2_Chr4g07890.p1	Ls17|EGY18786	12253|g2865.t1	12251|g4972.t1	12161|g3624.t1	12158|g5833.t1	VaMs102|EEY19057
orthogroup1588:	12008|g601.t1	12253|g2872.t1	12251|g4967.t1	12158|g5834.t1	JR2|VDAG_JR2_Chr4g07880.p1	Ls17|EGY18785	VaMs102|EEY19058	12161|g3623.t1
orthogroup1589:	12161|g6707.t1	JR2|VDAG_JR2_Chr1g04350.p1	12251|g944.t1	12253|g6059.t1	Ls17|EGY17398	12158|g6749.t1	12008|g1244.t1	VaMs102|EEY17744
orthogroup1590:	JR2|VDAG_JR2_Chr1g29510.p1	12161|g4041.t1	12251|g3857.t1	12008|g10419.t1	12158|g3875.t1	12253|g3532.t1	Ls17|EGY21437	VaMs102|EEY16375
orthogroup1591:	VaMs102|EEY23471	12008|g8141.t1	JR2|VDAG_JR2_Chr6g10000.p1	Ls17|EGY23377	12161|g5195.t1	12158|g5058.t1	12253|g3036.t1	12251|g4691.t1
orthogroup1592:	12008|g181.t1	JR2|VDAG_JR2_Chr4g07870.p1	Ls17|EGY18784	12253|g2871.t1	12251|g4966.t1	VaMs102|EEY19059	12161|g3617.t1	12158|g5835.t1
orthogroup1593:	12008|g182.t1	Ls17|EGY18783	12161|g3616.t1	12158|g5836.t1	12253|g2886.t1	12251|g4969.t1	VaMs102|EEY19060	JR2|VDAG_JR2_Chr4g07860.p1
orthogroup1594:	12008|g183.t1	12253|g2879.t1	12251|g4977.t1	12161|g3625.t1	12158|g5837.t1	JR2|VDAG_JR2_Chr4g07850.p1	Ls17|EGY18782	VaMs102|EEY19061
orthogroup1595:	12008|g184.t1	Ls17|EGY18781	12253|g2885.t1	12251|g4968.t1	12161|g3618.t1	12158|g5828.t1	VaMs102|EEY19062	JR2|VDAG_JR2_Chr4g07840.p1
orthogroup1596:	12008|g185.t1	12161|g3629.t1	12158|g5829.t1	12253|g2873.t1	12251|g9798.t1	Ls17|EGY18779	JR2|VDAG_JR2_Chr4g07830.p1	VaMs102|EEY19063
orthogroup1597:	12008|g186.t1	VaMs102|EEY19064	JR2|VDAG_JR2_Chr4g07820.p1	Ls17|EGY18778	12161|g3599.t1	12158|g5827.t1	12253|g2884.t1	12251|g9797.t1
orthogroup1598:	12008|g187.t1	JR2|VDAG_JR2_Chr4g07810.p1	Ls17|EGY18777	12253|g2883.t1	12161|g3630.t1	12158|g5826.t1	12251|g9802.t1	VaMs102|EEY19065
orthogroup1599:	12008|g179.t1	JR2|VDAG_JR2_Chr4g07790.p1	Ls17|EGY18775	12253|g2881.t1	12251|g9800.t1	12158|g5824.t1	12161|g3626.t1	VaMs102|EEY19067
orthogroup1600:	12008|g524.t1	JR2|VDAG_JR2_Chr4g07750.p1	12161|g3598.t1	12253|g2874.t1	12251|g6928.t1	VaMs102|EEY19069	Ls17|EGY18772	12158|g5821.t1
orthogroup1601:	12008|g523.t1	JR2|VDAG_JR2_Chr4g07740.p1	Ls17|EGY18771	12161|g3595.t1	12158|g7763.t1	12253|g2860.t1	12251|g6919.t1	VaMs102|EEY19070
orthogroup1602:	12008|g522.t1	JR2|VDAG_JR2_Chr4g07730.p1	12161|g3596.t1	12158|g7762.t1	12253|g2861.t1	12251|g6920.t1	Ls17|EGY18770	VaMs102|EEY19071
orthogroup1603:	12008|g529.t1	12161|g3610.t1	12158|g7767.t1	12253|g2862.t1	12251|g6921.t1	Ls17|EGY18769	JR2|VDAG_JR2_Chr4g07720.p1	VaMs102|EEY19072
orthogroup1604:	VaMs102|EEY23785	JR2|VDAG_JR2_Chr7g01050.p1	Ls17|EGY15327	12161|g1922.t1	12158|g5375.t1	12253|g2810.t1	12251|g3035.t1	12008|g8647.t1
orthogroup1605:	12008|g527.t1	JR2|VDAG_JR2_Chr4g07700.p1	Ls17|EGY18767	12161|g3604.t1	12158|g7768.t1	12253|g7106.t1	12251|g6923.t1	VaMs102|EEY19074
orthogroup1606:	12008|g521.t1	JR2|VDAG_JR2_Chr4g07680.p1	12161|g3611.t1	12158|g7766.t1	12253|g7107.t1	12251|g6929.t1	Ls17|EGY18765	VaMs102|EEY19076
orthogroup1607:	12008|g418.t1	JR2|VDAG_JR2_Chr4g07650.p1	12161|g3605.t1	12158|g7757.t1	12253|g7110.t1	12251|g6927.t1	VaMs102|EEY19079	Ls17|EGY18761
orthogroup1608:	12008|g417.t1	JR2|VDAG_JR2_Chr4g07640.p1	12253|g7111.t1	12251|g6931.t1	12161|g3603.t1	12158|g7758.t1	Ls17|EGY18760	VaMs102|EEY19080
orthogroup1609:	12008|g416.t1	12253|g7115.t1	12251|g6930.t1	12161|g3609.t1	12158|g7755.t1	JR2|VDAG_JR2_Chr4g07630.p1	Ls17|EGY18759	VaMs102|EEY19081
orthogroup1610:	12008|g423.t1	JR2|VDAG_JR2_Chr4g07620.p1	Ls17|EGY18758	12161|g3608.t1	12158|g7756.t1	12253|g7112.t1	12251|g6934.t1	VaMs102|EEY19082
orthogroup1611:	12008|g422.t1	JR2|VDAG_JR2_Chr4g07610.p1	Ls17|EGY18756	12161|g3594.t1	12158|g7753.t1	12253|g7113.t1	12251|g6933.t1	VaMs102|EEY19083
orthogroup1612:	12008|g421.t1	JR2|VDAG_JR2_Chr4g07600.p1	Ls17|EGY18755	12253|g7114.t1	12251|g6932.t1	12161|g3607.t1	12158|g7754.t1	VaMs102|EEY19084
orthogroup1613:	12008|g420.t1	JR2|VDAG_JR2_Chr4g07590.p1	Ls17|EGY18754	12253|g9145.t1	12251|g9439.t1	12161|g7798.t1	12158|g9409.t1	VaMs102|EEY19085
orthogroup1614:	12008|g415.t1	12161|g7796.t1	12158|g9412.t1	12253|g9146.t1	12251|g9437.t1	JR2|VDAG_JR2_Chr4g07580.p1	Ls17|EGY18753	VaMs102|EEY19086
orthogroup1615:	JR2|VDAG_JR2_Chr4g05810.p1	Ls17|EGY15842	12253|g8822.t1	12251|g7684.t1	12008|g249.t1	12161|g6311.t1	12158|g6288.t1	VaMs102|EEY19247
orthogroup1616:	12008|g414.t1	JR2|VDAG_JR2_Chr4g07570.p1	12161|g7797.t1	12158|g9411.t1	12253|g9150.t1	12251|g9438.t1	Ls17|EGY18752	VaMs102|EEY19087
orthogroup1617:	12008|g76.t1	12253|g9149.t1	12251|g9435.t1	12161|g7790.t1	12158|g9413.t1	JR2|VDAG_JR2_Chr4g07560.p1	Ls17|EGY18751	VaMs102|EEY19088
orthogroup1618:	12008|g77.t1	Ls17|EGY18750	12253|g9148.t1	12251|g9436.t1	12161|g7781.t1	12158|g9410.t1	JR2|VDAG_JR2_Chr4g07550.p1	VaMs102|EEY19089
orthogroup1619:	12008|g78.t1	JR2|VDAG_JR2_Chr4g07540.p1	Ls17|EGY18749	12161|g7783.t1	12158|g9408.t1	12253|g9147.t1	12251|g9441.t1	VaMs102|EEY19090
orthogroup1620:	12008|g80.t1	JR2|VDAG_JR2_Chr4g07520.p1	Ls17|EGY18747	12253|g9151.t1	12251|g9434.t1	12161|g7785.t1	12158|g9406.t1	VaMs102|EEY19091
orthogroup1621:	12008|g81.t1	JR2|VDAG_JR2_Chr4g07510.p1	Ls17|EGY18746	12253|g2131.t1	12251|g3483.t1	12161|g7784.t1	12158|g8951.t1	VaMs102|EEY19092
orthogroup1622:	12008|g82.t1	12253|g2116.t1	12251|g3499.t1	Ls17|EGY18744	JR2|VDAG_JR2_Chr4g07490.p1	12161|g7791.t1	12158|g8952.t1	VaMs102|EEY19093
orthogroup1623:	12161|g6093.t1	12158|g3180.t1	Ls17|EGY21916	12253|g8686.t1	12251|g8782.t1	JR2|VDAG_JR2_Chr8g09060.p1	12008|g7763.t1	VaMs102|EEY20098
orthogroup1624:	12253|g1092.t1	JR2|VDAG_JR2_Chr2g03800.p1	Ls17|EGY20137	12158|g290.t1	12251|g2303.t1	12008|g5708.t1	12161|g391.t1	VaMs102|EEY17139
orthogroup1625:	12008|g83.t1	JR2|VDAG_JR2_Chr4g07480.p1	Ls17|EGY18743	12253|g2117.t1	12251|g3500.t1	12161|g7786.t1	12158|g8949.t1	VaMs102|EEY19094
orthogroup1626:	12008|g74.t1	JR2|VDAG_JR2_Chr4g07470.p1	Ls17|EGY18742	12253|g2114.t1	12251|g3484.t1	12161|g7788.t1	12158|g8950.t1	VaMs102|EEY19095
orthogroup1627:	12008|g75.t1	JR2|VDAG_JR2_Chr4g07460.p1	Ls17|EGY18741	12161|g7787.t1	12158|g8947.t1	12253|g2115.t1	12251|g3501.t1	VaMs102|EEY19096
orthogroup1628:	VaMs102|EEY19531	Ls17|EGY16414	12253|g862.t1	12251|g94.t1	12008|g3967.t1	12161|g6195.t1	12158|g6037.t1	JR2|VDAG_JR2_Chr4g01930.p1
orthogroup1629:	VaMs102|EEY20311	Ls17|EGY23524	JR2|VDAG_JR2_Chr5g00070.p1	12008|g6701.t1	12253|g8331.t1	12251|g9129.t1	12161|g3417.t1	12158|g6518.t1
orthogroup1630:	12253|g4106.t1	12251|g8093.t1	JR2|VDAG_JR2_Chr6g00820.p1	12161|g2483.t1	12158|g4622.t1	12008|g8933.t1	Ls17|EGY19317	VaMs102|EEY16475
orthogroup1631:	JR2|VDAG_JR2_Chr2g00550.p1	Ls17|EGY19192	VaMs102|EEY23682	12251|g322.t1	12161|g851.t1	12158|g2293.t1	12253|g60.t1	12008|g8241.t1
orthogroup1632:	VaMs102|EEY20444	12161|g1952.t1	12158|g8488.t1	Ls17|EGY23656	12253|g7311.t1	12251|g8250.t1	12008|g6830.t1	JR2|VDAG_JR2_Chr5g01440.p1
orthogroup1633:	12008|g514.t1	JR2|VDAG_JR2_Chr4g07440.p1	Ls17|EGY18740	12253|g2112.t1	12251|g3485.t1	12161|g7792.t1	12158|g8948.t1	VaMs102|EEY19097
orthogroup1634:	12008|g513.t1	JR2|VDAG_JR2_Chr4g07430.p1	12161|g7779.t1	12158|g8945.t1	12253|g2113.t1	12251|g3486.t1	VaMs102|EEY19098	Ls17|EGY18739
orthogroup1635:	12008|g518.t1	JR2|VDAG_JR2_Chr4g07400.p1	Ls17|EGY18736	12253|g2111.t1	12251|g3502.t1	12161|g7795.t1	12158|g8943.t1	VaMs102|EEY19101
orthogroup1636:	12008|g438.t1	JR2|VDAG_JR2_Chr4g07380.p1	12251|g3509.t1	12161|g5880.t1	12158|g5680.t1	12253|g2109.t1	VaMs102|EEY19103	Ls17|EGY18734
orthogroup1637:	12008|g437.t1	JR2|VDAG_JR2_Chr4g07370.p1	12161|g5883.t1	12158|g5679.t1	12253|g2128.t1	12251|g3512.t1	VaMs102|EEY19104	Ls17|EGY18733
orthogroup1638:	12008|g440.t1	JR2|VDAG_JR2_Chr4g07360.p1	12161|g5882.t1	12158|g5682.t1	12251|g3511.t1	12253|g2127.t1	Ls17|EGY18732	VaMs102|EEY19105
orthogroup1639:	JR2|VDAG_JR2_Chr6g02050.p1	12253|g5172.t1	12251|g6733.t1	12008|g3117.t1	12161|g1696.t1	12158|g1095.t1	Ls17|EGY22176	VaMs102|EEY16586
orthogroup1640:	12161|g7029.t1	12158|g6988.t1	Ls17|EGY19457	12253|g6541.t1	12251|g5967.t1	12008|g7392.t1	JR2|VDAG_JR2_Chr5g11830.p1	VaMs102|EEY21683
orthogroup1641:	JR2|VDAG_JR2_Chr6g00540.p1	Ls17|EGY19292	12251|g1107.t1	12008|g9931.t1	12158|g1961.t1	12253|g134.t1	12161|g1847.t1	VaMs102|EEY16450
orthogroup1642:	12008|g101.t1	JR2|VDAG_JR2_Chr4g07340.p1	12158|g5694.t1	12161|g5884.t1	12253|g2129.t1	12251|g3505.t1	Ls17|EGY18730	VaMs102|EEY19106
orthogroup1643:	12008|g102.t1	12253|g2124.t1	12251|g3508.t1	12161|g5887.t1	12158|g5695.t1	Ls17|EGY18729	JR2|VDAG_JR2_Chr4g07330.p1	VaMs102|EEY19107
orthogroup1644:	12008|g99.t1	JR2|VDAG_JR2_Chr4g07320.p1	12158|g5696.t1	12253|g2123.t1	12251|g3507.t1	12161|g5886.t1	VaMs102|EEY19108	Ls17|EGY18728
orthogroup1645:	12161|g9267.t1	12158|g9287.t1	JR2|VDAG_JR2_Chr6g08070.p1	Ls17|EGY23201	12253|g8503.t1	12251|g4063.t1	12008|g10076.t1	VaMs102|EEY23291
orthogroup1646:	12008|g98.t1	JR2|VDAG_JR2_Chr4g07300.p1	12253|g2125.t1	12251|g3503.t1	Ls17|EGY18726	12161|g5888.t1	12158|g5698.t1	VaMs102|EEY19110
orthogroup1647:	12008|g468.t1	JR2|VDAG_JR2_Chr4g07290.p1	Ls17|EGY18725	12161|g5871.t1	12158|g5699.t1	12253|g2122.t1	12251|g3497.t1	VaMs102|EEY19111
orthogroup1648:	12008|g96.t1	JR2|VDAG_JR2_Chr4g07280.p1	Ls17|EGY18724	12161|g5872.t1	12253|g2121.t1	12251|g3498.t1	12158|g5700.t1	VaMs102|EEY19112
orthogroup1649:	12008|g97.t1	Ls17|EGY18723	12161|g5876.t1	12158|g5701.t1	12253|g2098.t1	12251|g3495.t1	JR2|VDAG_JR2_Chr4g07270.p1	VaMs102|EEY19113
orthogroup1650:	12008|g103.t1	12161|g5877.t1	12158|g5702.t1	12253|g2099.t1	12251|g3496.t1	JR2|VDAG_JR2_Chr4g07260.p1	Ls17|EGY18722	VaMs102|EEY19114
orthogroup1651:	12008|g470.t1	JR2|VDAG_JR2_Chr4g07250.p1	Ls17|EGY18721	12161|g5878.t1	12158|g5703.t1	12253|g2100.t1	12251|g3493.t1	VaMs102|EEY19115
orthogroup1652:	12008|g369.t1	Ls17|EGY18720	12161|g5879.t1	12158|g5684.t1	12253|g2101.t1	12251|g3494.t1	JR2|VDAG_JR2_Chr4g07240.p1	VaMs102|EEY19116
orthogroup1653:	12008|g366.t1	JR2|VDAG_JR2_Chr4g07210.p1	Ls17|EGY18717	12161|g5874.t1	12158|g5690.t1	12253|g2105.t1	12251|g3490.t1	VaMs102|EEY19119
orthogroup1654:	12008|g364.t1	12161|g5894.t1	12158|g5688.t1	12253|g2107.t1	12251|g3479.t1	Ls17|EGY18715	VaMs102|EEY19120	JR2|VDAG_JR2_Chr4g07190.p1
orthogroup1655:	12008|g371.t1	12161|g5892.t1	12251|g3481.t1	JR2|VDAG_JR2_Chr4g07170.p1	12158|g5686.t1	12253|g2119.t1	VaMs102|EEY19122	Ls17|EGY18713
orthogroup1656:	12008|g6.t1	VaMs102|EEY19123	JR2|VDAG_JR2_Chr4g07130.p1	Ls17|EGY18711	12161|g5890.t1	12158|g5693.t1	12253|g10078.t1	12251|g3477.t1
orthogroup1657:	12008|g7.t1	JR2|VDAG_JR2_Chr4g07120.p1	12161|g8658.t1	12158|g8636.t1	12253|g10044.t1	12251|g9872.t1	VaMs102|EEY19124	Ls17|EGY18710
orthogroup1658:	12008|g9.t1	JR2|VDAG_JR2_Chr4g07100.p1	Ls17|EGY18708	12161|g8665.t1	12158|g8637.t1	12253|g10050.t1	12251|g9869.t1	VaMs102|EEY19126
orthogroup1659:	12008|g3.t1	JR2|VDAG_JR2_Chr4g07080.p1	12161|g8660.t1	12158|g8639.t1	12253|g9006.t1	12251|g9477.t1	Ls17|EGY18706	VaMs102|EEY19128
orthogroup1660:	VaMs102|EEY19355	12253|g8345.t1	12158|g3566.t1	12008|g512.t1	12251|g2497.t1	JR2|VDAG_JR2_Chr4g04670.p1	12161|g3525.t1	Ls17|EGY15949
orthogroup1661:	12008|g4.t1	JR2|VDAG_JR2_Chr4g07070.p1	Ls17|EGY18705	12161|g8659.t1	12158|g8633.t1	12253|g9007.t1	12251|g9481.t1	VaMs102|EEY19129
orthogroup1662:	12008|g5.t1	JR2|VDAG_JR2_Chr4g07060.p1	Ls17|EGY18704	12158|g8641.t1	12253|g9003.t1	12251|g9479.t1	12161|g8667.t1	VaMs102|EEY19130
orthogroup1663:	12008|g10.t1	JR2|VDAG_JR2_Chr4g07040.p1	12253|g9005.t1	12251|g9478.t1	12161|g8664.t1	12158|g8635.t1	VaMs102|EEY19132	Ls17|EGY18703
orthogroup1664:	12008|g11.t1	JR2|VDAG_JR2_Chr4g07030.p1	Ls17|EGY18702	12161|g8663.t1	12158|g8634.t1	12253|g9002.t1	12251|g9476.t1	VaMs102|EEY19133
orthogroup1665:	12008|g402.t1	Ls17|EGY15728	JR2|VDAG_JR2_Chr4g07010.p1	12161|g2008.t1	12158|g2023.t1	12253|g450.t1	12251|g960.t1	VaMs102|EEY19135
orthogroup1666:	JR2|VDAG_JR2_Chr3g02040.p1	12161|g9683.t1	12158|g9660.t1	12253|g8466.t1	12251|g9177.t1	12008|g4776.t1	Ls17|EGY22989	VaMs102|EEY18775
orthogroup1667:	Ls17|EGY22631	12158|g1055.t1	JR2|VDAG_JR2_Chr6g07080.p1	12008|g4895.t1	VaMs102|EEY15379	12251|g2893.t1	12253|g1564.t1	12161|g3946.t1
orthogroup1668:	VaMs102|EEY15633	Ls17|EGY19791	JR2|VDAG_JR2_Chr2g07470.p1	12161|g2416.t1	12158|g3506.t1	12253|g4989.t1	12251|g2624.t1	12008|g3725.t1
orthogroup1669:	12161|g3002.t1	12008|g3034.t1	JR2|VDAG_JR2_Chr3g09390.p1	12158|g3792.t1	12253|g3817.t1	12251|g5330.t1	Ls17|EGY17905	VaMs102|EEY21979
orthogroup1670:	JR2|VDAG_JR2_Chr7g08890.p1	Ls17|EGY14999	12161|g8976.t1	12158|g5726.t1	12253|g5726.t1	12251|g644.t1	12008|g4516.t1	VaMs102|EEY22721
orthogroup1671:	12008|g397.t1	JR2|VDAG_JR2_Chr4g07000.p1	Ls17|EGY15729	12161|g2009.t1	12158|g2022.t1	12253|g452.t1	12251|g957.t1	VaMs102|EEY19136
orthogroup1672:	12008|g396.t1	JR2|VDAG_JR2_Chr4g06990.p1	Ls17|EGY15730	12253|g462.t1	12251|g958.t1	12161|g2041.t1	12158|g2010.t1	VaMs102|EEY19137
orthogroup1673:	12008|g398.t1	12158|g2011.t1	12161|g2043.t1	JR2|VDAG_JR2_Chr4g06940.p1	Ls17|EGY15734	12253|g495.t1	12251|g968.t1	VaMs102|EEY19141
orthogroup1674:	12008|g395.t1	JR2|VDAG_JR2_Chr4g06930.p1	Ls17|EGY15735	12253|g496.t1	12251|g969.t1	12161|g2044.t1	12158|g2008.t1	VaMs102|EEY19142
orthogroup1675:	12008|g394.t1	JR2|VDAG_JR2_Chr4g06920.p1	12161|g2013.t1	12158|g2007.t1	12253|g461.t1	12251|g970.t1	VaMs102|EEY19143	Ls17|EGY15736
orthogroup1676:	12008|g44.t1	12161|g2045.t1	12158|g2009.t1	12253|g494.t1	12251|g971.t1	JR2|VDAG_JR2_Chr4g06910.p1	Ls17|EGY15737	VaMs102|EEY19145
orthogroup1677:	12008|g45.t1	JR2|VDAG_JR2_Chr4g06900.p1	Ls17|EGY15738	12253|g459.t1	12251|g972.t1	12161|g2014.t1	12158|g2045.t1	VaMs102|EEY19146
orthogroup1678:	VaMs102|EEY21555	12161|g494.t1	12158|g740.t1	JR2|VDAG_JR2_Chr5g03060.p1	12253|g4943.t1	12251|g6464.t1	12008|g9321.t1	Ls17|EGY19054
orthogroup1679:	12008|g43.t1	12161|g2015.t1	12158|g2047.t1	12251|g973.t1	12253|g460.t1	Ls17|EGY15739	JR2|VDAG_JR2_Chr4g06890.p1	VaMs102|EEY19147
orthogroup1680:	12008|g49.t1	12161|g2010.t1	12158|g2049.t1	12253|g482.t1	12251|g966.t1	JR2|VDAG_JR2_Chr4g06860.p1	Ls17|EGY15742	VaMs102|EEY19148
orthogroup1681:	12008|g46.t1	12253|g456.t1	12251|g967.t1	12158|g2017.t1	12161|g2011.t1	JR2|VDAG_JR2_Chr4g06850.p1	Ls17|EGY15743	VaMs102|EEY19149
orthogroup1682:	12253|g9505.t1	12251|g7698.t1	12161|g7707.t1	12158|g7657.t1	12008|g2908.t1	JR2|VDAG_JR2_Chr3g08910.p1	Ls17|EGY17948	VaMs102|EEY22024
orthogroup1683:	12008|g47.t1	12161|g2021.t1	12158|g2018.t1	12253|g465.t1	12251|g996.t1	JR2|VDAG_JR2_Chr4g06840.p1	Ls17|EGY15744	VaMs102|EEY19150
orthogroup1684:	JR2|VDAG_JR2_Chr1g17160.p1	12251|g2248.t1	12158|g8061.t1	12161|g9636.t1	Ls17|EGY13632	12253|g9486.t1	VaMs102|EEY14591	12008|g2484.t1
orthogroup1685:	VaMs102|EEY15532	12161|g6901.t1	12158|g2080.t1	12253|g8612.t1	12251|g1668.t1	12008|g7979.t1	JR2|VDAG_JR2_Chr2g06310.p1	Ls17|EGY19895
orthogroup1686:	VaMs102|EEY19155	12008|g557.t1	JR2|VDAG_JR2_Chr4g06780.p1	Ls17|EGY15750	12161|g2025.t1	12158|g2025.t1	12253|g479.t1	12251|g998.t1
orthogroup1687:	12008|g319.t1	JR2|VDAG_JR2_Chr4g06770.p1	Ls17|EGY15751	12161|g2024.t1	12158|g2032.t1	12253|g478.t1	12251|g997.t1	VaMs102|EEY19156
orthogroup1688:	12008|g558.t1	JR2|VDAG_JR2_Chr4g06750.p1	Ls17|EGY15752	12161|g2023.t1	12158|g2031.t1	12251|g992.t1	12253|g477.t1	VaMs102|EEY19157
orthogroup1689:	12008|g309.t1	JR2|VDAG_JR2_Chr4g06740.p1	Ls17|EGY15753	12161|g2022.t1	12158|g2015.t1	12253|g476.t1	12251|g991.t1	VaMs102|EEY19158
orthogroup1690:	12008|g308.t1	JR2|VDAG_JR2_Chr4g06730.p1	12161|g2032.t1	12158|g2030.t1	12253|g493.t1	12251|g982.t1	VaMs102|EEY19159	Ls17|EGY15754
orthogroup1691:	JR2|VDAG_JR2_Chr2g05280.p1	Ls17|EGY19995	12161|g9016.t1	12158|g9041.t1	12253|g9598.t1	12251|g9851.t1	12008|g7927.t1	VaMs102|EEY15435
orthogroup1692:	JR2|VDAG_JR2_Chr1g27680.p1	12161|g4416.t1	12158|g4354.t1	12253|g2446.t1	12251|g4295.t1	12008|g6423.t1	Ls17|EGY21253	VaMs102|EEY16199
orthogroup1693:	12008|g202.t1	JR2|VDAG_JR2_Chr4g06700.p1	12161|g2037.t1	12158|g2021.t1	12253|g486.t1	12251|g978.t1	Ls17|EGY15758	VaMs102|EEY19162
[truncated: 8,004 more rows]
[truncated: 155 more columns]
